# Supplementary material for: Systematic diet composition swap in a mouse genome-scale metabolic model reveals determinants of obesogenic diet metabolism in liver cancer
Source: iScience. 2023 Jan 24;26(2):106040. doi: 10.1016/j.isci.2023.106040 (PMC9947310; doi:10.1016/j.isci.2023.106040)
Supplement: Table S1. Contributions of major dietary components (amino acids, carbohydrates and lipids) to western (WD) and control (CD) diet composition, related to Figure 1 and STAR Methods [file mmc2.xlsx]

## Sheet: Table S1
	Weight		Energy
	WD	CD	WD		CD
	%	%	%	kcal/g diet	%	kcal/g diet
Amino acids	17.4	15.5	15.5	0.697	15.9	0.618
Carbohydrates	49.9	70.1	44.4	1.995	72.2	2.806
of which
sucrose	34.05	10.95
starch	5	43.51
Lipids	20	5.1	40.1	1.804	11.9	0.463
