# Supplementary material for: Systematic diet composition swap in a mouse genome-scale metabolic model reveals determinants of obesogenic diet metabolism in liver cancer
Source: iScience. 2023 Jan 24;26(2):106040. doi: 10.1016/j.isci.2023.106040 (PMC9947310; doi:10.1016/j.isci.2023.106040)
Supplement: Table S2. Metabolite identifier map used to rename metabolites in IM1-4, related to Figure 2A and STAR Methods [file mmc3.xlsx]

## Sheet: Table S2
HMR	RECON	KEGG
m00266	10fthf	C00234
m00267	10fthf5glu
m00268	10fthf6glu
m00269	10fthf7glu
m00295	11docrtsl	C05488
m00294	11docrtstrn	C03205
m00309	12HPET	C05965
m00306	12RHPET
m00324	12harachd
m00248	13dampp	C00986
m00247	13dpg	C00236
m00380	15HPET	C05966
m00408	17ahprgnlone	C05138
m00409	17ahprgstrn	C01176
m00428	18harachd
m01416	1a2425thvitd3	C18231
m00519	1a25dhvitd2
m01417	1a25dhvitd3	C01673
m00536	1mncam	C02918
m00537	1mpyr	C06178
m00558	1p2cbxl	C03564
m02320	1p3h5c	C04281
m00559	1pyr5c	C03912
m00592	20ahchsterol	C05500
m00569	23dpg	C01159
m00613	2425dhvitd2
m00035	2425dhvitd3	C07712
m01019	24nph	C02235
m02872	25aics	C04823
m00620	25hvitd2
m01415	25hvitd3	C01561
m01654	2amac	C02218
m00632	2ameph	C03557
m02321	2aobut	C03508
m00638	2c23dh56dhoxin	C05604
m00657	2dp6mep
m00639	2dr1p	C00672
m00640	2dr5p	C00673
m00648	2hb	C05984
m00654	2hyoxplac	C05852
m01016	2kmb	C01180
m00662	2maacoa	C03344
m02999	2mb2coa	C03345
m00663	2mbcoa	C01033
m00661	2mop	C00349
m02468	2mp2coa	C03460
m02857	2mpdhl	C04424
m00671	2obut	C00109
m00670	2oxoadp	C00322
m00674	2pg	C00631
m00675	2pglyc	C00988
m01414	34dhcinm	C01197
m00726	34dhmald	C05577
m00727	34dhoxmand	C05580
m00730	34dhoxpeg	C05576
m00728	34dhpac	C04043
m00729	34dhpha	C01161
m02354	34dhphe	C00355
m01005	34hpp	C01179
m01433	35cgmp	C00942
m00739	35diotyr	C01060
m02325	3aib	C03284
m00725	3dpdhb
m00817	3dpdhb_me
m00767	3dphb
m00769	3dsphgn	C02934
m00773	3h26dm5coa	C11947
m00775	3hanthrn	C00632
m00173	3hbcoa	C01144
m00785	3hibutcoa	C04047
m00171	3hmbcoa	C04405
m00784	3hmp	C01188
m00799	3hpcoa	C05668
m02142	3hpp	C01013
m00789	3htmelys	C01259
m00786	3hxkynam	C05636
m00820	3m4hpga	C05583
m00826	3mb2coa	C03069
m00827	3mgcoa	C03231
m02477	3mlda	C05828
m02476	3mldz	C05827
m00824	3mob	C00141
m00669	3mop	C03465
m03136	3mox4hoxm	C05584
m00818	3mox4hpac	C05581
m00821	3moxtyr	C05587
m00858	3odcoa	C05265
m00868	3oddcoa	C05263
m00895	3ohdcoa	C05259
m00890	3ohodcoa	C16216
m00878	3ohxccoa
m00906	3otdcoa	C05261
m00912	3padsel	C05696
m00913	3pg	C00197
m00914	3php	C03232
m00918	3sala	C00606
m00919	3snpyr	C05527
m00920	3spyr	C05528
m00922	3uib	C05100
m00924	42A3HP24DB	C05645
m00941	44mctr	C11455
m00367	44mzym	C05108
m00947	46dhoxquin	C05639
m00949	48dhoxquin	C05637
m00952	4aabutn	C02946
m00970	4abut	C00334
m00969	4abutn	C00555
m00926	4aphdob	C01252
m01863	4fumacac	C01061
m00989	4h2oglt	C01127
m00995	4hbz	C00156
m00998	4hdebrisoquine
m02327	4hglusa	C05938
m01002	4hoxpacd	C03765
m01003	4hphac	C00642
m01009	4izp	C03680
m01010	4mlacac	C01036
m01013	4mop	C00233
m02182	4mptnl	C02373
m01007	4mtolbutamide
m00809	4mzym_int2	C15816
m02754	4nph	C00870
m01021	4nphsf
m01636	4ppan	C03492
m00163	4ppcys	C04352
m01033	4pyrdx	C00847
m01034	4tmeabut	C01149
m01922	4tmeabutn	C01181
m01053	56dihindlcrbxlt	C04185
m01705	56dthm	C00906
m01052	56dura	C00429
m01042	5HPET
m01073	5a2opntn	C01110
m01069	5adtststerone	C03917
m01070	5adtststeroneglc
m01130	5aizc	C04751
m01074	5aop	C00430
m02691	5dhf
m00164	5dpmev	C01143
m01099	5forthf	C00664
m01100	5fthf	C03479
m01101	5g2oxpt	C03771
m01109	5homeprazole
m01102	5hoxindact	C05634
m01103	5hoxindoa	C05635
m01108	5hoxnfkyn	C05648
m01107	5htrp	C00643
m01106	5hxkyn	C05651
m01105	5hxkynam	C05638
m02481	5mdr1p	C04188
m01116	5mta	C00170
m01115	5mthf	C00440
m01127	5oxpro	C01879
m00165	5pmev	C01107
m02692	5thf
m02118	6dhf
m01161	6hoxmelatn	C05643
m01158	6htststerone	C14497
m01169	6pgc	C00345
m01961	6pgl	C01236
m01170	6pthp	C03684
m02119	6thf
m02805	7dhchsterol	C01164
m02104	7dhf
m02105	7thf
m00184	ACP	C00229
m02322	L2aadp	C00956
m00631	L2aadp6sa	C04076
m02350	Lcyst	C00506
m01629	Lcystin	C00491
m02371	Lfmkynr	C02700
m02319	Lkynr	C00328
m02413	Lpipecol	C00408
m02532	Nacasp	C01042
m02549	Nacsertn	C00978
m00212	Ndmelys	C05545
m02129	Nmelys	C03702
m00211	Ntmelys	C05546
m01837	Sfglutth	C01031
m02932	Ssq23epx	C01054
m00981	T4hcinnm	C00811
m02960	T_antigen	C04750
m03000	Tn_antigen	G00023
m01255	aacoa	C00332
m01332	aact	C01888
m02338	abt	C00532
m01252	ac	C00033
m01258	acACP	C03939
m01253	acac	C00164
m01249	acald	C00084
m01261	accoa	C00024
m02148	acetol	C05235
m01256	acetone	C00207
m02537	acg5p	C04133
m02535	acg5sa	C01250
m01324	acgagbside_hs
m02525	acgal	C01074
m01262	acgalfuc12gal14acglcgalgluside_hs
m03096	acgalfucgalacgalfuc12gal14acglcgalgluside_hs	G00059
m03098	acgalfucgalacgalfucgalacglcgal14acglcgalgluside_hs	G00075
m01263	acgalfucgalacglcgal14acglcgalgluside_hs
m03090	acgalfucgalacglcgalgluside_hs	G00042
m02527	acgam	C00140
m02528	acgam1p	C04256
m02529	acgam6p	C00357
m02595	acglc13galacglcgal14acglcgalgluside_hs	G00068
m02593	acglcgal14acglcgalgluside_hs	C04938
m02346	acglcgalgluside_hs	C04845
m02536	acglu	C00624
m02523	acgpail_hs	C01288
m01260	ach	C01996
m02524	acmana	C00645
m02539	acmanap	C04257
m02902	acn13acngalgbside_hs
m02903	acn23acngalgbside_hs
m00744	acnacngal14acglcgalgluside_hs	G00064
m01711	acnacngalgbside_hs
m02543	acnam	C00270
m02544	acnamp	C06241
m02904	acngal14acglcgalgluside_hs	C04936
m03138	acngalacglcgal14acglcgalgluside_hs	G00088
m01264	acngalacglcgalgluside_hs
m02905	acngalgbside_hs
m02546	acorn	C00437
m02634	acrn	C02571
m01279	ade	C00147
m01278	adhap_hs	C03372
m01280	adn	C00212
m01600	adocbl	C00194
m01285	adp	C00008
m01286	adpglc	C00498
m01287	adpman	C06192
m01289	adprbp	C03246
m01288	adprib	C00301
m01291	adrn	C16527
m00119	adrncoa	C16170
m02636	adrncrn
m01290	adrnl	C00788
m01284	adsel	C05686
m01296	aflatoxin	C06800
m01303	agm	C00179
m01800	ahandrostan	C04373
m01799	ahandrostanglc	C11136
m02871	ahcys	C00021
m01155	ahdt	C04895
m01304	aicar	C04677
m01305	air	C03373
m00514	ak2g_hs	C03201
m00560	ak2gchol_hs	C05212
m00515	ak2gpe_hs	C04475
m00516	ak2lgchol_hs	C04317
m00517	akdhap_hs
m01306	akg	C00026
m01311	akgp_hs	C03715
m00633	am6sa	C03824
m02877	amet	C00019
m02870	ametam	C01137
m01334	amp	C00020
m01064	andrstandn	C00674
m00971	andrstndn	C00280
m01338	andrstrn	C00523
m01339	andrstrnglc	C11135
m01342	anth	C00108
m01344	antipyrene	C13244
m01326	apnnox	C02759
m00002	appnn	C06306
m00580	aprgstrn	C04042
m02547	aprut	C02714
m01283	aps	C00224
m01771	arach	C06425
m01773	arachcoa	C02041
m01772	arachcrn
m01362	arachd	C00219
m01364	arachdcoa	C02249
m01363	arachdcrn
m01366	argsuc	C03406
m01371	atp	C00002
m01327	avite1	C02477
m01330	avite2	C14153
m01622	b2coa	C00877
m01394	betald	C00576
m00157	bhb	C01089
m01397	bildglcur	C05787
m01398	bilglcur	C03374
m01396	bilirub	C00486
m01399	biliverd	C00500
m01400	biocyt	C05552
m01402	btamp	C05921
m01412	btcoa	C00136
m01401	btn	C00120
m01410	but	C00246
m01380	bz	C00180
m00095	CE4827	C16169
m01723	c226crn
m01579	c2m26dcoa	C11946
m01413	ca2	C00076
m00923	cala	C02642
m01419	camp	C00575
m01423	carn	C00386
m01385	caro
m00001	carveol	C00964
m02559	cbasp	C00438
m01598	cbl1	C00853
m01599	cbl2	C00541
m01420	cbp	C00169
m01418	cca_d3	C18230
m01424	cdp	C00112
m01425	cdpchol	C00307
m01427	cdpdag_hs
m01428	cdpea	C00570
m01626	cgly	C01419
m02498	chito2pdol_L	C04537
m01066	chlstol	C05439
m01513	chol	C00114
m01445	cholate	C00695
m01514	cholcoa	C01794
m00749	cholcoads	C05460
m00748	cholcoaone	C05467
m00616	cholcoar	C15613
m00618	CE5166	C17343
m02738	cholp	C00588
m01450	chsterol	C00187
m01512	chsterols	C18043
m01438	chtn
m01587	cit	C00158
m01442	cl	C00698
m01589	clpn_hs
m01741	clpnd	C16513
m00121	clpndcoa	C16166
m00120	clpndcrn
m01590	cmp	C00055
m01591	cmp2amep	C05673
m01592	cmpacna	C00128
m01594	cmpntm2amep	C05674
m00629	cmusa	C04409
m01595	co	C00237
m01596	co2	C00011
m01597	coa	C00010
m01601	coke	C01416
m01607	core2
m01608	core3	C01306
m01609	core4	C04917
m01611	core6
m01616	cortsn
m01617	coumarin	C05851
m01605	cpppg1	C05768
m01606	cpppg3	C03263
m01619	creat	C00300
m01430	crm_hs	C00195
m01431	crmp_hs
m02348	crn	C00318
m01621	crtn	C00791
m01615	crtsl	C00735
m01614	crtstrn
m01689	crvnc	C06429
m01524	cs_a
m01519	cs_a_deg1
m01520	cs_a_deg2
m01521	cs_a_deg3
m01522	cs_a_deg4
m01523	cs_a_deg5
m01529	cs_b
m01526	cs_b_deg1
m01527	cs_b_deg2
m01528	cs_b_deg3
m01530	cs_b_pre4
m01531	cs_b_pre5
m01539	cs_c
m01534	cs_c_deg1
m01535	cs_c_deg2
m01536	cs_c_deg3
m01537	cs_c_deg4
m01538	cs_c_deg5
m01540	cs_c_pre2
m01541	cs_c_pre3
m01550	cs_d
m01544	cs_d_deg1
m01545	cs_d_deg2
m01546	cs_d_deg3
m01547	cs_d_deg4
m01548	cs_d_deg5
m01549	cs_d_deg6
m01542	cs_d_pre2
m01551	cs_d_pre3
m01552	cs_d_pre4
m01553	cs_d_pre5
m01562	cs_e
m01555	cs_e_deg1
m01556	cs_e_deg2
m01557	cs_e_deg3
m01558	cs_e_deg4
m01559	cs_e_deg5
m01560	cs_e_deg6
m01561	cs_e_deg7
m01563	cs_e_pre2
m01564	cs_e_pre3
m01565	cs_e_pre4
m01566	cs_e_pre5a
m01567	cs_e_pre5b
m01568	cs_pre
m01632	csn	C00380
m01517	cspg_a
m01525	cspg_b
m01533	cspg_c
m01543	cspg_d
m01554	cspg_e
m01623	ctp	C00063
m02145	cyan	C01326
m01627	cysam	C01678
m01630	cytd	C00475
m01637	dadp	C00206
m00240	12dgr120	C00641
m02629	dak2gpe_hs	C04756
m01639	damp	C00360
m01642	datp	C00131
m00039	dc2coa	C05275
m01650	dcacoa	C05274
m01282	dcamp	C03794
m01643	dcdp	C00705
m01434	dcholcoa	C05337
m01644	dcmp	C00239
m00094	dcsptn1
m00093	dcsptn1coa	C16173
m00092	dcsptn1crn
m01645	dctp	C00458
m01668	dcyt	C00881
m00042	dd2coa	C03221
m00088	dd3coa	C02944
m02344	ddca	C02679
m01728	ddcaACP	C05223
m02345	ddcacoa	C01832
m01189	ddsmsterol	C05107
m01647	debrisoquine	C13650
m01316	decdp
m01665	dem2emgacpail_prot_hs
m01987	dgchol	C05466
m01680	dgdp	C00361
m01686	dgmp	C00362
m01687	dgpi_prot_hs
m01669	dgsn	C00330
m01688	dgtp	C00286
m01984	dha	C00184
m01690	dhap	C00111
m01698	dhbpt	C00268
m00758	dhcholestanate	C04554
m00614	dhcholestancoa	C17345
m00755	dhcholoylcoa	C05447
m01699	dhcrm_hs
m01655	dhdascb	C05422
m01660	dhea	C01227
m01659	dheas	C04555
m01700	dhf	C00415
m01701	dhlam	C00579
m01693	didp	C01344
m01695	digalsgalside_hs	C06127
m01694	digalside_hs	C06126
m01709	dimp	C06196
m01671	din	C05512
m01714	ditp	C01345
m00572	dkmpp	C15650
m01696	dlnlcg	C03242
m01697	dlnlcgcoa	C03595
m01774	dlnlcgcrn
m01768	dmantipyrine
m01708	dmgly	C01026
m00563	dmhptcoa
m00933	CE4805
m00950	dmnoncrn
m01706	dmpp	C00235
m01721	dna	C00039
m01722	dna5mtc	C02967
m01646	dnad	C00857
m01732	doldp_L	C00621
m01731	dolglcp_L	C01246
m01730	dolichol_L	C00381
m01734	dolmanp_L	C03862
m01733	dolp_L	C00110
m01736	dopa	C03758
m02356	dopaqn	C00822
m01737	dopasf	C13690
m01674	dpcoa	C00882
m01672	drib	C01801
m01712	dsT_antigen	G00027
m01675	dsmsterol	C01802
m01747	dtdp	C00363
m00946	dtdp4d6dg	C11907
m01751	dtdpglu	C00842
m01752	dtmp	C00364
m01713	dtt	C00265
m02664	dttOX	C01119
m01753	dttp	C00459
m01754	dudp	C01346
m01755	dump	C00365
m01673	duri	C00526
m01756	dutp	C00460
m01991	dxtrn
m02358	e4hglu	C05947
m01785	e4p	C00279
m01298	eaflatoxin	C19586
m00399	eandrstrn	C05139
m01765	ebastine	D01478
m02150	ebastineoh
m01767	egme	C12448
m02648	eicostet
m00125	eicostetcoa	C16164
m00124	eicostetcrn
m01778	elaid	C01712
m00126	elaidcrn
m01779	em2emgacpail_hs
m01780	em2emgacpail_prot_hs
m01781	em3gacpail_hs
m01782	emem2gacpail_hs
m01783	emgacpail_hs
m01787	estradiol	C00951
m01786	estradiolglc	C05503
m01788	estriol	C05141
m00402	estriolglc	C05504
m01790	estrone	C00468
m01795	estroneglc
m01789	estrones	C02538
m01797	etha	C00189
m01798	ethamp	C00346
m01796	etoh	C00469
m01801	f1a
m01842	f1p	C01094
m01843	f26bp	C00665
m01845	f6p	C00085
m01802	fad	C00016
m01803	fadh2	C01352
m01831	fald	C00067
m01841	fdp	C00354
m01821	fe2	C14818
m01822	fe3	C14819
m02575	fgam	C04376
m01824	ficytC	C00125
m01828	fmn	C00061
m01829	fn2m2masn	G00016
m01826	focytC	C00126
m01830	fol	C00504
m01833	for	C00058
m02574	forglu	C00439
m01836	formcoa	C00798
m01132	fpram	C04640
m01804	fprica	C04734
m01806	frdp	C00448
m01840	fru	C00095
m03095	fuc12gal14acglcgalgluside_hs
m03133	fuc132galacglcgal14acglcgalgluside_hs	G00089
m02164	fuc13galacglcgal14acglcgalgluside_hs	G00076
m01999	fuc14galacglcgalgluside_hs
m02199	fucacngal14acglcgalgluside_hs	G00063
m01851	fucfuc132galacglcgal14acglcgalgluside_hs
m01852	fucfucfucgalacglc13galacglcgal14acglcgalgluside_hs
m01853	fucfucfucgalacglcgal14acglcgalgluside_hs
m01854	fucfucgalacglc13galacglcgal14acglcgalgluside_hs
m01855	fucfucgalacglcgal14acglcgalgluside_hs
m01856	fucfucgalacglcgalacglcgal14acglcgalgluside_hs
m02331	fucgal14acglcgalgluside_hs
m03097	fucgalacgalfuc12gal14acglcgalgluside_hs	G00058
m01857	fucgalacgalfucgalacglcgal14acglcgalgluside_hs
m01858	fucgalacglc13galacglcgal14acglcgalgluside_hs
m03137	fucgalacglcgal14acglcgalgluside_hs	G00071
m03092	fucgalacglcgalgluside_hs
m01861	fucgalgbside_hs
m01862	fum	C00122
m01969	g1m6masnB1
m01970	g1m7masnB
m01971	g1m7masnC
m00138	g1m8masn
m01899	g1m8mpdol_L	G10598
m01967	g1p	C00103
m00139	g2m8masn
m01900	g2m8mpdol_L	G10599
m00140	g3m8masn
m00154	g3m8mpdol_L	G00008
m01939	g3p	C00118
m02912	g3pc	C00670
m01968	g6p	C00092
m01904	ga1_hs	C06136
m01905	ga2_hs	C06135
m01964	gacpail_hs
m01910	gal	C00124
m02330	gal14acglcgalgluside_hs
m01322	gal1p	C00446
m01907	galacgalfuc12gal14acglcgalgluside_hs
m01908	galacgalfucgalacglcgal14acglcgalgluside_hs
m02596	galacglc13galacglcgal14acglcgalgluside_hs	G00069
m02594	galacglcgal14acglcgalgluside_hs	G00067
m02347	galacglcgalgluside_hs	C04910
m01914	galfuc12gal14acglcgalgluside_hs
m01915	galfucgalacglcgal14acglcgalgluside_hs
m03091	galfucgalacglcgalgluside_hs	C06130
m01916	galgalfucfucgalacglcgalacglcgal14acglcgalgluside_hs
m01912	galgbside_hs	G00097
m02328	galgluside_hs	C01290
m01679	galside_hs	C02686
m01909	galt	C01697
m01962	gam	C00329
m01963	gam6p	C00352
m01940	gar	C03838
m01959	gbside_hs	C03272
m01997	gcald	C00266
m01988	gchola	C01921
m01941	gd1a_hs	C04927
m01944	gd1b2_hs
m01943	gd1b_hs	C06141
m01945	gd1c_hs	G00126
m01946	gd2_hs	C06134
m01947	gd3_hs	C06133
m01948	gdp	C00035
m01949	gdpddman	C01222
m01950	gdpfuc	C00325
m01951	gdpmann	C00096
m01996	ggn	C01702
m01685	glac	C02670
m01681	glcr	C00818
m01973	glcur	C00191
m01976	glu5p	C03287
m02374	glu5sa	C01165
m00097	gluala	C03740
m01927	glucys	C00669
m01972	gluside_hs	C01190
m01977	glutcoa	C00527
m02007	glx	C00048
m01986	gly	C00037
m01981	glyald	C00577
m01393	glyb	C00719
m01983	glyc	C00116
m02914	glyc3p	C00093
m01998	glyclt	C00160
m01990	glygn1
m01992	glygn2
m01993	glygn3
m02008	HC02161	C04911
m02009	gm1a_hs
m02010	gm1b_hs	G00125
m02011	gm2_hs	C04884
m02014	gm2a_hs
m02015	gm3_hs	C04730
m02016	gmp	C00144
m01954	gncore1
m01955	gncore2
m02018	gp1c_hs
m02019	gp1calpha_hs
m01143	gpail_hs	C04248
m02020	gpi_hs
m02021	gpi_prot_hs
m02022	gpi_sig
m02023	gq1b_hs	C06139
m02024	gq1balpha_hs	G00129
m02025	gq1c_hs	G00121
m01953	grdp	C00341
m02038	gsn	C00387
m02028	gt1a_hs	C06138
m02029	gt1alpha_hs	G00128
m02030	gt1b_hs	C06140
m02031	gt1c_hs	G00120
m02032	gt2_hs	G00119
m02033	gt3_hs	C06299
m02027	gthox	C00127
m02026	gthrd	C00051
m02034	gtp	C00044
m02037	gua	C00242
m02036	gudac	C00581
m02378	guln	C00800
m02039	h	C00080
m02040	h2o	C00001
m02041	h2o2	C00027
m00788	hLkynr	C03227
m02141	ha	C00518
m02140	ha_deg1
m02139	ha_pre1	C04794
m02046	hco3	C00288
m03113	hcoumarin	C09315
m02674	hdca	C00249
m02675	hdcea	C08362
m02676	hdcecrn
m02677	hdcoa
m00051	hdd2coa	C05272
m02117	hdd2crn
m00986	hestratriol
m01432	hexc
m02110	hexccoa
m02109	hexccrn
m02135	hgentis	C00544
m02124	hista	C00388
m02151	hmbil	C01024
m02131	hmgcoa	C00356
m02153	hnifedipine
m02137	homoval	C05582
m02456	hpdca
m02101	hpdcacoa
m02100	hpdcacrn
m02154	hpyr	C00168
m02080	hs	C00925
m02055	hs_deg1
m02056	hs_deg10
m02057	hs_deg11
m02058	hs_deg12
m02059	hs_deg13
m02060	hs_deg14
m02061	hs_deg15
m02062	hs_deg16
m02063	hs_deg17
m02064	hs_deg18
m02065	hs_deg19
m02066	hs_deg2
m02067	hs_deg20
m02068	hs_deg21
m02069	hs_deg22
m02070	hs_deg23
m02071	hs_deg24
m02072	hs_deg25
m02073	hs_deg3
m02074	hs_deg4
m02075	hs_deg5
m02076	hs_deg6
m02077	hs_deg7
m02078	hs_deg8
m02079	hs_deg9
m02081	hs_pre1
m02082	hs_pre10
m02083	hs_pre11
m02084	hs_pre12
m02085	hs_pre13
m02086	hs_pre14
m02087	hs_pre15
m02088	hs_pre2
m02089	hs_pre3
m02090	hs_pre4
m02091	hs_pre5
m02092	hs_pre6
m02093	hs_pre7
m02094	hs_pre8
m02095	hs_pre9
m02054	hspg
m01163	htaxol
m02159	hxan	C00262
m02113	hxdcal	C00517
m02157	hyptaur	C00519
m02174	i	C00708
m02180	ibcoa	C00630
m02183	icit	C00311
m02168	id3acald	C00637
m02384	idour	C06472
m02161	idp	C00104
m02166	im4ac	C02835
m02165	im4act	C05130
m02167	imp	C00130
m02169	ind3ac	C00954
m02171	inost	C00137
m02170	ins	C00294
m02175	iodine	C01382
m02187	ipdp	C00129
m02192	itaccoa	C00531
m02191	itacon	C00490
m02193	itp	C00081
m02189	ivcoa	C02939
m02200	k	C00238
m00772	kdnp
m02278	ksi
m02237	ksi_deg1
m02238	ksi_deg10
m02239	ksi_deg11
m02240	ksi_deg12
m02241	ksi_deg13
m02242	ksi_deg14
m02243	ksi_deg15
m02244	ksi_deg16
m02245	ksi_deg17
m02246	ksi_deg18
m02247	ksi_deg19
m02248	ksi_deg2
m02249	ksi_deg20
m02250	ksi_deg21
m02251	ksi_deg22
m02252	ksi_deg23
m02253	ksi_deg24
m02254	ksi_deg25
m02255	ksi_deg26
m02256	ksi_deg27
m02257	ksi_deg28
m02258	ksi_deg29
m02259	ksi_deg3
m02260	ksi_deg30
m02261	ksi_deg31
m02262	ksi_deg32
m02263	ksi_deg33
m02264	ksi_deg34
m02265	ksi_deg35
m02266	ksi_deg36
m02267	ksi_deg37
m02268	ksi_deg38
m02269	ksi_deg39
m02270	ksi_deg4
m02271	ksi_deg40
m02272	ksi_deg41
m02273	ksi_deg5
m02274	ksi_deg6
m02275	ksi_deg7
m02276	ksi_deg8
m02277	ksi_deg9
m02201	ksi_pre1
m02202	ksi_pre10
m02203	ksi_pre11
m02204	ksi_pre12
m02205	ksi_pre13
m02206	ksi_pre14
m02207	ksi_pre15
m02208	ksi_pre16
m02209	ksi_pre17
m02210	ksi_pre18
m02211	ksi_pre19
m02212	ksi_pre2
m02213	ksi_pre20
m02214	ksi_pre21
m02215	ksi_pre22
m02216	ksi_pre23
m02217	ksi_pre24
m02218	ksi_pre25
m02219	ksi_pre26
m02220	ksi_pre27
m02221	ksi_pre28
m02222	ksi_pre29
m02223	ksi_pre3
m02224	ksi_pre30
m02225	ksi_pre31
m02226	ksi_pre32
m02227	ksi_pre33
m02228	ksi_pre34
m02229	ksi_pre35
m02230	ksi_pre36
m02231	ksi_pre4
m02232	ksi_pre5
m02233	ksi_pre6
m02234	ksi_pre7
m02235	ksi_pre8
m02236	ksi_pre9
m02288	ksii_core2
m02279	ksii_core2_deg1
m02280	ksii_core2_deg2
m02281	ksii_core2_deg3
m02282	ksii_core2_deg4
m02283	ksii_core2_deg5
m02284	ksii_core2_deg6
m02285	ksii_core2_deg7
m02286	ksii_core2_deg8
m02287	ksii_core2_deg9
m02304	ksii_core2_pre1
m02305	ksii_core2_pre10
m02306	ksii_core2_pre2
m02307	ksii_core2_pre3
m02308	ksii_core2_pre4
m02309	ksii_core2_pre5
m02310	ksii_core2_pre6
m02311	ksii_core2_pre7
m02312	ksii_core2_pre8
m02313	ksii_core2_pre9
m02303	ksii_core4
m02299	ksii_core4_deg1
m02300	ksii_core4_deg2
m02301	ksii_core4_deg3
m02302	ksii_core4_deg4
m02289	ksii_core4_pre1
m02290	ksii_core4_pre10
m02291	ksii_core4_pre2
m02292	ksii_core4_pre3
m02293	ksii_core4_pre4
m02294	ksii_core4_pre5
m02295	ksii_core4_pre6
m02296	ksii_core4_pre7
m02297	ksii_core4_pre8
m02298	ksii_core4_pre9
m00990	kynate	C01717
m02323	l2fn2m2masn	G00017
m02324	l2n2m2mn
m01906	l2xser	C04825
m02336	lanost	C01724
m02332	lcts	C00243
m02362	leuktrA4	C00909
m02364	leuktrB4	C02165
m00585	leuktrB4wcooh
m00599	leuktrB4woh	C04853
m02366	leuktrC4	C02166
m02418	leuktrD4	C05951
m02369	leuktrE4	C05952
m02370	leuktrF4	C06462
m02385	lgnc	C08320
m02970	lgnccrn
m02386	limnen	C06078
m02394	lipoate	C00725
m00104	lneldc
m00106	lneldccoa
m00105	lneldccrn
m02387	lnlc	C01595
m02391	lnlccoa	C02050
m02388	lnlccrn
m02389	lnlnca	C06427
m02390	lnlncacoa	C16162
m01932	lnlncg	C06426
m01934	lnlncgcoa	C03035
m01933	lnlncgcrn
m02393	lpam	C00248
m00656	lpchol_hs	C04230
m02343	lthstrl	C01189
m01921	lxser	G00155
m01323	m1mpdol_L	C05861
m02430	m2emgacpail_hs
m02431	m2gacpail_hs
m00141	m2mn
m02432	m3emgacpail_hs
m02433	m3gacpail_hs
m00142	m4masn
m01866	m4mpdol_L	C05864
m00143	m5masnB1
m00144	m5masnB2
m00145	m5masnC
m00146	m6masnA
m00147	m6masnB1
m00148	m6masnB2
m00149	m6masnC
m00150	m7masnA
m00151	m7masnB
m00152	m7masnC
m00153	m8masn
m00490	mag_hs	C00681
m02442	malACP	C01209
m02444	malcoa	C00083
m02450	malt	C00208
m02452	malttr	C01835
m02453	man	C00159
m02454	man1p	C00636
m02455	man6p	C00275
m02460	melatn	C01598
m02461	mem2emgacpail_hs
m02462	mem2emgacpail_prot_hs
m02463	memgacpail_hs
m02470	meoh	C00132
m02407	mepi	C05588
m00815	mercplac	C05823
m02464	mercppyr	C00957
m02466	mescoa	C06028
m02465	mescon	C01732
m01044	methf	C00445
m02483	mgacpail_hs
m02601	mhista	C05127
m00521	mi13456p	C01284
m00522	mi1345p	C01272
m00523	mi1346p	C04477
m00524	mi134p	C01243
m00525	mi1456p	C11555
m01718	mi145p	C01245
m00526	mi14p	C01220
m00528	mi34p	C04063
m02492	minohp	C01204
m01045	mlthf	C00143
m02473	mma	C00218
m01382	mn
m01390	mpdol_L	C05860
m00900	msa	C00222
m02475	mthgxl	C00546
m02972	myrsACP	C05761
m02507	n2m2masn	G00015
m02508	n2m2mn
m02509	n2m2nm
m02510	n2m2nmasn	G00019
m02511	n2m2nmn
m02512	n3m2masn
m02514	n4abutn	C05936
m02515	n4m2masn
m02516	n5m2masn
m02519	na1	C01330
m02586	nac	C00253
m02552	nad	C00003
m02553	nadh	C00004
m02554	nadp	C00006
m02555	nadph	C00005
m02522	naglc2p_L	C04500
m02583	ncam	C00153
m01835	nformanth	C05653
m02579	nh4	C01342
m02584	nicrns	C05841
m02585	nicrnt	C01185
m02587	nifedipine	C07266
m02597	nm2masn
m02598	nm4masn
m02581	nmn	C00455
m02602	nmptrc	C02723
m02609	no	C00533
m02556	npthl	C00829
m02617	nrpphr	C00547
m02564	nrvnc	C08323
m00025	nrvnccoa	C16532
m00024	nrvnccrn
m02628	ntm2amep	C06459
m02497	nwharg	C05933
m02630	o2	C00007
m02631	o2s	C00704
m02633	oaa	C00036
m01244	oagd3_hs
m01245	oagt3_hs	G00170
m02644	occoa	C01944
m02938	ocdca	C01530
m02646	ocdcea	C00712
m02642	octa	C06423
m00057	od2coa	C16218
m02647	odecoa	C00510
m02639	odecrn
m02147	oh1	C01328
m02653	omeprazole	C07324
m00032	onpthl	C14786
m01026	oretn
m02658	orn	C00077
m02659	orot	C00295
m02660	orot5p	C01103
m02661	oxa	C00209
m02733	pa_hs	C00416
m02720	pac	C07086
m02719	pacald	C00601
m00626	paf_hs	C04598
m02734	pail345p_hs	C05981
m00551	pail34p_hs	C11554
m02735	pail35p_hs
m00552	pail3p_hs	C04549
m02736	pail45p_hs	C04637
m00553	pail4p_hs	C01277
m00554	pail5p_hs	C11557
m02750	pail_hs	C01194
m02115	palmACP	C05764
m02741	pan4p	C01134
m02681	pap	C00054
m02682	paps	C00053
m02684	pchol_hs	C00157
m02381	pcollg5hlys	C16741
m02768	pcollglys	C16740
m01620	pcreat	C02305
m02657	pcrn	C03017
m02818	pdx5p	C00627
m02685	pe_hs	C00350
m02718	peamn	C05332
m02696	pep	C00074
m00204	peplys	C02188
m02711	peracd	C11924
m02712	perillyl	C02452
m02715	pglyc_hs
m02717	pgp_hs
m02721	phaccoa	C00582
m02049	pheme	C00032
m02655	phom	C01102
m02725	phpyr	C00166
m02744	phyQ	C02059
m02746	phyt	C01607
m00655	phyt2ohcoa
m02747	CE5122	C02060
m02751	pi	C00009
m02678	pmtcoa	C00154
m02411	pmtcrn	C02990
m02772	ppa	C00163
m02756	ppbng	C00931
m02774	ppcoa	C00100
m02759	ppi	C00013
m01133	ppmi12346p	C11526
m00531	ppmi1346p	C18058
m02803	ppp9	C02191
m02804	pppg9	C01079
m03057	pppi	C00536
m01131	pram	C03090
m02001	pre_prot
m02763	prgnlone	C01953
m02762	prgnlones	C18044
m02769	prgstrn	C00410
m02766	prist
m00078	pristcoa
m00013	prostg1	C04654
m02783	prostgd2	C00696
m02785	prostge1	C04741
m02786	prostge2	C00584
m02789	prostgf2	C00639
m02794	prostgh2	C00427
m02795	prostgi2	C01312
m01265	prpncoa	C00894
m02806	prpp	C00119
m02808	ps_hs	C02737
m02690	ptdca	C16537
m02689	ptdcacoa
m02688	ptdcacrn
m02812	ptrc	C00134
m02679	ptth	C00831
m02816	pyam5p	C00647
m02815	pydam	C00534
m02813	pydx	C00250
m02814	pydx5p	C00018
m02817	pydxn	C00314
m02713	pylald	C02576
m02819	pyr	C00022
m03103	q10	C00399
m03102	q10h2	C00390
m02822	quln	C03722
m02844	r1p	C00620
m02845	r5p	C00117
m02832	retinal	C00376
m02834	retinol	C00473
m02833	retn	C00777
m02836	retnglc	C11061
m02842	ribflv	C00255
m02582	rnam	C03150
m02672	s2l2fn2m2masn	G00018
m01651	s2l2n2m2m
m01652	s2l2n2m2masn
m01653	s2l2n2m2mn
m02884	s7p	C05382
m02906	sT_antigen	C04901
m02907	sTn_antigen	G00035
m02880	sarcs	C00213
m02881	seahcys	C05692
m02882	seasmet	C05691
m02885	sel	C05697
m02889	selcys	C05688
m02888	selcyst	C05699
m02890	selhcys	C05698
m02891	selmeth	C05335
m02886	seln	C01528
m02894	selnp	C05172
m02947	sgalside_hs
m02949	so3	C00094
m02946	so4	C00059
m02931	spc_hs
m02928	sph1p	C01120
m02927	sphgn	C00836
m02929	sphings	C00319
m02908	sphmyln_hs	C00550
m02930	sphs1p	C06124
m02923	spmd	C00315
m02926	sprm	C00750
m02933	sql	C00751
m02897	srtn	C00780
m02941	stcoa	C00412
m02940	stcrn
m02936	strch1
m02937	strch2
m02939	strdnc	C16300
m00108	strdnccoa	C16163
m00107	strdnccrn
m02943	succ	C00042
m02944	succoa	C00091
m02945	sucr	C00089
m02942	sucsal	C00232
m03031	t2m26dcoa	C11945
m02959	tag_hs	C00422
m02961	taur	C00245
m02673	taxol	C07394
m02963	tchola	C05122
m02986	tcynt	C01755
m02962	tdchola	C05465
m02495	tdcoa	C02593
m00114	tethex3
m00113	tethex3coa	C16168
m00135	tetpent3
m00134	tetpent3coa	C16167
m00133	tetpent3crn
m00111	tetpent6
m00110	tetpent6coa	C16172
m00109	tetpent6crn
m00132	tettet6
m00131	CE4837	C16171
m00130	tettet6crn
m02978	thbpt	C00272
m00965	thbpt4acam
m00037	thcholoylcoa	C05448
m00750	thcholst	C01301
m00752	thcholstoic	C04722
m01960	thcrm_hs	C04737
m02980	thf	C00101
m02982	thm	C00378
m02983	thmmp	C01081
m02984	thmpp	C00068
m02985	thmtp	C03028
m00556	thp2c	C00450
m02997	thym	C00178
m02996	thymd	C00214
m02517	tmlys	C03793
m01784	tmndnc	C06428
m00103	tmndnccoa	C16165
m00102	tmndnccrn
m03001	tolbutamide	C07148
m02666	trdox	C00343
m02990	trdrd	C00342
m03039	tre	C01083
m03052	triodthy	C02465
m00734	triodthysuf
m03088	trypta	C00398
m02969	tststerone	C00535
m02967	tststeroneglc	C11134
m02991	HC01501	C00320
m02494	ttdca	C06424
m00128	ttdcea
m02974	ttdcrn
m02994	txa2	C02198
m03099	tym	C00483
m03100	tymsf
m03111	uacgam	C00043
m03106	udp	C00015
m03110	udpacgal	C00203
m03108	udpg	C00029
m03107	udpgal	C00052
m03109	udpglcur	C00167
m03112	udpxyl	C00190
m03114	ump	C00105
m03128	uppg3	C01051
m03118	ura	C00106
m03120	urate	C00366
m03124	urcan	C00785
m03121	urea	C00086
m03123	uri	C00299
m03130	utp	C00075
m01585	vacc	C08367
m01586	vacccoa
m02640	vacccrn
m03141	vitd2	C05441
m03142	vitd3
m00270	wharachd
m00325	whddca	C08317
m00403	whhdca
m00432	whtststerone
m00371	whttdca
m03148	xan	C00385
m03150	xmp	C00655
m00610	xol24oh
m00619	xol25oh
m00623	xol27oh	C15610
m01183	xol7a	C03594
m01181	xol7ah	C05451
m01095	xol7ah2	C05452
m00756	xol7ah2al	C05445
m01093	xol7ah3	C05444
m01182	xol7aone	C05455
m01178	xoldiolone	C05457
m01177	xoldioloneh	C05453
m01451	xolest2_hs	C02530
m01090	xoltetrol	C05446
m01446	xoltri24
m01448	xoltri27	C06341
m01078	xoltriol	C05454
m03149	xtsn	C01762
m03155	xylt	C00379
m01935	yvite	C02483
m03158	zymst	C05437
m01449	zymstnl	C03845
m01762	CE2751
m01043	CE1262
m01188	CE5848
m02588	no2	C00088
m00892	HC01406	C05267
m02781	HC02207	C05955
m02784	HC02210	C13802
m01603	C05769	C05769
m00022
m00695	CE5318
m02724		C00079
m00497	HC02030
m01979	CE3092
m01498
m01315	CE0074
m02410
m02603	CE4890
m00800	CE2249
m00764	CE1292
m01195		C19562
m02143		C13645
m00724		C14847
m02490		G04561
m02971		C16529
m00504	HC02072	C01885
m00430
temp
m02351		C03125
m00870	CE4841
m01154	CE2172
m02373	HC00832	C01721
m01572		C05640
m02590	CE6000
m00664	CE4970
m00570	23cump	C02355
m00443
m02954		C11148
m01373		C08281
m02868		C00449
m02953	ts3
m00023		C16645
m00343
m00418	CE6435
m02359	eryth	C02045
m01965		C00031
m00350		D00348
m00712
m00689	CE5344
m01146	CE5313
m01464
m02403		C00186
m00697	CE2438
m00190		C01003
m01919	galacglcgalgbside_hs
m00219		C01256
m02162		G00056
m02849		C04312
m00085
m00530		C03546
m01361	aqcobal	C00992
m01982		C00258
m02188	CE1941
m02419		C02992
m02955	HC01180	C03785
m02487		C00342
m01994	HC02136
m03075		C01647
m00437
m00086
m00363	CE5526
m00191		C03875
m03156		C02399
m01812	HC02070	C00162
m01463
m00198		C03021
m01140	CE5547
m00579		C05501
m02352
m03122		C00603
m02951	HC02197	C11301
m03004	CE4846
m00056
m00897
m01087	CE1273
m01662	CE4876
m02992	thrnt	C01620
m02918		C17202
m01062	CE5931
m01956	acglcgalgbside_hs
m02924	CE1936
m01810	HC02069	C00162
m00397	CE6226
m02467		C07151
m00806
m00714	CE4831
m03190		C19968
m00090	CE5938
m00384	CE5304
m01744		C00740
m02397		C16239
m01702	C02147	C02147
m00159		C03561
m00482
m02560
m01474
m00221	CE3140
m01848	CE2846
m00389	CE7113
m03015	CE5158
m00385	CE4877
m01818		C00162
m00961
m01869		G00021
m02578		C00014
m02859	CE6241
m03041		C11150
m00487	HC02041	C00681
m02823	CE2705
m02437		C04802
m02136		C00263
m00245		C15606
m02427		C03706
m03194		C06607
m02417		C00247
m01898		G10597
m01925	HC01700	C06114
temp005
m02824	CE2960
m00342
m00193		C02308
m03065		C01637
m00256	CE5946
m00099	HC10695
m00609	C05109	C05109
m01483
m01573
m02665		C00139
m01407		C14839
m03081		C00787
m01896		G10595
m02449	maltpt
m02392
m01063	CE5930
m00355	CE6449
m01460
m00673		C02505
m00234		C00641
m00494
m02548	CE2088
m00041	HC01601	C05758
m01849		G00048
m01142		C15658
m02341		C03402
m00921	3ump	C01368
m00959
m00197		C00613
m01202
m00263
m01458
m01040	C04805	C04805
m01268
m02743		C02456
m01292	CE5536
m00836	CE5346
m01124	CE5178
m02428		C04789
m00036	CE5168	C05450
m00856	CE5156
m01745		C00795
m01242		C14854
m02424	xylnt	C05411
m00476
m03003	CE4853
m02775	HC01668	C05983
m00520	CE1787
m00395	CE5708
m03189		C19967
m01220	CE2047
m01461
m01259	CE2065
m02809	C02744	C02744
m01584	CE2510	C16526
m00510		C01885
m00316
m00641	CE5241
m02478	CE2122
m02563	CE2916
m00462
m02956		C00422
m01360		C06197
m02874	CE5627
m03071		C01643
m00991	CE1957
m00506	HC02075	C01885
m00047
m00982	coucoa	C00223
m02879	alpro	C01242
m01041	CE6508
m00334
m00073	CE2437
m00860
m01456
m03040	C03958	C03958
m01575	C05280	C05280
m03169		C00723
m01387	CE2915
m02722	pheacgln	C04148
m02979		C04144
m03171
m00716	CE4849
m01217		C14827
m00117
m02448	CE2838
m02765	pd3
m02493		C11525
m01569
m02757
m03125	C05767	C05767
m00792
m00170
m01580	HC00342	C00417
m02155		C15517
m02589		C00697
m01120	CE5348
m00611	CE2207
m00179		C11499
m02138	C06199	C06199
m02846		C00199
m02723		C05598
m00318	CE6251
m00763	CE1298
m01347	CE4724
m01071	5adtststerones
m00917		C19569
m02400	lpro	C02051
m01147	CE5323
m01365		C00062
m00635	C13856	C13856
m00658
m03181		C05535
m00206		C00585
m01238		C16536
m00277
m01300		C16756
m00414
m02791	CE6232
m03193		C19970
m02764	HC01118	C03428
m00862
m00311	CE5528
m02607		C19606
m00401	CE6225
m02700		C04692
m01479
m01648		C01571
m02379	gullac	C01040
m03007	CE4842
m00075	CE5126
m00208		C16832
m00533	CE6504
m00778
m01206	CE5328
m02850		C14868
m00776	CE2246
m02570	CE5797
m01920	galthcrm_hs
m02120		C01585
m01302		C19585
m02852	CE6245
m01570
m02127		C02415
m01571		C06952
m01834	f5hoxkyn	C05647
m02952	HC02198	C03642
m01335	C11695	C11695
m01578	2coum	C05838
m01151	CE5343
m01274	HC02046
m00291		C00899
m02317	CE5791
m00228		C14039
m01375	C14851	C14851
m02107
m01251		C07565
m00686	CE5940
m02861		C14871
m00851	CE5321
m02663		C00667
m00720	CE2866
m03078		C01650
m00541		C14806
m00782
m02767		C01211
m01167		C05962
m00561		C05125
m00009	CE4843	C16180
m03061		C04158
m01032		C16683
m00932		C16453
m00449
m00011
m02426		C00047
m03196		C20380
m00017
m02770		C00148
m02858	HC01377	C05119
m00307	CE0347
m01194	CE6454
m01166		C16614
m02860	CE6243
m01882		G00081
m00383
m01846	CE2847
m00802
m02635		C02862
m00370	CE6460
m01881		G00079
m02518	n8aspmd	C01029
m03186		C06606
m03139
m00421	CE6184
m01807
m02484	HC02223	C03688
m03037		C01157
m00082	CE2420
m02820		C01449
m02123	bgly	C01586
m01319		C19581
m00460
m02471		C00073
m02111
m03012	CE5150
m01815	HC02063	C00162
m02614	C01601	C01601
m01203
m01187	CE5721
m01924	CE5854
m00839
m01276	HC02043
m01532
m00425	CE6193
m01436		C00461
m01211	CE7101
m01051
m02126	CE5820
m02893		C05336
m00390
m00236	HC02057	C00641
m01086	CE1279
m02499	CE6316
m02002		C04755
m03160		C06128
m03080		C01652
m03115
m03129	HC02194
m01978		C14874
m01056	CE7110
m00713	CE4817
m02638
m02458	eumelanin	C17937
m00534	CE3481
m00867	HC01599	C05756
m00987	CE5243
m02399	CE2102
m00469
m00195		C04748
m01218	CE6502
m01473
m02149
m01048	CE6246
m01974		C00025
m00321
m00415	CE6450
m02506		C05843
m01156		C19590
m01357		C06250
m00027	CE6191
m00220		C01293
m02802	HC01943
m01355	HC00008
m01241		C14556
m00447
m00433
m01936	CE7047
m02876	CE5626
m00909
m02435		C01972
m01185	CE5844
m01913	HC01444	C05401
m00903	CE4834
m00804
m00319	CE5141
m00692	CE5305
m01395	HC02080
m02922	CE1940
m02878	alpam
m00899
m01814	HC02064	C00162
m01472
m00232		C04759
m00174		C05262
m00424
m02496		C01201
m00290		C02110
m00083	CE2421
m00406		C05487
m01118	CE5349
m00931		C19564
m00227		C14857
m01110	CE1918
m02925	CE1935
m02099
m00175	HC01397	C05258
m03191		C20176
m00746
m01111
m02708		C03530
m00512		C03454
m02436		C04833
m01023	CE5592
m00129
m00622	CE2204
m00781
m00925	CE3086
m01492
m00471
m00887
m01500	HC02025
m01453
m02376		C02282
m00703	CE4800
m01047	CE6247
m00688	CE5967
m02043	HC01501	C05529
m01225	CE5856
m01726
m00477
m01205	CE5327
m02683		C04922
m02838		C02075
m00587	CE6190
m00330	CE5139
m00691	CE5971
m01811	HC02068	C00162
m01340	CE5014
m00071
m00841
m01791	CE5252
m01860		G00046
m02776	HC02202	C04685
m00308	CE1243
m00252	CE4988
m03143
m01838		C11439
m00379
m01487
m01873		G00038
m02853		C14861
m00793	CE2248
m01684	glcur1p	C05385
m00303	CE6423
m02482		C00305
m00216		C03800
m00255	CE5945
m01098		C05198
m00708	CE4810
m00010		C16522
m01232
m00495	HC02032
m01136	CE5545
m01677		C00721
m02125		C00135
m00455
m01707		C00543
m01381	CE1264
m02568	CE5794
m00937
m01717	C03693	C03693
m02314	CE5787
m01129		C03475
m02050		C01708
m01275	HC02048
m00884	CE0713
m01481
m02012
m02810	C01747	C01747
m00564
m00217		C03721
m01602
m01808	HC02066	C00162
m01221	CE5924
m01354	HC00007
m01746	HC00664	C01097
m02398	CE5656	C16238
m00513	C03820	C03820
m02650	CE6188
m01980	HC02199
m00352
m02318	CE5786
m02409		C02838
m02542		C02999
m01112	5moxact	C05660
m00026	CE6186
m00297
m01883		G00082
m00285		C05498
m00984	CE6444
m01887		G00086
m00796
m01356
m00260
m01493	HC02026
m00844	CE4803
m00829	CE2875
m01975		C00064
m00765	HC01435	C05381
m01839	fna5moxam	C05642
m01715		C00937
m00239	HC02060	C00641
m00439
m00203		C04311
m00064	CE2245
m01137	CE5544
m00116
m00700	CE5148
m03030	CE2432
m02748		C12145
m03060		C04432
m01576	CE0785
m00502
m00366	C14771	C14771
m01763	CE2858
m00202		C03306
m00257	CE4987
m01819		C00162
m00866	CE2250
m00186	HC01944	C05780
m02840		C00778
m03073		C01645
m00066	HC01412	C05273
m03053		C00565
m01231	CE1617
m02934	HC00695	C01169
m02573	C01836	C01836
m00069
m01084
temp004
m00283		C05489
m01049	CE7084
m02777	HC02203	C05953
m00337	C04717	C04717
m00182	HC01407	C05268
m02146		C05590
m01929		C19579
m01228	CE5847
m01504	HC02020	C11251
m01320		C19580
m03045
m02422	lum3
m00823		C01308
m00722	CE2880
temp006
m03147
m02047
m02501	C03413	C03413
m00241		C00641
m00988	CE2006
m01077
m01226	CE5851
m03002	CE4852
m00296
m01989		C05464
m03182		C11482
m03054		C01104
m00835	CE5307
m03117
m03197		C12270
m02807		C01168
m00416	CE6465
m00289	CE5846
m02190	CE4968
m00016	CE5155	C16531
m02957		C00422
m00894	HC10853
m02825	CE2962
m00542		C14805
m01030	CE5757
m02416		C02553
m00233	HC02085	C00641
m00253	CE5944
m00485	HC02038	C00681
m00540		C14801
m01386	CE4722
m00005
m01515
m01581	bdg2hc	C05839
m00787	CE2095
m02106
m02557		C03012
m00224		C15645
m01008	CE1761
m00336		C14762
m02412		C03511
m02608		C19568
m02917	CE3075
m00794
m03069		C01641
m02615
m03192		C19969
m00419	CE6192
m02745
m01376		C14853
m00757	CE5133
m03038		C19607
m01452
m00980
m02919	CE1937
m00647		C02763
m00344	CE5843
m02096	C04849	C04849
m03032		C19490
m00301	CE6456
m00747	CE1274
m01678		C00721
m00200		C02743
m00811	CE4811
m01582
m02333	HC01441	C05396
m00649	C05301	C05301
m01331	CE7122
m01114		C04489
m02121	HC01592	C05749
m01367		C06697
m00096		C02100
m00584	CE6189
m02178	CE5755
m00435		C19489
m02580		C14789
m00797
m01027	CE2577
m01663	1pipdn2c	C04092
m01266	HC01797	C10905
m01273	HC02047
m02472		C11440
m02618	CE5538
m00881	HC01589	C05746
m00637		C14841
m00345	CE7145
m00810	HC01440	C05394
m00738	CE2876
m01739	CE4888
m01820		C00162
m02017
m03009	CE2433
m00006
m01125	CE7111
m02006		C02412
m01104	C11821	C11821
m02042	HC00250	C00283
m02441	CE0737
m01760
m01485
m00955
m01341		C00292
m02826	CE2958
m00938
m00994	CE2961
m01080
m00405		C05499
m02005		C02038
m00459
m01628		C00097
m00846	CE5966
m02440	HC00319	C00383
m01011	CE2186
m03176		C00353
m00761	CE3038
m00271	CE6447
m00543		C14804
m00077
m01489
m00265
m00279	C14770	C14770
m00701	CE5153
m01223	CE5534
m00936	CE5322
m02368	CE7087
m01094	CE0233
m01495
m01389		C01172
m00696	CE2417
m02811	CE2072
m00650	C05298	C05298
m01770
m00567		C14860
m00391	CE6230
m03048
m01191
m02044	HC01939
m01307		C00041
m00417	CE6464
m00357	CE7144
m03162		C05578
m00155		C02693
m01610	core5
m00882	HC01408	C05269
m01164	HC01254	C04244
m00607	CE2202
m02133		C00155
m01246	CE5535
m01299		C11278
m01952	HC01522	C05585
m01148	CE5324
m01209	C14769	C14769
m00837	CE5319
m00736	CE2872
m01092
m00869
m03105		C00496
m01928	CE1665
m01703	dhlpro	C02972
m00832	CE5942
m00441
m01224	CE5594
m03153
m02541		C02713
m03006
m01508
m00548		C14788
m02729	HC02051	C00416
m00940
m01144	CE5311
m00883	CE0693
m00667	CE5875
m00875
m01667	CE1589
m02198	fucacngalacglcgalgluside_hs
m02901	HC02201
m00852
m01012	CE2189
m03028	CE4838
m02645		C02863
m03066		C01638
m03170		C02288
m00429
m01208
m02695	CE5898
m02550	CE5868
m00484
m02566	CE5795
m00948		C07296
[truncated: 1,198 more rows]
