# Supplementary material for: Systematic diet composition swap in a mouse genome-scale metabolic model reveals determinants of obesogenic diet metabolism in liver cancer
Source: iScience. 2023 Jan 24;26(2):106040. doi: 10.1016/j.isci.2023.106040 (PMC9947310; doi:10.1016/j.isci.2023.106040)
Supplement: Table S3. Summary of MEMOTE scores for MMRN and other published mouse and human GSMMs shown in Figure S2B, related to Figure 2 and STAR Methods [file mmc4.xlsx]

## Sheet: Table S3
	GSMMs (shown in Fig. S2B) and their MEMOTE scores (%)
Scored attributes	MMRN	HMR2	Recon3D	MMR	iMM1865	Human1	Mouse1
Consistency
Stoichiometric consistency	0	0	0	0	100	100	100
Mass balance	78	0	93.3	90.1	96.7	99.4	99.4
Charge balance	93.1	0	95.1	0	66	97.9	97.9
Metabolite connectivity	100	100	100	62.6	100	100	100
Unbounded flux in medium	19.9	36.9	26.7	16.2	10.2	29.9	17
Consistency subtotal	41.55	19.56	45.02	24	82	90	88
Annotations
Metabolites	68.54	25	32	50	75.94	72.81	72.82
Reactions	69.33	26.33	40	50	78.07	71.6	71.6
Genes	39.92	0	0	0	46.61	46.63	33.33
SBO Terms	81.57	9.57	0	27.27	0	81.77	81.77
OVERALL SCORE	62	15	23	28	46	81	80
Full MEMOTE score sheets can be found at https://github.com/sysbiomelab/MMRNHep/tree/main/data/memote
