# Supplementary material for: Systematic diet composition swap in a mouse genome-scale metabolic model reveals determinants of obesogenic diet metabolism in liver cancer
Source: iScience. 2023 Jan 24;26(2):106040. doi: 10.1016/j.isci.2023.106040 (PMC9947310; doi:10.1016/j.isci.2023.106040)
Supplement: Table S4. Key metabolic network attributes for MMRN compared to other published mouse and human GSMMs shown in Figure S2B, related to Figure 2 and STAR Methods [file mmc5.xlsx]

## Sheet: Table S4
	reactions			#metabolites	#genes
	#total reactionsa	#orphanb	#imbalanced (#missing information)c
Intermediate models
IM1	8160			5538	3541
IM2	5913			4582	3712
IM3	7235			6524	3164
MMRN (this work)	10353	2493	0 (520)	7188	3466
Other mouse GSMMs
Mouse1	11392	3383	71 (8)	8370	2959
iMM1865	8795	2865	266 (1)	5839	1865
MMR (IM4)	7663	1657	2 (7491)	5516	3466
Human GSMMs
Human1	11398	3380	71 (8)	8366	3067
HMR2	7687	1637	175 (267)	6017	3765
Recon3D	11646	3975	803 (1)	8399	3697
a Exchange reactions were removed before checking the total amount of reactions
b Reactions without any genes associated
c Elemental balance checked for carbon, nitrogen, oxygen, sulphur or phosphorous
