# Supplementary material for: Systematic diet composition swap in a mouse genome-scale metabolic model reveals determinants of obesogenic diet metabolism in liver cancer
Source: iScience. 2023 Jan 24;26(2):106040. doi: 10.1016/j.isci.2023.106040 (PMC9947310; doi:10.1016/j.isci.2023.106040)
Supplement: Table S5. Oxygen uptake and carbon dioxide production for DEN and nonDEN animals, related to STAR Methods [file mmc6.xlsx]

## Sheet: Table S5
Metabolite	Group	Mean production or consumption flux (mL/kg/h)	SD
O2	DEN	1757	254.1
	nonDEN	1561	228.2
CO2	DEN	1332	207.7
	nonDEN	1133	185
