# Supplementary material for: Systematic diet composition swap in a mouse genome-scale metabolic model reveals determinants of obesogenic diet metabolism in liver cancer
Source: iScience. 2023 Jan 24;26(2):106040. doi: 10.1016/j.isci.2023.106040 (PMC9947310; doi:10.1016/j.isci.2023.106040)
Supplement: Table S6. Conversion of amino acid, carbohydrate and lipid content in mouse diet to flux values, and calculated nutrient uptake fluxes for different csGSMMs, related to Figures 3 and S3, and STAR Methods [file mmc7.xlsx]

## Sheet: Table S6
				% w/w content in diet (P)*		DIET CONSTRAIN		FLUXES
Nutrient class	Nutrient name	Elemental composition	MW (M)	CD TestDiet AIN-93G	WD TestDiet AIN-76A	CD	WD	genericCD	genericWD	CD_nonDEN_Liver_CD	CD_nonDEN_Liver_WD	CD_DEN_Liver_CD	CD_DEN_AdjLiver_WD	CD_DEN_Tumour_WD	WD_nonDEN_Liver_CD	WD_nonDEN_Liver_WD	WD_DEN_Liver_CD	WD_DEN_AdjLiver_WD	WD_DEN_Tumour_WD
Amino acids	alanine	C3H7NO2	89	0.46	0.54	0.155056	0.182022	0.155056	0.182022	0.155056	0.155056	0.155056	0.155056	0.155056	0.182022	0.182022	0.182022	0.182022	0.182022
	arginine	C6H14N4O2	174	0.58	0.68	0.1	0.117241	0.1	0.117241	0.1	0.1	0	0.0995968	0.0995968	0.117241	0.117241	0	0.117241	0.117241
	aspartate	C4H7NO4	133	1.08	1.25	0.243609	0.281955	0.243609	0.281955	0.243609	0.243609	0.243609	0.243609	0.243609	0.281955	0.281955	0.281955	0.281955	0.281955
	cystine	C6H12N2O4S2	121	0.31	0.07	0.0768595	0.0173554	0.0768595	0.0173554	0.0768595	0.0768595	0.0768595	0.0768595	0.0768595	0.0173554	0.0173554	0.0173554	0.0173554	0.0173554
	glutamate	C5H9NO4	147	3.43	3.98	0.7	0.812245	0.7	0.812245	0.7	0.7	0.7	0.7	0.7	0.812245	0.812245	0.812245	0.812245	0.812245
	glycine	C2H5NO2	75	0.32	0.38	0.128	0.152	0.128	0.152	0.128	0.128	0.128	0.128	0.128	0.152	0.152	0.152	0.152	0.152
	histidine	C6H9N3O2	155	0.43	0.5	0.0832258	0.0967742	0.0832258	0.0967742	0.0832258	0.0832258	0.0832258	0.0832258	0.0832258	0.0967742	0.0967742	0.0967742	0.0967742	0.0967742
	isoleucine	C6H13NO2	131	0.8	0.93	0.183206	0.212977	0.183206	0.212977	0.183206	0.183206	0.183206	0.183206	0.183206	0.212977	0.212977	0.212977	0.212977	0.212977
	leucine	C6H13NO2	131	1.45	1.68	0.332061	0.384733	0.332061	0.384733	0.332061	0.332061	0.332061	0.332061	0.332061	0.384733	0.384733	0.384733	0.384733	0.384733
	lysine	C6H14N2O2	146	1.22	1.42	0.250685	0.291781	0.250685	0.291781	0	0	0	0	0	0	0	0	0	0
	methionine	C5H11NO2S	149	0.43	0.8	0.0865772	0.161074	0.0666657	0.161074	0	0	0	0	0	0	0	0	0	0
	phenylalanine	C9H11NO2	165	0.8	0.93	0.145455	0.169091	0.145455	0.169091	0.145455	0.145455	0.145455	0.145455	0.145455	0.169091	0.169091	0.169091	0.169091	0.169091
	proline	C5H9NO2	115	1.98	2.29	0.516522	0.597391	0.516522	0.597391	0.516522	0.516522	0.516522	0.516522	0.516522	0.597391	0.597391	0.597391	0.597391	0.597391
	serine	C3H7NO3	105	0.93	1.07	0.265714	0.305714	0.265714	0.305714	0.265714	0.265714	0.265714	0.265714	0.265714	0.305714	0.305714	0.305714	0.305714	0.305714
	threonine	C4H9NO3	119	0.65	0.75	0.163866	0.189076	0.163866	0.189076	0.163866	0.163866	0.163866	0.163866	0.163866	0.189076	0.189076	0.189076	0.189076	0.189076
	tryptophan	C11H12N2O2	204	0.19	0.21	0.0279412	0.0308824	0	0	0.0143802	0.0143804	0.0141648	0.0157731	0.0157748	0.0112812	0.011321	0.0108668	0.0121747	0.0110207
	tyrosine	C9H11NO3	181	0.85	0.99	0.140884	0.164088	0.140884	0.164088	0.140884	0.140884	0.140884	0.140884	0.140884	0.164088	0.164088	0.164088	0.164088	0.164088
	valine	C5H11NO2	117	0.96	1.11	0.246154	0.284615	0.246154	0.284615	0.246154	0.246154	0.246154	0.246154	0.246154	0.284615	0.284615	0.284615	0.284615	0.284615
Carbohydrates	starch structure 2	C18H32O16	504.44	43.5091	4.99	2.58756	0.296901	1.68387	0.296901	1.01847	0.900721	0.960475	0.931316	1.16301	0.296901	0.296901	0.296901	0.296901	0.296901
	sucrose	C12H22O11	342.296	10.9456	34.0476	0.959309	2.98404	0	1.60766	0	0.138934	0	0.450601	0	1.66006	1.61871	0.930466	2.26007	2.58132
	glucose	C6H12O6	180.156	N/A	N/A	8.72199	3.87475	5.05161	2.49837	3.05542	2.8411	2.88143	3.24455	3.48902	2.55077	2.50942	1.82117	3.15078	3.47202
	fructose	C6H12O6	180.156	N/A	N/A	0.959309	2.98404	0	1.60766	0	0.138934	0	0.450601	0	1.66006	1.61871	0.930466	2.26007	2.58132
Llipids	(13Z)-eicosenoic acid	C20H38O2	310.51	0.536	1.536	0.0517858	0.148401	0.000207532	0	0	0	0	0	0	0	0	0	0	0
	(13Z)-octadecenoic acid	C18H34O2	282.47	0.536	1.536	0.0569264	0.163132	0.000207532	0	0	0	0	0	0	0	0	0	0	0
	7-palmitoleic acid	C16H30O2	254.41	0.536	1.536	0.0632051	0.181125	0.000207532	0	0	0	0	0	0	0	0	0	0	0
	cholesterol	C27H46O	386.654	0.1267	0.1498	0.00983049	0.0116228	0	0	0	0	0	0	0	0	0	0	0	0
	lauric acid	C12H24O2	200.318	0.5075	3.0225	0.0760042	0.452656	0.000207532	0	0	0	0	0	0	0	0	0	0	0
	linoleate	C18H32O2	280.447	0.44	1.07	0.0470677	0.11446	0.0470677	0.0688653	0.0470677	0.0470677	0.0470677	0.0470677	0.0470677	0.11446	0.11446	0.11446	0.11446	0.11446
	linolenate	C18H30O2	278.43	0.04	0.1	0.00430988	0.0107747	0.00430988	0.0013135	0.00430988	0.00430988	0.00430988	0.00430988	0.00430988	0.0107747	0.0107747	0.0107747	0.0107747	0.0107747
	myristic acid	C14H28O2	228.371	0.5075	3.0225	0.0666679	0.397051	0	0	0	0	0	0	0	0	0	0	0	0
	omega-3-arachidonic acid	C20H32O2	304.467	0.07	0.24	0.0068973	0.0236479	0.0068973	0.0236479	0.0068973	0.0068973	0.0068973	0.0068973	0.0068973	0.0236479	0.0236479	0.0236479	0.0236479	0.0236479
	palmitate	C16H32O2	256.43	0.5075	3.0225	0.0593729	0.353605	0.0593729	0.026858	0.0593729	0.0593729	0.0593729	0.0593729	0.0593729	0.353605	0.353605	0.353605	0.353605	0.353605
	stearate	C18H36O2	284.48	0.5075	3.0225	0.0535187	0.318739	0.0535187	0.170947	0.0535187	0.0535187	0.0535187	0.0535187	0.0535187	0.318739	0.318739	0.318739	0.318739	0.318739
Sink metabolites	ADP-ribose	C15H23N5O14P2	N/A	N/A	N/A	0	0	0	0	0	0	0	0	0	0	0	0	0	0
	biotin	C10H16N2O3S	N/A	N/A	N/A	0	0	0.00444896	0.00565329	0.00216866	0.0021687	0.0020926	0.00232918	0.00232937	0.00227644	0.00228449	0.00219407	0.00245676	0.00246057
	FAD	C27H33N9O15P2	N/A	N/A	N/A	0	0	0.5	0.5	0.5	0.5	0.5	0.5	0.5	0.5	0.5	0.5	0.5	0.5
	L-carnitine	C7H15NO3	N/A	N/A	N/A	0	0	0	0.00543918	0	0	0	0	0	0	0	0	0	0
	NAD+	C21H28N7O14P2	N/A	N/A	N/A	0	0	0	0	0	0	0	0	0	0	0	0	0	0
	NADP+	C21H29N7O17P3	N/A	N/A	N/A	0	0	0	0	0	0	0	0	0	0	0	0	0	0
	riboflavin	C17H20N4O6	N/A	N/A	N/A	0	0	0	0	0	0	0	0	0	0	0	0	0	0
	THF	C19H23N7O6	N/A	N/A	N/A	0	0	0.00444896	0.00565329	0.170326	0.170329	0.162149	0.185527	0.185545	0.178919	0.179746	0.170459	0.197465	0.200426
	thymidine	C10H14N2O5	N/A	N/A	N/A	0	0	0.0101183	0.0128573	0.00493219	0.00493226	0.0047592	0.00529725	0.00529768	0.00517731	0.00519561	0.00498997	0.00558741	0.00559606
	heneicosanoylcarnitine[c]	C28H55NO4	N/A	N/A	N/A	0	0	0.1	0.000214105	0.1	0.1	0.1	0.1	0.1	0.5	0.5	0.5	0.5	0.5
	LDL_Protein	C22282H2XXX	N/A	N/A	N/A	0	0	0.000734295	0.000905646	0.000287002	0.000287006	0.000283817	0.000316066	0.000316102	0.000210463	0.000211207	0.000202701	0.000227134	0.00019956
	LDL_Lipid	C36720H2XXX	N/A	N/A	N/A	0	0	0.000734295	0.000905646	0.000287002	0.000287006	0.000283817	0.000316066	0.000316102	0.000210463	0.000211207	0.000202701	0.000227134	0.00019956
	O2	O2	N/A	N/A	N/A	0	0	17	17	19.5829	19.5258	19.4022	19.7674	17.3098	26.4242	26.2476	25.8361	27.1501	24.5152
* according to the manufacturer's datasheets
N/A: not applicable
