# Supplementary material for: Systematic diet composition swap in a mouse genome-scale metabolic model reveals determinants of obesogenic diet metabolism in liver cancer
Source: iScience. 2023 Jan 24;26(2):106040. doi: 10.1016/j.isci.2023.106040 (PMC9947310; doi:10.1016/j.isci.2023.106040)
Supplement: Table S7. Flux distributions for 5 csGSMMs on two diets as well as diet component swaps performed using SyDiCoS, related to Figure 3 [file mmc8.xlsx]

## Sheet: Table S7
ID	RetiredID	EQUATION	GENEASSOCIATION	SUBSYSTEM	generic	genericWD	genericCD	WD_nonDEN_Liver_CD	WD_nonDEN_Liver_WD	WD_DEN_Liver_CD	WD_DEN_AdjLiver_WD	WD_DEN_Tumour_WD	CD_nonDEN_Liver_CD	CD_nonDEN_Liver_WD	CD_DEN_Liver_CD	CD_DEN_AdjLiver_WD	CD_DEN_Tumour_WD	Carbohydates_WD_nonDEN_Liver_CD	Carbohydates_WD_nonDEN_Liver_WD	Carbohydates_WD_DEN_Liver_CD	Carbohydates_WD_DEN_AdjLiver_WD	Carbohydates_WD_DEN_Tumour_WD	Lipids_WD_nonDEN_Liver_CD	Lipids_WD_nonDEN_Liver_WD	Lipids_WD_DEN_Liver_CD	Lipids_WD_DEN_AdjLiver_WD	Lipids_WD_DEN_Tumour_WD	AAs_WD_nonDEN_Liver_CD	AAs_WD_nonDEN_Liver_WD	AAs_WD_DEN_Liver_CD	AAs_WD_DEN_AdjLiver_WD	AAs_WD_DEN_Tumour_WD	CarbsLipids_WD_nonDEN_Liver_CD	CarbsLipids_WD_nonDEN_Liver_WD	CarbsLipids_WD_DEN_Liver_CD	CarbsLipids_WD_DEN_AdjLiver_WD	CarbsLipids_WD_DEN_Tumour_WD	CarbsAAs_WD_nonDEN_Liver_CD	CarbsAAs_WD_nonDEN_Liver_WD	CarbsAAs_WD_DEN_Liver_CD	CarbsAAs_WD_DEN_AdjLiver_WD	CarbsAAs_WD_DEN_Tumour_WD	LipidsAAs_WD_nonDEN_Liver_CD	LipidsAAs_WD_nonDEN_Liver_WD	LipidsAAs_WD_DEN_Liver_CD	LipidsAAs_WD_DEN_AdjLiver_WD	LipidsAAs_WD_DEN_Tumour_WD	noCarb_WD_nonDEN_Liver_CD	noCarb_WD_nonDEN_Liver_WD
MMRNR05489	HMR_0153	AMP[c] + PPi[c] + propanoyl-CoA[c] <=> ATP[c] + CoA[c] + propanoate[c]	ENSMUSG00000027605	Propanoate metabolism	242.394	89.587	65.299	9.661	5.497	5.022	9.619	9.127	9.661	9.544	9.919	9.619	9.127	9.661	5.851	6.178	9.619	9.127	9.661	9.544	9.919	9.619	9.127	9.661	5.497	5.022	9.619	9.127	9.661	9.544	9.919	9.619	9.127	9.661	5.85	9.919	9.619	9.127	9.661	9.544	9.919	9.619	9.127	4.962	2.856
MMRNR06672	TYRt	tyrosine[s] <=> tyrosine[c]	ENSMUSG00000000958 or ENSMUSG00000010095 or ENSMUSG00000019838 or ENSMUSG00000020261 or ENSMUSG00000022180 or ENSMUSG00000027075 or ENSMUSG00000031596 or ENSMUSG00000038178 or ENSMUSG00000040010 or ENSMUSG00000041313	Transport, extracellular	0	0	0.141	0	0	0	0	0	0	0	0.141	0	0.141	0	0	0	0	0.164	0	0	0	0	0	0	0	0	0	0.141	0	0	0.164	0	0.164	0	0	0	0	0.141	0	0	0	0	0	0	0
MMRNR09932	VALTA	AKG[c] + valine[c] <=> 3-methyl-2-oxobutyrate[c] + glutamate[c]	ENSMUSG00000030826	Valine, leucine, and isoleucine metabolism	998.235	0.445	0.378	0.31	0.31	0.309	0.312	0.305	0.292	0.292	0.292	0.298	0.298	0.31	0.31	0.31	0.312	0.305	0.335	0.335	0.332	0.342	0.338	0.272	0.272	0.271	0.274	0.274	0.333	0.333	0.333	0.338	0.338	0.272	0.272	0.271	0.274	0.274	0.297	0.297	0.294	0.303	0.3	0.286	0.286
MMRNR09707	HMR_4456	citrate[m] <=> isocitrate[m]	ENSMUSG00000022477 or ENSMUSG00000028405	Tricarboxylic acid cycle and glyoxylate/dicarboxylate metabolism	-1000	0	1.38	0	0	0	4.33	3.996	0	6.21	4.118	5.694	3.742	0	0	0	4.336	0	3.236	5.72	5.567	4.456	3.976	0	0	0	4.36	3.751	3.376	5.859	4.857	4.598	3.976	0	0	0	4.367	3.751	3.269	5.753	0	0	0	0	0
MMRNR09957	HMR_3773	3-methylcrotonyl-CoA[m] + ATP[m] + H+[m] + HCO3-[m] => 3-methylglutaconyl-CoA[m] + ADP[m] + Pi[m]	ENSMUSG00000021646 or ENSMUSG00000027709	Valine, leucine, and isoleucine metabolism	1.38	0.805	0.674	0.472	0.472	0.468	0.478	0.464	0.461	0.461	0.46	0.475	0.475	0.472	0.472	0.469	0.478	0.464	0.523	0.524	0.516	0.54	0.533	0.471	0.472	0.468	0.478	0.478	0.518	0.518	0.518	0.533	0.533	0.472	0.472	0.469	0.478	0.478	0.523	0.524	0.516	0.54	0.533	0.416	0.416
MMRNR02473	TTDCRNt	tetradecenoylcarnitine(5)[c] <=> tetradecenoylcarnitine(5)[m]	ENSMUSG00000032602	Transport, mitochondrial	-0.32	-0.001	0	-0.001	-0.001	-0.001	-0.001	0	0	0	0	0	0	-0.001	-0.001	-0.001	-0.001	0	0	0	0	0	0	-0.001	-0.001	-0.001	0	0	0	0	0	0	0	-0.001	-0.001	-0.001	-0.001	-0.001	0	0	0	0	0	-0.001	-0.001
MMRNR09550	CRNCARtp	L-carnitine[c] + O-Acetylcarnitine[p] => L-carnitine[p] + O-Acetylcarnitine[c]	ENSMUSG00000026853	Transport, peroxisomal	1.079	0.003	0.003	0.165	0.165	0.003	0.004	0.004	0.002	0.002	0	0.002	0.002	0.003	0.166	0.003	0.004	0.004	0	0	0	0	0.002	0.165	0.165	0.003	0.004	0.004	0.002	0.002	0	0.002	0.002	0.003	0.166	0.003	0.004	0.004	0	0	0	0	0.002	0.001	0.005
MMRNR03548	HMR_4101	GTP[c] + OAA[c] => CO2[c] + GDP[c] + PEP[c]	ENSMUSG00000027513	Glycolysis / Gluconeogenesis	0	0	0	0	0	0	0	0	0	0	0	0	0	0	0	0	0	0	0	0	0	0	0	0	0	0	0	0	0	0	0	0	0	0	0	0	0	0	0	0	0	0	0	1.183	0
MMRNR00391	HMR_3956	CO2[m] + H2O[m] => H+[m] + HCO3-[m]	ENSMUSG00000025317 or ENSMUSG00000031373	Arginine and proline metabolism	74.211	3.031	2.49	8.389	9.384	9.027	9.599	7.91	8.389	9.984	9.027	9.599	7.91	8.389	9.984	9.027	9.599	7.91	8.389	9.984	9.027	9.599	7.91	8.389	9.171	9.027	9.599	7.91	8.389	9.984	9.027	9.599	7.91	8.389	9.984	9.027	9.599	7.91	8.389	9.984	9.027	9.599	7.91	8.091	8.134
MMRNR08114	HMR_0254	(13Z)-octadecenoic acid[s] => (13Z)-octadecenoic acid[c]	ENSMUSG00000002944 or ENSMUSG00000019874 or ENSMUSG00000023057 or ENSMUSG00000027533 or ENSMUSG00000028773 or ENSMUSG00000031808 or ENSMUSG00000054422 or ENSMUSG00000059316 or ENSMUSG00000062515	Transport, extracellular	0.003	0	0	0	0	0	0	0	0	0	0	0	0	0	0	0	0	0	0	0	0	0	0	0	0	0	0	0	0	0	0	0	0	0	0	0	0	0	0	0	0	0	0	0	0
MMRNR03369	HMR_0528	(6Z,9Z,12Z,15Z,18Z,21Z)-tetracosahexaenoyl-CoA[c] + sn-glycerol-3-phosphate[c] => 1-acylglycerol-3P-6,9,12,15,18,21-tetra[c] + CoA[c]	ENSMUSG00000024978 or ENSMUSG00000029314 or ENSMUSG00000031545	Glycerolipid metabolism	0.005	0	0	0	0	0	0	0	0	0	0	0	0	0	0	0	0	0	0	0	0	0	0	0	0	0	0	0	0	0	0	0	0	0	0	0	0	0	0	0	0	0	0	0	0
MMRNR03309	r0129	GSH[c] + H2O[c] <=> cys-gly[c] + glutamate[c]	ENSMUSG00000006344 or ENSMUSG00000006345 or ENSMUSG00000040471	Glutathione metabolism	-625.527	0	0	0	0	0	0	0	0	0	0	0	0	0	0	0	0	0	0	0	0	0	0	0	0	0	0	0	0	0	0	0	0	0	0	0	0	0	0	0	0	0	0	0	0
MMRNR00176	UAG4E	UDP-N-acetylglucosamine[c] <=> UDP-N-acetyl-D-galactosamine[c]	ENSMUSG00000028671	Amino sugar and nucleotide sugar metabolism	2.419	0.131	0.214	0.028	0.028	0.027	0.03	0.026	0.041	0.041	0.04	0.045	0.045	0.028	0.028	0.027	0.03	0.026	0.044	0.044	0.041	0.049	0.047	0.028	0.028	0.027	0.03	0.03	0.042	0.042	0.042	0.047	0.047	0.028	0.028	0.027	0.03	0.03	0.044	0.044	0.041	0.049	0.047	0.011	0.011
MMRNR10765	EXC_IN_LDLrem	=> LDL remnant[s]		Exchange reactions	0.01	0	0	0	0	0	0	0	0	0	0	0	0	0	0	0	0	0	0	0	0	0	0	0	0	0	0	0	0	0	0	0	0	0	0	0	0	0	0	0	0	0	0	0	0
MMRNR08344	HMR_5708	alanine[c] + cysteine[s] + Na+[s] => alanine[s] + cysteine[c] + Na+[c]	ENSMUSG00000001918 or ENSMUSG00000020142	Transport, extracellular	0.047	0	0	0	0	0	0	0	0	0	0	0	0	0	0	0	0	0	0	0	0	0	0	0	0	0	0	0	0	0	0	0	0	0	0	0	0	0	0	0	0	0	0	0	0
MMRNR09291	HMR_4855	fumarate[c] + malate[m] <=> fumarate[m] + malate[c]	ENSMUSG00000014606	Transport, mitochondrial	0	0.398	0.52	0	0	0	0	0.385	6.003	1.873	0	0	6.256	0	0	0	0	0	0.428	0	0	0	0	0	0	0	0	0	0.739	0	0	0	0	0	0	0	0	0.349	0.401	0	0	0	0	0	0
MMRNR09445	HMR_8099	4-methyl-2-oxopentanoate[c] <=> 4-methyl-2-oxopentanoate[m]		Transport, mitochondrial	1.38	0.805	0.674	0.472	0.472	0.468	0.478	0.464	0.461	0.461	0.46	0.475	0.475	0.472	0.472	0.469	0.478	0.464	0.523	0.524	0.516	0.54	0.533	0.471	0.472	0.468	0.478	0.478	0.518	0.518	0.518	0.533	0.533	0.472	0.472	0.469	0.478	0.478	0.523	0.524	0.516	0.54	0.533	0.416	0.416
MMRNR09698	HMR_4139	H+[c] + NADH[c] + OAA[c] <=> malate[c] + NAD+[c]	ENSMUSG00000020321	Tricarboxylic acid cycle and glyoxylate/dicarboxylate metabolism	-244.217	0	0	-1.235	-1.241	-1.181	-1.356	-1.375	0	-1.151	0	0	0	-1.251	-1.251	-1.2	-1.358	-1.375	-0.853	-1.136	-1.08	-1.24	0	-1.272	-1.278	-1.218	-1.393	-1.395	0	-1.152	0	-1.25	0	-1.288	-1.288	-1.237	-1.395	-1.395	-1.168	-1.173	-1.117	-1.277	0	-2.26	-1.066
MMRNR02255	HMR_2343	3-oxo-13-cis-eicosenoyl-CoA[c] + H+[c] + NADPH[c] => 3(S)-hydroxy-13-cis-eicosenoyl-CoA[c] + NADP+[c]	ENSMUSG00000027195	Fatty acid biosynthesis	0.016	0	0	0	0	0	0	0	0	0	0	0	0	0	0	0	0	0	0	0	0	0	0	0	0	0	0	0	0	0	0	0	0	0	0	0	0	0	0	0	0	0	0	0	0
MMRNR03503	HMR_4394	ATP[c] + glucose[c] => ADP[c] + glucose-6-phosphate[c]	ENSMUSG00000000628 or ENSMUSG00000020080 or ENSMUSG00000025236 or ENSMUSG00000025877 or ENSMUSG00000037012 or ENSMUSG00000041798	Glycolysis / Gluconeogenesis	0	0	0	0	0	0	0	0	0	0	0	0	0	0	0	0	0	0	0	0	0	0	0	0	0	0	0	0	0	0	0	0	0	0	0	0	0	0	0	0	0	0	0	0	0
MMRNR08959	HMR_5063	valine[l] => valine[c]	ENSMUSG00000020261	Transport, lysosomal	2.525	0.228	0.185	0.053	0.053	0.051	0.057	0.05	0.072	0.072	0.072	0.08	0.08	0.053	0.053	0.052	0.057	0.05	0.077	0.078	0.073	0.086	0.083	0.053	0.053	0.051	0.057	0.057	0.075	0.075	0.075	0.083	0.083	0.053	0.053	0.052	0.057	0.057	0.077	0.077	0.073	0.086	0.083	0.025	0.025
MMRNR09402	HMR_7758	choloyl-CoA[c] + H+[c] <=> choloyl-CoA[m] + H+[m]	ENSMUSG00000026385	Transport, mitochondrial	0	0	0	0	0	0	-0.134	-0.115	-0.177	-0.177	-0.176	-0.196	-0.196	0	0	-0.121	-0.134	-0.115	-0.19	0	0	-0.212	-0.203	0	0	0	-0.134	-0.134	-0.184	-0.184	-0.183	-0.203	-0.203	0	0	-0.121	-0.134	-0.134	-0.19	0	0	-0.212	-0.203	0	0
MMRNR04567	AHC	H2O[c] + SAH[c] <=> adenosine[c] + homocysteine[c]	ENSMUSG00000027597 or ENSMUSG00000048087	Cysteine and methionine metabolism	0.132	0.222	0.116	0.012	0.012	0.012	0.013	0.011	0.019	0.019	0.019	0.021	0.021	0.012	0.012	0.012	0.013	0.011	0.02	0.02	0.019	0.022	0.021	0.012	0.012	0.012	0.013	0.013	0.019	0.019	0.019	0.021	0.021	0.012	0.012	0.012	0.013	0.013	0.02	0.02	0.019	0.022	0.021	0.004	0.004
MMRNR02293	HMR_2209	3-hydroxydocosanoyl-CoA[c] => (2E)-docosenoyl-CoA[c] + H2O[c]	ENSMUSG00000025868 or ENSMUSG00000028497 or ENSMUSG00000033629 or ENSMUSG00000035376 or ENSMUSG00000063275	Fatty acid elongation	0.056	0	0.001	0	0	0	0	0	0	0	0	0	0	0	0	0	0	0	0	0	0	0	0	0	0	0	0	0	0	0	0	0	0	0	0	0	0	0	0	0	0	0	0	0	0
MMRNR09136	FUMtm	fumarate[c] + Pi[m] <=> fumarate[m] + Pi[c]	ENSMUSG00000025792	Transport, mitochondrial	-1000	0	0	0	0	0	0	0	0	0	0	0	0	0	0	0	0	0	0	0	0	0	0	0	0	0	0	0	0	0	0	0	0	0	0	0	0	0	0	0	0	0	0	0	0
MMRNR10400	EXC_BOTH_C00065[s]	<=> serine[s]		Exchange reactions	696.132	0.306	0.266	0.306	0.306	0.306	0.306	0.306	0.266	0.266	0.266	0.266	0.266	0.306	0.306	0.306	0.306	0.306	0.306	0.306	0.306	0.306	0.306	0.306	0.306	0.306	0.306	0.306	0.306	0.306	0.306	0.306	0.306	0.306	0.306	0.306	0.306	0.306	0.306	0.306	0.306	0.306	0.306	0.306	0.306
MMRNR10167	HMR_0623	PC-LD pool[c] + serine[c] => choline[c] + PS-LD pool[c]	ENSMUSG00000021518	Glycerophospholipid metabolism	8.932	0.119	0.093	0.053	0.053	0.051	0.057	0.058	0.048	0.048	0.046	0.051	0.051	0.053	0.053	0.052	0.057	0.058	0.048	0.048	0.046	0.052	0.052	0.053	0.053	0.051	0.057	0.057	0.049	0.049	0.047	0.052	0.052	0.053	0.053	0.051	0.057	0.057	0.048	0.048	0.046	0.052	0.052	0.048	0.048
MMRNR00800	HMR_1653	3alpha,7alpha,12alpha-trihydroxy-5beta-24-oxocholestanoyl-CoA[m] + CoA[m] => choloyl-CoA[m] + propanoyl-CoA[m]	ENSMUSG00000028603 or ENSMUSG00000036138	Bile acid metabolism	0	0	0	0	0	0	0.134	0.115	0.177	0.177	0.176	0.196	0.196	0	0	0.121	0.134	0.115	0.19	0	0	0.212	0.203	0	0	0	0.134	0.134	0.184	0.184	0.183	0.203	0.203	0	0	0.121	0.134	0.134	0.19	0	0	0.212	0.203	0	0
MMRNR10604	EXC_BOTH_C03740[s]	<=> (5-L-glutamyl)-L-amino acid[s]		Exchange reactions	-1000	0	0	0	0	0	0	0	0	0	0	0	0	0	0	0	0	0	0	0	0	0	0	0	0	0	0	0	0	0	0	0	0	0	0	0	0	0	0	0	0	0	0	0	0
MMRNR09909	ECOAH12m	H2O[m] + methacrylyl-CoA[m] <=> 3-hydroxyisobutyryl-CoA[m]	ENSMUSG00000025465	Valine, leucine, and isoleucine metabolism	998.235	0.445	0.378	0.31	0.31	0.309	0.312	0.305	0.292	0.292	0.292	0.298	0.298	0.31	0.31	0.31	0.312	0.305	0.335	0.335	0.332	0.342	0.338	0.272	0.272	0.271	0.274	0.274	0.333	0.333	0.333	0.338	0.338	0.272	0.272	0.271	0.274	0.274	0.297	0.297	0.294	0.303	0.3	0.286	0.286
MMRNR08516	HMR_6534	Chloride[s] + 2 HCO3-[c] => Chloride[c] + 2 HCO3-[s]	ENSMUSG00000034320	Transport, extracellular	0	0	0	0.61	1.717	0	0	0	0	0.131	0	0	0	0	0.718	0	1.254	0	0.112	0.834	0	0	0	1.265	1.733	0	0	0	0	0	0	0	0	0.151	1.283	0	1.539	0	0.411	1.347	0	0.128	0	0	0
MMRNR08507	HMR_6505	riboflavin[c] <=> riboflavin[s]		Transport, extracellular	-0.356	0.118	0.093	0.495	0.495	0.496	0.495	0.495	0.496	0.496	0.496	0.495	0.495	0.495	0.495	0.496	0.495	0.495	0.496	0.496	0.496	0.495	0.495	0.495	0.495	0.496	0.495	0.495	0.496	0.496	0.496	0.495	0.495	0.495	0.495	0.496	0.495	0.495	0.496	0.496	0.496	0.495	0.495	0.496	0.496
MMRNR00374	r0616	NAD+[m] + trans-4-hydroxy-L-proline[m] <=> 2 H+[m] + L-1-pyrroline-3-hydroxy-5-carboxylate[m] + NADH[m]	ENSMUSG00000025140 or ENSMUSG00000026520	Arginine and proline metabolism	-1000	0	0	-2.452	-1.399	-1.905	-2.529	0	0	-1.399	-1.905	-2.529	0	-2.452	-1.399	-1.905	-2.529	-3.851	-2.452	-1.399	-1.905	-2.529	0	-2.452	-1.399	-1.905	-2.529	0	-2.452	-1.399	-1.905	-2.529	-2.717	-2.452	-1.399	-1.905	-2.529	-3.851	-2.452	-1.399	-1.905	-2.529	0	-2.452	-1.399
MMRNR00381	HMR_3806	H2O[m] + L-glutamate 5-semialdehyde[m] + NAD+[m] => glutamate[m] + H+[m] + NADH[m]	ENSMUSG00000028737	Arginine and proline metabolism	0	0	0	0.739	0.739	0.366	0.741	0	0	0.668	0.224	0.674	0	0.739	0.739	0.379	0.741	0.697	0.771	0.772	0.179	0.779	0	0.641	0.641	0.307	0.643	0	0.768	0.768	0.188	0.774	0	0.641	0.641	0.32	0.643	0.643	0.673	0.673	0.12	0.681	0	0.09	0.081
MMRNR00605	HMR_3094	O2[p] + octanoyl-CoA[p] => (2E)-octenoyl-CoA[p] + H2O2[p]	ENSMUSG00000020777 or ENSMUSG00000029098	Beta-oxidation (peroxisomal)	0	0	0	0.04	0.041	0	0	0	0	0	0	0	0	0	0.041	0	0	0	0	0	0	0	0	0.04	0.04	0	0	0	0	0	0	0	0	0	0.041	0	0	0	0	0	0	0	0	0	0
MMRNR01284	HMR_2886	CoA[r] + gamma-linolenoylcarnitine[r] <=> gamma-linolenoyl-CoA[r] + L-carnitine[r]	ENSMUSG00000026853	Carnitine shuttle (endoplasmic reticular)	-5.009	0	-0.003	0	0	0	0	0	-0.003	-0.003	0	-0.003	-0.003	0	0	0	0	0	0	0	0	0	-0.003	0	0	0	0	0	-0.003	-0.003	0	-0.003	-0.003	0	0	0	0	0	0	0	0	0	-0.003	0	0
MMRNR01679	ICDHy	isocitrate[c] + NADP+[c] => AKG[c] + CO2[c] + NADPH[c]	ENSMUSG00000025950 or ENSMUSG00000030541	Tricarboxylic acid cycle and glyoxylate/dicarboxylate metabolism	0	0	0	1.55	1.218	6.249	7.273	0.219	0	0	0	0	0	1.517	6.207	3.405	1.302	0.219	0.045	0	0	0.014	0	4.148	7.283	7.823	1.401	0.632	0	0	0	0	0	2.671	2.843	0.977	1.393	0.632	0.133	0	0	0.102	0	1.834	0
MMRNR02455	PTDCACRNCPT1	L-carnitine[c] + pentadecanoyl-CoA[c] <=> CoA[c] + pentadecanoylcarnitine[c]	ENSMUSG00000024900 or ENSMUSG00000078937	Carnitine shuttle (cytosolic)	-0.019	0	0	0	0	0	0	0	0	0	0	0	0	0	0	0	0	0	0	0	0	0	0	0	0	0	0	0	0	0	0	0	0	0	0	0	0	0	0	0	0	0	0	0	0
MMRNR02243	HMR_2317	3-oxo-13cis-docosenoyl-CoA[c] + H+[c] + NADPH[c] => 3(S)-hydroxy-13-cis-docosenoyl-CoA[c] + NADP+[c]	ENSMUSG00000027195	Fatty acid biosynthesis	0.056	0	0.001	0	0	0	0	0	0	0	0	0	0	0	0	0	0	0	0	0	0	0	0	0	0	0	0	0	0	0	0	0	0	0	0	0	0	0	0	0	0	0	0	0	0
MMRNR06455	5MTHFt	5-methyl-THF[s] <=> 5-methyl-THF[c]	ENSMUSG00000001827 or ENSMUSG00000032725	Transport, extracellular	952.435	0	0	0	0.277	0	0	0	0	0	0	0	0	0	0	0	0	0	0	0	0	0	0	0	0.181	0	0	0	0	0	0	0	0	0	0	0	0	0	0	0	0	0	0	0	0
MMRNR04590	r0408	ATP[c] + sedoheptulose-7-phosphate[c] <=> ADP[c] + H+[c] + Sedoheptulose 1,7-Bisphosphate[c]	ENSMUSG00000020277 or ENSMUSG00000021196 or ENSMUSG00000033065	Miscellaneous	0	0.763	0.012	0	0	0	0	0	0	0	0.883	0	0	0	0	0.896	0	0	0	0	0	0	0	0	0	0	0	0	0	0	0.909	0	0	0	0	0.895	0	0	0	0	0	0	0	0	0
MMRNR05148	HMR_2417	3-oxo-docosa-cis,cis,cis-10,13,16-trienoyl-CoA[c] + H+[c] + NADPH[c] => 3(S)-hydroxy-10,13,16-all-cis-docosatrienoyl-CoA[c] + NADP+[c]	ENSMUSG00000027195	Omega-6 fatty acid metabolism	0.019	0	0	0	0	0	0	0	0	0	0	0	0	0	0	0	0	0	0	0	0	0	0	0	0	0	0	0	0	0	0	0	0	0	0	0	0	0	0	0	0	0	0	0	0
MMRNR03453	HMR_4348	threonine[c] => 2-oxobutyrate[c] + NH3[c]	ENSMUSG00000029596 or ENSMUSG00000029597	Glycine, serine, alanine, and threonine metabolism	0	0.008	0	0.203	0.203	0.202	0.204	0.196	0.206	0.206	0.181	0.211	0.211	0.206	0.206	0.205	0.207	0.184	0.236	0.236	0.233	0.243	0.239	0.178	0.181	0.177	0.179	0.182	0.233	0.233	0.234	0.239	0.239	0.181	0.181	0.18	0.182	0.182	0.211	0.211	0.207	0.217	0.213	0.022	0.024
MMRNR08128	HMR_0288	(13Z)-eicosenoic acid[s] => (13Z)-eicosenoic acid[c]	ENSMUSG00000002944 or ENSMUSG00000019874 or ENSMUSG00000023057 or ENSMUSG00000027533 or ENSMUSG00000028773 or ENSMUSG00000031808 or ENSMUSG00000054422 or ENSMUSG00000059316 or ENSMUSG00000062515	Transport, extracellular	0.003	0	0	0	0	0	0	0	0	0	0	0	0	0	0	0	0	0	0	0	0	0	0	0	0	0	0	0	0	0	0	0	0	0	0	0	0	0	0	0	0	0	0	0	0
MMRNR01347	HMR_2638	L-carnitine[c] + palmitoleoyl-carnitine[m] <=> L-carnitine[m] + palmitoleoyl-carnitine[c]	ENSMUSG00000020334 or ENSMUSG00000021265 or ENSMUSG00000023829 or ENSMUSG00000032602 or ENSMUSG00000052562	Carnitine shuttle (mitochondrial)	0	0	0	-0.317	-0.317	-0.318	-0.314	-0.305	0	-0.019	0	0	0	-0.317	-0.317	-0.318	-0.314	-0.305	-0.036	-0.036	-0.036	-0.031	0	-0.317	-0.317	-0.318	-0.314	-0.314	-0.018	-0.018	-0.036	-0.018	0	-0.317	-0.317	-0.318	-0.314	-0.314	-0.031	-0.03	-0.036	-0.031	0	0	-0.297
MMRNR10715	EXC_BOTH_C03360[s]	<=> 4-nitrophenyl-phosphate[s]		Exchange reactions	-1000	0	0	0	0	0	0	0	0	0	0	0	0	0	0	0	0	0	0	0	0	0	0	0	0	0	0	0	0	0	0	0	0	0	0	0	0	0	0	0	0	0	0	0	0
MMRNR03043	HMR_8758	formate[c] + NAD+[c] => CO2[c] + H+[c] + NADH[c]	ENSMUSG00000020256 or ENSMUSG00000030088	Folate metabolism	0	0.011	0.009	0	0	0	0	0	0	0	0	0	0	0	0	0	0	0	0	0	0	0	0	0	0	0	0	0	0	0	0	0	0	0	0	0	0	0	0	0	0	0	0	0	0
MMRNR01344	HMR_2630	CoA[m] + L-Palmitoylcarnitine[m] <=> L-carnitine[m] + palmitoyl-CoA[m]	ENSMUSG00000026853 or ENSMUSG00000028607	Carnitine shuttle (mitochondrial)	-741.09	0	0	0	0	0	0	0	0.023	0	0	0	0.021	0	0	0	0	0	0	0	0	0	0	0	0	0	0	0	0	0	0	0	0	0	0	0	0	0	0	0	0	0	0	0	0
MMRNR07831	GALt2_2	galactose[s] + 2 H+[s] <=> galactose[c] + 2 H+[c]	ENSMUSG00000011034 or ENSMUSG00000030781	Transport, extracellular	0	0	-4.124	-0.833	-1.014	-1.429	-0.558	-1.515	-0.833	-1.014	-1.429	-0.558	-1.515	-0.833	-1.014	-1.429	-0.558	-1.515	-0.833	-1.014	-1.429	-0.558	-0.561	-0.833	-1.014	-1.429	-0.558	-1.263	-0.833	-1.014	-1.429	-0.558	-1.515	-0.833	-1.014	-1.429	-0.558	-1.515	-0.833	-1.014	-1.429	-0.558	-1.515	-0.833	-1.014
MMRNR08265	HMR_5038	cytidine[s] + Na+[s] => cytidine[c] + Na+[c]	ENSMUSG00000025726	Transport, extracellular	2.727	0	0	0	0	0	0	0	0	0	0	0	0	0	0	0	0	0	0	0	0	0	0	0	0	0	0	0	0	0	0	0	0	0	0	0	0	0	0	0	0	0	0	0	0
MMRNR08349	HMR_5783	alanine[c] + Na+[s] + threonine[s] => alanine[s] + Na+[c] + threonine[c]	ENSMUSG00000001918 or ENSMUSG00000020142	Transport, extracellular	4.255	0	0.164	0	0	0	0.189	0	0	0	0	0	0.164	0	0	0	0	0	0	0	0	0.189	0.189	0	0	0	0.164	0.164	0.189	0	0	0.189	0.189	0	0	0	0	0.164	0	0.164	0	0	0	0	0
MMRNR03307	r0021	2 GSH[c] + NAD+[c] <=> GSSG[c] + H+[c] + NADH[c]	ENSMUSG00000031584	Glutathione metabolism	0	0	0	0	0	0	0	0	-2.143	0	0	0	-0.563	0	0	0	0	0	0	0	0	0	0	0	0	0	0	0	0	0	0	0	0	0	0	0	0	0	-5.518	0	0	0	0	0	0
MMRNR09138	GLUt2m	glutamate[c] + H+[c] <=> glutamate[m] + H+[m]	ENSMUSG00000019082	Transport, mitochondrial	1000	-2.272	-1.917	-0.994	-0.994	-0.243	-1.007	-0.974	-0.973	-0.973	-0.084	-1.001	-1.001	-0.995	-0.995	-0.272	-1.006	-0.974	-1.11	-1.112	0.084	-1.144	-1.128	-0.878	-0.879	-0.205	-0.891	-0.891	-1.099	-1.098	0.063	-1.128	-1.128	-0.879	-0.879	-0.234	-0.891	-0.891	-0.994	-0.996	0.121	-1.028	-1.013	0.364	0.382
MMRNR05142	HMR_2401	2-trans-9,12,15,18-all-cis-tetracosapentaenoyl-CoA[c] + H+[c] + NADPH[c] => (9Z,12Z,15Z,18Z)-tetracosatetraenoyl-CoA[c] + NADP+[c]	ENSMUSG00000031708	Omega-6 fatty acid metabolism	0.193	0	0.002	0	0	0	0	0.001	0	0	0	0	0	0	0	0	0	0.001	0	0	0	0	0	0	0	0	0	0	0	0	0	0	0	0	0	0	0	0	0	0	0	0	0	0	0.001
MMRNR00091	HMR_3890	ATP[c] + glutamate[c] + NH3[c] => ADP[c] + glutamine[c] + Pi[c]	ENSMUSG00000026473	Alanine, aspartate and glutamate metabolism	0	1.528	1.75	0.541	0.543	0.522	0.584	0.572	0.556	0.556	0.539	0.6	0.6	0.547	0.547	0.529	0.585	0.572	0.572	0.575	0.549	0.623	0.618	0.541	0.543	0.521	0.584	0.584	0.573	0.573	0.557	0.618	0.618	0.546	0.546	0.528	0.584	0.584	0.572	0.574	0.548	0.623	0.617	0.43	0.426
MMRNR04915	NDPK2	ATP[c] + UDP[c] <=> ADP[c] + UTP[c]	ENSMUSG00000020857 or ENSMUSG00000024177 or ENSMUSG00000026575 or ENSMUSG00000032478 or ENSMUSG00000037601 or ENSMUSG00000073435	Nucleotide metabolism	0	86.551	62.23	5.293	14.14	14.165	14.247	7.55	8.264	14.14	8.692	7.766	15.025	14.434	6.903	7.085	14.247	7.55	6.367	14.14	14.165	14.247	8.495	14.434	6.545	5.928	5.864	15.025	14.434	14.14	14.165	14.247	8.495	14.434	6.238	6.343	14.247	7.495	6.414	14.14	14.165	6.373	8.525	6.131	6.067
MMRNR06753	r1593	serine[s] + valine[c] <=> serine[c] + valine[s]	ENSMUSG00000040010	Transport, extracellular	0	0	0	0	0	0	0	0	0	-0.246	0	0	-0.246	0	0	0	0	0	0	0	0	0	0	-0.246	0	0	0	0	0	0	0	0	0	0	0	-0.246	0	0	-0.246	0	0	0	0	0	-0.285
MMRNR01314	HMR_2925	(9Z,12Z,15Z,18Z)-tetracosatetraenoylcarnitine[c] + L-carnitine[r] <=> (9Z,12Z,15Z,18Z)-tetracosatetraenoylcarnitine[r] + L-carnitine[c]	ENSMUSG00000018900	Carnitine shuttle (endoplasmic reticular)	0	0	0	0	0	0	0	0	0	0	0	0	0	0	0	0	0	0	0	0	0	0	0	0	0	0	0	0	0	0	0	0	0	0	0	0	0	0	0	0	0	0	0	-0.001	0
MMRN_Biomass	MMRN_Biomass	20 ATP[c] + 20 H2O[c] + 0.001 cofactors and vitamins[c] + 1.4761 protein_pool_biomass[c] + 0.11621 lipid_pool_biomass[c] + 0.038396 nucleotide_pool_biomass[c] + 0.26551 glycogen_pool_biomass[c][c] => 20 ADP[c] + 20 Pi[c] + biomass[c]		Artificial reactions	355.892	5.653	4.449	2.276	2.284	2.194	2.457	2.461	2.169	2.169	2.093	2.329	2.329	2.299	2.299	2.223	2.461	2.461	2.21	2.218	2.126	2.39	2.391	2.274	2.282	2.192	2.455	2.458	2.232	2.232	2.156	2.392	2.391	2.297	2.297	2.221	2.458	2.458	2.208	2.216	2.124	2.388	2.39	1.965	1.95
MMRNR05665	HMR_4418	IMP[c] + PPi[c] <=> Hypoxanthine[c] + PRPP[c]	ENSMUSG00000025630	Purine metabolism	264.757	0	0	0	0	0	0	0	0	0	0	0	0	0	0	0	0	0	0	0	0	0	0	0	0	0	0	0	0	0	0	0	0	0	0	0	0	0	0	0	0	0	0	0	0
MMRNR09102	AKGMALtm	(S)-Malate[c] + AKG[m] <=> (S)-Malate[m] + AKG[c]	ENSMUSG00000025792	Transport, mitochondrial	0	0	0	0	-1.154	0	0	0	0	0	0	0	0	0	0	0	0	0	0	-1.359	0	0	0	0	-0.913	0	0	0	0	-1.333	0	0	0	0	0	0	0	0	0	-1.118	0	0	0	0	0
MMRNR08564	HMR_7683	5-methyl-THF[c] + hydroxide[s] <=> 5-methyl-THF[s] + hydroxide[c]	ENSMUSG00000001436	Transport, extracellular	0	0	0	0.177	0	0.168	0.195	0	0	0	0	0	0	0.179	0.179	0	0	0.198	0	0.161	0.153	0.177	0	0.187	0	0.179	0.205	0	0	0.164	0	0	0	0	0.189	0	0	0.206	0	0.171	0.163	0	0	0	0
MMRNR05258	PGLc	3 glucono-1,5-lactone-6-phosphate[c] + 3 H2O[c] => 3 6-phospho-D-gluconate[c] + 3 H+[c]	ENSMUSG00000031807	Pentose phosphate pathway	0	0.767	2.129	0.001	0.001	0	0.001	0	0	0	1.109	0	0	0	0	1.146	0	0	0	0	0	0	0	0.001	0.001	0	0.001	0	0	0	1.055	0	0	0	0	1.148	0	0	0	0	0	0	0	0	0
MMRNR04543	HMR_6535	H+[c] + H2O[c] + hypochlorite[c] <=> Chloride[c] + H2O2[c]	ENSMUSG00000020674	Metabolism of xenobiotics by cytochrome P450	-524.28	0	0	0	0	0	0	0	0	0	0	0	0	0	0	0	0	0	0	0	0	0	0	0	0	0	0	0	0	0	0	0	0	0	0	0	0	0	0	0	0	0	0	0	0
MMRNR09159	r0947	citrulline[c] + ornithine[m] => citrulline[m] + ornithine[c]	ENSMUSG00000031482	Transport, mitochondrial	1000	0	0	0	0	0	0	0	0	0	0	0	0	0	0	0	0	0	0	0	0	0	0	0	0	0	0	0	0	0	0	0	0	0	0	0	0	0	0	0	0	0	0	0.489	0
MMRNR05692	HMR_4619	CDP[c] + thioredoxin[c] => dCDP[c] + H2O[c] + oxidized thioredoxin[c]	ENSMUSG00000020649 or ENSMUSG00000022292 or ENSMUSG00000030978	Purine metabolism	0	0.009	0.007	0.003	0	0.003	0.004	0.004	0	0	0	0	0	0.003	0	0	0	0	0	0.003	0.003	0.004	0	0.003	0.003	0	0	0	0	0.003	0.003	0	0	0	0	0	0	0.004	0	0.003	0.003	0.004	0	0	0.003
MMRNR06508	CRNt	L-carnitine[s] <=> L-carnitine[c]	ENSMUSG00000018900 or ENSMUSG00000020334	Transport, extracellular	-109.897	0.005	-0.096	-0.498	-0.498	-0.498	-0.498	-0.498	-0.098	-0.098	-0.098	-0.098	-0.098	-0.498	-0.498	-0.498	-0.498	-0.498	-0.498	-0.498	-0.498	-0.498	-0.498	-0.498	-0.498	-0.498	-0.498	-0.498	-0.498	-0.498	-0.498	-0.498	-0.498	-0.498	-0.498	-0.498	-0.498	-0.498	-0.498	-0.498	-0.498	-0.498	-0.498	-0.498	-0.498
MMRNR10397	EXC_BOTH_C00062[s]	<=> arginine[s]		Exchange reactions	-1.173	0.117	0.1	0.117	0.117	-0.028	0.117	0.117	0.1	0.1	-0.041	0.1	0.1	0.117	0.117	-0.029	0.117	0.117	0.117	0.117	-0.042	0.117	0.117	0.1	0.1	-0.028	0.1	0.1	0.117	0.117	-0.042	0.117	0.117	0.1	0.1	-0.029	0.1	0.1	0.1	0.1	-0.042	0.1	0.1	-0.013	-0.013
MMRNR02889	FAS80COA_L	acetyl-CoA[c] + 9 H+[c] + 3 malonyl-CoA[c] + 6 NADPH[c] => 3 CO2[c] + 3 CoA[c] + 3 H2O[c] + 6 NADP+[c] + octanoyl-CoA[c]	ENSMUSG00000025153	Fatty acid biosynthesis	0	0	0.002	0	0	0	0	0	0	0	0	0	0	0	0	0	0	0	0	0	0	0	0	0	0	0	0	0	0	0	0	0	0	0	0	0	0	0	0	0	0	0	0	0	0
MMRNR03234	FBA2	D-Fructose 1-Phosphate[c] <=> DHAP[c] + glyceraldehyde[c]	ENSMUSG00000017390 or ENSMUSG00000028307 or ENSMUSG00000030695	Fructose and Mannose metabolism	0	0	0	1.66	1.619	0.93	2.26	2.581	0	0	0	0	0	0	0	0	0	0	1.703	1.662	0.968	2.313	2.602	1.659	1.618	0.93	2.259	2.585	0	0	0	0	0	0	0	0	0	0	1.702	1.661	0.968	2.313	2.602	0	0
MMRNR05335	HMR_6729	2 H+[c] + O2[c] + tyrosine[c] => H2O[c] + L-dopa[c]	ENSMUSG00000004651	Phenylalanine, tyrosine and tryptophan metabolism	0	0.222	0	0	0	0	0	0	0	0	0	0	0	0	0	0	0	0	0	0	0	0	0	0	0	0	0	0	0	0	0	0	0	0	0	0	0	0	0	0	0	0	0	0	0
MMRNR06899	r1757	asparagine[c] + Na+[s] + tryptophan[s] => asparagine[s] + Na+[c] + tryptophan[c]	ENSMUSG00000040010	Transport, extracellular	0	0	0	0	0	0	0	0	0	0	0	0.016	0	0	0	0	0	0	0	0	0	0	0	0	0	0	0	0	0	0	0	0	0	0	0	0	0	0	0	0	0	0	0	0	0
MMRNR03505	HMR_4379	ATP[c] + fructose-6-phosphate[c] => ADP[c] + fructose-1,6-bisphosphate[c]	ENSMUSG00000020277 or ENSMUSG00000020284 or ENSMUSG00000021196 or ENSMUSG00000033065	Glycolysis / Gluconeogenesis	0	0	0	0	1.656	1.003	0	0	0	0	0	0	0	0	2.019	0	0	0	0	1.601	0.953	0	0	1.701	0	1.003	0	0	0	0	0	0	0	0	1.98	0	0	0	0	1.602	0.953	0.704	0	0	0
MMRNR10791	EXC_BOTH_C02679[s]	<=> lauric acid[s]		Exchange reactions	0.003	0	0	0	0	0	0	0	0	0	0	0	0	0	0	0	0	0	0	0	0	0	0	0	0	0	0	0	0	0	0	0	0	0	0	0	0	0	0	0	0	0	0	0	0
MMRNR00375	r0617	NADP+[c] + trans-4-hydroxy-L-proline[c] <=> 2 H+[c] + L-1-pyrroline-3-hydroxy-5-carboxylate[c] + NADPH[c]	ENSMUSG00000025140 or ENSMUSG00000026520	Arginine and proline metabolism	0	0	0	0	0	0	2.529	0	0	0	0	0	0	0	0	0	0.387	0	2.452	0	0	0	1.364	0	0	0	1.949	0	0	0	0	0	0	0	0	0	0	0	0	0	0	0	0	0	0
MMRNR00620	HMR_3174	FAD[m] + nonadecanoyl-CoA[m] => (2E)-nonadecenoyl-CoA[m] + FADH2[m]	ENSMUSG00000018574 or ENSMUSG00000026003 or ENSMUSG00000027710 or ENSMUSG00000062908	Beta-oxidation (mitochondrial)	110.196	0	0.099	0.5	0.5	0.5	0.5	0.5	0.1	0.1	0.1	0.1	0.1	0.5	0.5	0.5	0.5	0.5	0.5	0.5	0.5	0.5	0.5	0.5	0.5	0.5	0.5	0.5	0.5	0.5	0.5	0.5	0.5	0.5	0.5	0.5	0.5	0.5	0.5	0.5	0.5	0.5	0.5	0.5	0.5
MMRNR09582	HMR_2514	(4Z,7Z,10Z,13Z,16Z,19Z)-docosahexaenoyl-CoA[c] <=> (4Z,7Z,10Z,13Z,16Z,19Z)-docosahexaenoyl-CoA[p]		Transport, peroxisomal	-0.924	-0.002	-0.001	-0.003	-0.003	-0.003	-0.003	-0.004	-0.002	-0.002	0	-0.002	-0.002	-0.003	-0.003	-0.003	-0.003	-0.004	0	0	0	0	-0.002	-0.003	-0.003	-0.003	-0.003	-0.003	-0.002	-0.002	0	-0.002	-0.002	-0.003	-0.003	-0.003	-0.003	-0.003	0	0	0	0	-0.002	0	-0.004
MMRNR01683	SUCOASm	ATP[m] + CoA[m] + succinate[m] <=> ADP[m] + Pi[m] + succinyl-CoA[m]	ENSMUSG00000022110 or ENSMUSG00000052738 or ENSMUSG00000061838	Tricarboxylic acid cycle and glyoxylate/dicarboxylate metabolism	-1000	-4.511	-3.591	0	0	0	0	0	0	0	0	0	0	0	0	0	0	0	0	0	0	0	0	0	0	0	0	0	0	0	0	0	0	0	0	0	0	0	0	0	0	0	0	0	0
MMRNR03413	HMR_0635	H2O[c] + sn-glycerol-3-PC[c] => choline[c] + sn-glycerol-3-phosphate[c]	ENSMUSG00000027346	Glycerophospholipid metabolism	0	0	0.013	0	0	0	0	0	0	0	0	0	0	0	0	0	0	0	0	0	0	0	0	0	0	0	0	0	0	0	0	0	0	0	0	0	0	0	0	0	0	0	0	0	0
MMRNR02301	HMR_2218	3-hydroxyhexacosanoyl-CoA[c] => (2E)-hexacosenoyl-CoA[c] + H2O[c]	ENSMUSG00000025868 or ENSMUSG00000028497 or ENSMUSG00000033629 or ENSMUSG00000035376 or ENSMUSG00000063275	Fatty acid elongation	0.019	0	0	0	0	0	0	0	0	0	0	0	0	0	0	0	0	0	0	0	0	0	0	0	0	0	0	0	0	0	0	0	0	0	0	0	0	0	0	0	0	0	0	0	0
MMRNR09959	HMR_3780	2-oxo-3-methylvalerate[m] + CoA[m] + NAD+[m] => 2-methylbutyryl-CoA[m] + CO2[m] + H+[m] + NADH[m]	ENSMUSG00000032263 or ENSMUSG00000060376	Valine, leucine, and isoleucine metabolism	0	0.45	0.376	0	0	0	0	0	0	0	0	0	0.265	0	0	0	0	0	0	0	0	0	0.298	0	0	0	0	0	0	0	0	0	0	0	0	0	0	0	0	0	0	0	0.417	0	0
MMRNR02661	RE3248M	3alpha,7alpha,12alpha-trihydroxy-5beta-cholest-24-enoyl-CoA[m] + H2O[m] <=> (24R,25R)3alpha,7alpha,12alpha,24-tetrahydroxy-5beta-cholestanoyl-CoA[m]	ENSMUSG00000025465	Fatty acid oxidation	0	0	0	0	0	0	0.134	0.115	0.177	0.177	0.176	0.196	0.196	0	0	0.121	0.134	0.115	0.19	0	0	0.212	0.203	0	0	0	0.134	0.134	0.184	0.184	0.183	0.203	0.203	0	0	0.121	0.134	0.134	0.19	0	0	0.212	0.203	0	0
MMRNR02247	HMR_2326	3-oxo-cis-15-tetracosaenoyl-CoA[c] + H+[c] + NADPH[c] => 3(S)-hydroxy-cis-15-tetracosaenoyl-CoA[c] + NADP+[c]	ENSMUSG00000027195	Fatty acid biosynthesis	0.038	0	0	0	0	0	0	0	0	0	0	0	0	0	0	0	0	0	0	0	0	0	0	0	0	0	0	0	0	0	0	0	0	0	0	0	0	0	0	0	0	0	0	0	0
MMRNR07838	NAt3_1	H+[s] + Na+[c] <=> H+[c] + Na+[s]	ENSMUSG00000028854	Transport, extracellular	0	0	-1.154	-2.452	-2.529	-2.067	-2.947	-2.846	-2.452	-2.529	-2.067	-2.947	-0.152	-2.452	-2.529	-2.067	-2.947	-3.359	-2.452	-2.529	-2.067	-2.947	-1.802	-2.452	-2.529	-2.067	-2.947	-0.68	-2.452	-2.529	-2.067	-2.947	-3.359	-2.452	-2.529	-2.067	-2.947	-3.359	-2.452	-2.529	-2.067	-2.947	-3.359	-2.452	-2.529
MMRNR00013	HMR_0242	(10Z)-heptadecenoyl-CoA[c] + H2O[c] => (10Z)-heptadecenoic acid[c] + CoA[c]	ENSMUSG00000021226 or ENSMUSG00000021228 or ENSMUSG00000028937 or ENSMUSG00000039653 or ENSMUSG00000052392	Acyl-CoA hydrolysis	0.003	0	0	0	0	0	0	0	0	0	0	0	0	0	0	0	0	0	0	0	0	0	0	0	0	0	0	0	0	0	0	0	0	0	0	0	0	0	0	0	0	0	0	0	0
MMRNR02302	HMR_2219	(2E)-hexacosenoyl-CoA[c] + H+[c] + NADPH[c] => hexacosanoyl-CoA[c] + NADP+[c]	ENSMUSG00000031708	Fatty acid elongation	0.019	0	0	0	0	0	0	0	0	0	0	0	0	0	0	0	0	0	0	0	0	0	0	0	0	0	0	0	0	0	0	0	0	0	0	0	0	0	0	0	0	0	0	0	0
MMRNR05634	r0276	IMP[c] + NADP+[c] + NH4+[c] <=> GMP[c] + 2 H+[c] + NADPH[c]	ENSMUSG00000000253 or ENSMUSG00000002326	Purine metabolism	410.227	0.068	0.053	0.027	0.027	0.026	0.029	0.03	0.026	0.026	0.025	0.028	0.028	0.028	0.028	0.027	0.03	0.03	0.027	0.027	0.026	0.029	0.029	0.027	0.027	0.026	0.029	0.029	0.027	0.027	0.026	0.029	0.029	0.028	0.028	0.027	0.029	0.029	0.026	0.027	0.025	0.029	0.029	0.024	0.023
MMRNR10432	EXC_BOTH_C00120[s]	<=> biotin[s]		Exchange reactions	0.356	0.006	0.004	0.002	0.002	0.002	0.002	0.002	0.002	0.002	0.002	0.002	0.002	0.002	0.002	0.002	0.002	0.002	0.002	0.002	0.002	0.002	0.002	0.002	0.002	0.002	0.002	0.002	0.002	0.002	0.002	0.002	0.002	0.002	0.002	0.002	0.002	0.002	0.002	0.002	0.002	0.002	0.002	0.002	0.002
MMRNR09142	L_LACtcm	(S)-Lactate[c] => (S)-Lactate[m]	ENSMUSG00000032204	Transport, mitochondrial	0	1.128	1.404	2.808	4.895	3.633	4.643	2.094	5.01	7.1	4.48	6.819	6.095	2.803	4.893	2.351	4.644	2.094	4.002	6.087	4.546	5.798	3.255	2.757	4.844	3.635	4.591	1.984	4.013	6.103	3.353	5.82	3.255	2.751	4.841	2.352	4.593	1.984	3.951	6.036	4.549	5.747	3.163	0.99	2.889
MMRNR03379	HMR_0538	(7Z,10Z,13Z,16Z)-docosatetraenoyl-CoA[c] + sn-glycerol-3-phosphate[c] => 1-acylglycerol-3P-7,10,13,16-docosa[c] + CoA[c]	ENSMUSG00000024978 or ENSMUSG00000029314 or ENSMUSG00000031545	Glycerolipid metabolism	0.012	0	0	0	0	0	0	0	0	0	0	0	0	0	0	0	0	0	0	0	0	0	0	0	0	0	0	0	0	0	0	0	0	0	0	0	0	0	0	0	0	0	0	0	0
MMRNR07548	CHSTEROLt	ATP[c] + cholesterol[c] + H2O[c] => ADP[c] + cholesterol[s] + H+[c] + Pi[c]	ENSMUSG00000015243	Transport, extracellular	0	0.569	0.463	0	0	0	0	0	0	0	0	0	0	0	0	0	0	0	0	0	0	0	0	0	0	0	0	0	0	0	0	0	0	0	0	0	0	0	0	0	0	0	0	0	0
MMRNR02270	HMR_2281	H+[c] + myristoyl-CoA[c] + NADPH[c] + O2[c] => (9E)-tetradecenoyl-CoA[c] + 2 H2O[c] + NADP+[c]	ENSMUSG00000025203	Fatty acid desaturation	0	0	0	2.5	2.529	1.831	5.606	3.133	0.748	0	0	0.268	0	0.795	2.529	0	0.043	0	0.85	2.529	0.6	2.839	2.074	2.5	2.529	2.269	6.118	3.288	0	1.275	0	0	0	1.302	2.529	0	0.18	0	0.807	2.529	0.08	3.224	1.987	2.5	2.529
MMRNR02278	HMR_2295	H+[c] + NADPH[c] + O2[c] + stearoyl-CoA[c] => (9E)-octadecenoyl-CoA[c] + 2 H2O[c] + NADP+[c]	ENSMUSG00000025203	Fatty acid desaturation	0.019	0	0	0	0	0	0	0	0	0	0	0	0	0	0	0	0	0	0	0	0	0	0	0	0	0	0	0	0	0	0	0	0	0	0	0	0	0	0	0	0	0	0	0	0
MMRNR10411	EXC_BOTH_C00114[s]	<=> choline[s]		Exchange reactions	1.308	-0.435	0	-0.081	-0.081	-0.078	-0.087	-0.07	-0.13	-0.13	-0.129	-0.144	-0.144	-0.081	-0.081	-0.079	-0.087	-0.07	-0.141	-0.142	-0.133	-0.158	-0.15	-0.081	-0.081	-0.078	-0.087	-0.087	-0.135	-0.135	-0.136	-0.15	-0.15	-0.081	-0.081	-0.079	-0.087	-0.087	-0.141	-0.141	-0.132	-0.158	-0.15	-0.02	-0.019
MMRNR07213	r2116	formate[s] + propanoate[c] <=> formate[c] + propanoate[s]	ENSMUSG00000020102 or ENSMUSG00000027896 or ENSMUSG00000032902 or ENSMUSG00000041920 or ENSMUSG00000045775	Transport, extracellular	-0.712	0	0	0	0	0	0	0	0	0	0	0	0	0	0	0	0	0	0	0	0	0	0	0	0	0	0	0	0	0	0	0	0	0	0	0	0	0	0	0	0	0	0	0	0
MMRNR06718	r1553	asparagine[c] + glycine[s] <=> asparagine[s] + glycine[c]	ENSMUSG00000040010	Transport, extracellular	0	0.152	0	0	0	0	0	0	0	0	0	0	0	0	0	0	0	0	0	0	0	0	0	0	0	0	0	0	0	0	0	0	0	0	0	0	0	0	0	0	0	0	0	0	0.152
MMRNR10725	EXC_BOTH_C05582[s]	<=> homovanillate[s]		Exchange reactions	0	-0.222	0	0	0	0	0	0	0	0	0	0	0	0	0	0	0	0	0	0	0	0	0	0	0	0	0	0	0	0	0	0	0	0	0	0	0	0	0	0	0	0	0	0	0
MMRNR01288	HMR_2896	L-carnitine[c] + ocosatetraenoylcarnitine[r] <=> L-carnitine[r] + ocosatetraenoylcarnitine[c]	ENSMUSG00000018900	Carnitine shuttle (endoplasmic reticular)	-0.15	-0.002	-0.002	0	0	0	0	0	0	0	-0.002	0	0	0	0	0	0	0	-0.002	-0.002	-0.002	-0.002	0	0	0	0	0	0	0	0	-0.002	0	0	0	0	0	0	0	-0.002	-0.002	-0.002	-0.002	0	-0.005	-0.001
MMRNR05645	HMR_4081	AMP[s] + H2O[s] => adenosine[s] + Pi[s]	ENSMUSG00000017176 or ENSMUSG00000020736 or ENSMUSG00000025041 or ENSMUSG00000029780 or ENSMUSG00000032420 or ENSMUSG00000032561 or ENSMUSG00000032615	Purine metabolism	0	0.371	0.399	0	0	0	0	0	0	0	0	0	0	0	0	0	0	0	0	0	0	0	0	0	0	0	0	0	0	0	0	0	0	0	0	0	0	0	0	0	0	0	0	0	0
MMRNR09154	r0822	(S)-Malate[m] + fumarate[c] <=> (S)-Malate[c] + fumarate[m]	ENSMUSG00000025792	Transport, mitochondrial	0	0	0	0	0	0.389	0	0	0	0	7.311	2.953	0.928	0.391	0	0.39	0	0	0.191	0	0.422	0	2.503	0	0	0.342	0	0	0	0	1.503	0.434	2.674	0.345	0	0.343	0	0	0	0.381	0.375	0	2.247	0	0.352
MMRNR00169	ACGAMPM	N-acetylglucosamine-6-phosphate[c] <=> N-acetylglucosamine-1-phosphate[c]	ENSMUSG00000056131	Amino sugar and nucleotide sugar metabolism	2.419	0.656	1.068	0.141	0.141	0.136	0.152	0.13	0.203	0.203	0.202	0.225	0.225	0.142	0.142	0.137	0.152	0.13	0.218	0.22	0.206	0.244	0.233	0.141	0.141	0.136	0.152	0.152	0.211	0.211	0.211	0.234	0.233	0.142	0.142	0.137	0.152	0.152	0.218	0.219	0.206	0.243	0.233	0.056	0.055
MMRNR06521	CYSTSERex	cystine[s] + serine[c] => cystine[c] + serine[s]	ENSMUSG00000024131 or ENSMUSG00000030492	Transport, extracellular	0	0.017	0.077	0.017	0.017	0.017	0.017	0.017	0.077	0.077	0.077	0.077	0.077	0.017	0.017	0.017	0.017	0.017	0.017	0.017	0.017	0.017	0.017	0.077	0.077	0.077	0.077	0.077	0.017	0.017	0.017	0.017	0.017	0.077	0.077	0.077	0.077	0.077	0.077	0.077	0.077	0.077	0.077	0.017	0.017
MMRNR06746	r1586	serine[s] + tryptophan[c] <=> serine[c] + tryptophan[s]	ENSMUSG00000040010	Transport, extracellular	0	0	0	0	0	-0.011	0	0	-0.014	0	-0.014	0	0	0	0	-0.011	0	0	0	0	-0.014	0	0	0	0	-0.011	0	0	0	0	-0.015	0	0	0	0	-0.011	0	0	0	0	-0.014	0	0	-0.002	-0.002
MMRNR10692	EXC_BOTH_C00086[s]	<=> urea[s]		Exchange reactions	0	-0.248	-0.206	-0.147	-0.147	0	-0.149	-0.145	-0.141	-0.141	0	-0.145	-0.145	-0.147	-0.147	0	-0.149	-0.145	-0.161	-0.161	0	-0.166	-0.164	-0.129	-0.13	0	-0.132	-0.132	-0.16	-0.159	0	-0.164	-0.164	-0.13	-0.13	0	-0.132	-0.132	-0.144	-0.144	0	-0.149	-0.147	0	0
MMRNR04610	r0642	2-methyl-3-oxopropanoate[c] + H2O[c] + NAD+[c] <=> 2 H+[c] + methylmalonate[c] + NADH[c]	ENSMUSG00000010025 or ENSMUSG00000013584 or ENSMUSG00000015134 or ENSMUSG00000019102 or ENSMUSG00000024747 or ENSMUSG00000026687 or ENSMUSG00000029455 or ENSMUSG00000035561 or ENSMUSG00000053279	Miscellaneous	0	0	0	0	0	0	0	0	0	0	0	0	0	0	0	0	-6.309	0	0	0	0	0	0	0	0	0	0	0	0	-1.818	0	0	0	0	0	0	-6.729	0	0	0	0	-4.493	0	0	0
MMRNR05641	PUNP6	deoxyinosine[c] + Pi[c] <=> 2-deoxy-D-ribose-1-phosphate[c] + Hypoxanthine[c]	ENSMUSG00000022615	Purine metabolism	-264.757	0	0	0	0	0	0	0	0	0	0	0	0	0	0	0	0	0	0	0	0	0	0	0	0	0	0	0	0	0	0	0	0	0	0	0	0	0	0	0	0	0	0	0	0
MMRNR07841	UREAt	urea[s] <=> urea[c]	ENSMUSG00000011034 or ENSMUSG00000030781 or ENSMUSG00000032204	Transport, extracellular	-1000	-0.248	-0.206	-0.147	-0.147	0	-0.149	-0.145	-0.141	-0.141	0	-0.145	-0.145	-0.147	-0.147	0	-0.149	-0.145	-0.161	-0.161	0	-0.166	-0.164	-0.129	-0.13	0	-0.132	-0.132	-0.16	-0.159	0	-0.164	-0.164	-0.13	-0.13	0	-0.132	-0.132	-0.144	-0.144	0	-0.149	-0.147	0	0
MMRNR03353	HMR_0512	(5Z,8Z,11Z)-eicosatrienoyl-CoA[c] + sn-glycerol-3-phosphate[c] => 1-acylglycerol-3P-5,8,11-eico[c] + CoA[c]	ENSMUSG00000024978 or ENSMUSG00000029314 or ENSMUSG00000031545	Glycerolipid metabolism	0.005	0	0	0	0	0	0	0	0	0	0	0	0	0	0	0	0	0	0	0	0	0	0	0	0	0	0	0	0	0	0	0	0	0	0	0	0	0	0	0	0	0	0	0	0
MMRNR00630	HMR_3184	3-hydroxypentadecanoyl-CoA[m] + NAD+[m] => 3-oxopentadecanoyl-CoA[m] + H+[m] + NADH[m]	ENSMUSG00000025260 or ENSMUSG00000025745 or ENSMUSG00000027984	Beta-oxidation (mitochondrial)	0.019	0	0	0	0	0	0	0	0	0	0	0	0	0	0	0	0	0	0	0	0	0	0	0	0	0	0	0	0	0	0	0	0	0	0	0	0	0	0	0	0	0	0	0	0
MMRN_Nucleotide_pool	MMRN_Nucleotide_pool	0.19744 DNA[n] + 0.80256 RNA[c] => nucleotide_pool_biomass[c]		Artificial reactions	13.665	0.217	0.171	0.087	0.088	0.084	0.094	0.094	0.083	0.083	0.08	0.089	0.089	0.088	0.088	0.085	0.094	0.094	0.085	0.085	0.082	0.092	0.092	0.087	0.088	0.084	0.094	0.094	0.086	0.086	0.083	0.092	0.092	0.088	0.088	0.085	0.094	0.094	0.085	0.085	0.082	0.092	0.092	0.075	0.075
MMRNR04836	HMR_4262	nicotinamide D-ribonucleotide[c] + PPi[c] <=> nicotinamide[c] + PRPP[c]	ENSMUSG00000020572	NAD metabolism	0	0	0	0.012	0.012	0.012	0.013	0.011	0.019	0.019	0.019	0.021	0.021	0.012	0.012	0.012	0.013	0.011	0.02	0.02	0.019	0.022	0.021	0.012	0.012	0.012	0.013	0.013	0.019	0.019	0.019	0.021	0.021	0.012	0.012	0.012	0.013	0.013	0.02	0.02	0.019	0.022	0.021	0	0
MMRNR05778	HMR_4343	PRPP[c] + uracil[c] => PPi[c] + UMP[c]	ENSMUSG00000073016	Pyrimidine catabolism	1000	0.031	0.025	2.5	1.014	0.628	2.162	3.568	2.5	1.014	0.628	2.162	3.568	2.5	1.014	0.628	2.162	3.568	2.5	1.014	0.628	2.162	3.568	2.5	1.014	0.628	2.162	3.568	2.5	1.014	0.628	2.162	3.568	2.5	1.014	0.628	2.162	3.568	2.5	1.014	0.628	2.162	3.568	2.5	1.014
MMRNR02642	RE3172R	3(S)-Hydroxy-Docosa-10,13,16,19-All-Cis-Tetraenoyl Coenzyme A[r] <=> H2O[r] + Trans,Cis,Cis,Cis,Cis-2,10,13,16,19-Docosapentaenoyl Coenzyme A[r]	ENSMUSG00000006390	Fatty acid oxidation	0	0	0	0	0	0	0	0	0	0	0	0	0	0	0	0	0	0	0	0	0	0	0	0	0	0	0	0	0	0	0	0	0	0	0	0	0	0	0	0	0	0	0	0.001	0
MMRNR05788	HMR_4580	cytidine[c] + H2O[c] => NH3[c] + uridine[c]	ENSMUSG00000028755	Pyrimidine catabolism	0	0.039	0.033	0	0	0	0	0	0.008	0.008	0.009	0.01	0.01	0	0	0	0	0	0.01	0.01	0.009	0.012	0.01	0	0	0	0	0	0.009	0.009	0.009	0.01	0.01	0	0	0	0	0	0.01	0.01	0.009	0.012	0.01	0	0
MMRNR02259	HMR_2348	3-oxo-9-cis-eicosenoyl-CoA[c] + H+[c] + NADPH[c] => 3(S)-hydroxy-9-cis-eicosenoyl-CoA[c] + NADP+[c]	ENSMUSG00000027195	Fatty acid biosynthesis	0.038	0	0	0	0	0	0	0	0	0	0	0	0	0	0	0	0	0	0	0	0	0	0	0	0	0	0	0	0	0	0	0	0	0	0	0	0	0	0	0	0	0	0	0	0
MMRNR03763	HMR_4437	histidine[c] => NH3[c] + urocanate[c]	ENSMUSG00000020017	Histidine metabolism	0	0.038	0.04	0.056	0.055	0.057	0.052	0.049	0.054	0.054	0.056	0.053	0.053	0.055	0.055	0.056	0.052	0.049	0.068	0.068	0.069	0.067	0.066	0.042	0.042	0.043	0.039	0.039	0.067	0.067	0.069	0.066	0.066	0.042	0.042	0.043	0.039	0.039	0.055	0.055	0.055	0.054	0.052	0.052	0.052
MMRNR03238	HEX7	ATP[c] + fructose[c] => ADP[c] + fructose-6-phosphate[c] + H+[c]	ENSMUSG00000041798	Fructose and Mannose metabolism	0	1.608	0	0	0	0	0	0	0	0	0	0.451	0	0	0	0	0	0	0	0	0	0	0	0	0	0	0	0	0	0	0	0.19	0	0	0	0	0	0	0	0	0	0	0	0	0
MMRNR00526	HMR_3132	3-oxotetradecanoyl-CoA[m] + CoA[m] => acetyl-CoA[m] + lauroyl-CoA[m]	ENSMUSG00000025745 or ENSMUSG00000036880 or ENSMUSG00000059447	Beta-oxidation (mitochondrial)	0.016	0.067	0	0	0	0	0	0	0.023	0	0.036	0.021	0.021	0	0	0	0	0	0	0	0	0	0.02	0	0	0	0	0	0	0	0	0	0.02	0	0	0	0	0	0	0	0	0	0.02	0.297	0
MMRNR10147	HMR_0586	CDP-diacylglycerol-CL pool[m] + PG-CL pool[m] => CL pool[m] + CMP[m]	ENSMUSG00000027357	Glycerophospholipid metabolism	0.204	0.003	0.003	0.001	0.001	0.001	0.001	0.001	0.001	0.001	0.001	0.001	0.001	0.001	0.001	0.001	0.001	0.001	0.001	0.001	0.001	0.001	0.001	0.001	0.001	0.001	0.001	0.001	0.001	0.001	0.001	0.001	0.001	0.001	0.001	0.001	0.001	0.001	0.001	0.001	0.001	0.001	0.001	0.001	0.001
MMRNR03531	HMR_4133	acetate[c] + ATP[c] => acetyl adenylate[c] + PPi[c]	ENSMUSG00000027605	Glycolysis / Gluconeogenesis	0	0	0.169	0	0	0	0	0	0	0	0	0	0	0	0	0	0	0	0	0	0	0	0	0	0	0	0	0	0	0	0	0	0	0	0	0	0	0	0	0	0	0	0	0	0
MMRNR03567	HEX1	ATP[c] + glucose[c] => ADP[c] + glucose-6-phosphate[c] + H+[c]	ENSMUSG00000041798	Glycolysis / Gluconeogenesis	0	10.292	10.485	0	0	0	0	0	0	0	0	0	0	0	0	0	0	0	0	0	0	0	0	0	0	0	0	0	0	0	0	0	0	0	0	0	0	0	0	0	0	0	0	0	0
MMRNR04933	HMR_4024	ADP[c] + CDP[c] <=> ATP[c] + CMP[c]	ENSMUSG00000028719	Nucleotide metabolism	0	0	-0.903	0	0	0	0	0	0	0	0	0	0	0	0	0	0	0	0	0	0	0	0	0	0	0	0	0	0	0	0	0	0	0	0	0	0	0	0	0	0	0	0	0	0
MMRNR09583	HMR_2412	(4Z,7Z,10Z,13Z,16Z)-docosapentaenoyl-CoA[c] <=> (4Z,7Z,10Z,13Z,16Z)-docosapentaenoyl-CoA[p]		Transport, peroxisomal	-0.155	0	-0.002	0	0	0	0	-0.001	0	0	0	0	0	0	0	0	0	-0.001	0	0	0	0	0	0	0	0	0	0	0	0	0	0	0	0	0	0	0	0	0	0	0	0	0	-0.001	-0.001
MMRNR08624	HMR_5448	HCO3-[c] + 2 Na+[c] => HCO3-[s] + 2 Na+[s]	ENSMUSG00000021733 or ENSMUSG00000060961	Transport, extracellular	0	0	0	0	0	0	0	0	0	0	0	0	0	0	0	0	0	0	0	0	0	0	0	0	0	0	0	0	0	0	0	0	0	0	0	0	0	0	0	0	0	0	0	0.809	1.158
MMRNR02311	HMR_2267	heneicosanoyl-CoA[c] + malonyl-CoA[c] => 3-oxotricosanoyl-CoA[c] + CO2[c] + CoA[c]	ENSMUSG00000006390 or ENSMUSG00000021364 or ENSMUSG00000021696 or ENSMUSG00000032349 or ENSMUSG00000038754 or ENSMUSG00000041220	Fatty acid elongation	0.019	0	0	0	0	0	0	0	0	0	0	0	0	0	0	0	0	0	0	0	0	0	0	0	0	0	0	0	0	0	0	0	0	0	0	0	0	0	0	0	0	0	0	0	0
MMRNR02265	HMR_2356	H+[c] + NADPH[c] + trans,cis-2,11-docosadienoyl-CoA[c] => (11Z)-docosenoyl-CoA[c] + NADP+[c]	ENSMUSG00000031708	Fatty acid biosynthesis	0.019	0	0	0	0	0	0	0	0	0	0	0	0	0	0	0	0	0	0	0	0	0	0	0	0	0	0	0	0	0	0	0	0	0	0	0	0	0	0	0	0	0	0	0	0
MMRNR03764	HMR_4658	5-formiminotetrahydrofolate[c] + glutamate[c] <=> N-formimino-L-glutamate[c] + THF[c]	ENSMUSG00000001155	Histidine metabolism	0	-0.038	-0.04	-0.056	-0.055	-0.057	-0.052	-0.049	-0.054	-0.054	-0.056	-0.053	-0.053	-0.055	-0.055	-0.056	-0.052	-0.049	-0.068	-0.068	-0.069	-0.067	-0.066	-0.042	-0.042	-0.043	-0.039	-0.039	-0.067	-0.067	-0.069	-0.066	-0.066	-0.042	-0.042	-0.043	-0.039	-0.039	-0.055	-0.055	-0.055	-0.054	-0.052	-0.052	-0.052
MMRNR06858	r1708	glutamine[s] + Na+[s] + tyrosine[c] => glutamine[c] + Na+[c] + tyrosine[s]	ENSMUSG00000040010	Transport, extracellular	0.457	0	0	0	0	0	0	0	0	0	0	0	0	0	0	0	0	0	0	0	0	0	0	0	0	0	0	0	0	0	0	0	0	0	0	0	0	0	0	0	0	0	0	0	0
MMRNR03345	HMR_0504	(7Z)-octadecenoyl-CoA[c] + sn-glycerol-3-phosphate[c] => 1-acylglycerol-3P-7-octade[c] + CoA[c]	ENSMUSG00000024978 or ENSMUSG00000029314 or ENSMUSG00000031545	Glycerolipid metabolism	0.005	0	0	0	0	0	0	0	0	0	0	0	0	0	0	0	0	0	0	0	0	0	0	0	0	0	0	0	0	0	0	0	0	0	0	0	0	0	0	0	0	0	0	0	0
MMRNR04964	HMR_7867	GDP[c] + UDP[c] <=> GTP[c] + UMP[c]	ENSMUSG00000028719	Nucleotide metabolism	-53.71	-0.031	-0.025	-10.621	-0.014	-0.013	-0.015	-10.425	-9.091	-0.012	-8.71	-8.995	-0.013	-0.014	-0.014	-0.014	-0.015	-10.425	-10.486	-0.012	-0.012	-0.013	-9.549	-0.014	-0.014	-0.013	-0.015	-0.015	-0.012	-0.012	-0.012	-0.013	-9.549	-0.014	-10.621	-10.559	-0.015	-10.489	-10.439	-0.012	-0.012	-10.15	-9.519	-0.098	-0.021
MMRNR10336	HMR_0556_HMRdatabase	0.0005 1-acylglycerol-3P-10-heptade[c] + 0.0005 1-acylglycerol-3P-10,13,16-docosa[c] + 0.0005 1-acylglycerol-3P-10,13,16,19-doco[c] + 0.0005 1-acylglycerol-3P-11-docose[c] + 0.0005 1-acylglycerol-3P-11-eico[c] + 0.0005 1-acylglycerol-3P-11,14-eicosa[c] + 0.0005 1-acylglycerol-3P-11,14,17-eico[c] + 0.0005 1-acylglycerol-3P-12,15,18,21-tetra[c] + 0.0005 1-acylglycerol-3P-13-docose[c] + 0.0005 1-acy…		Pool reactions	10.984	0	0	0	0	0	0	0.013	0	0	0	0	0	0	0	0	0	0.013	0	0	0	0	0	0	0	0	0	0	0	0	0	0	0	0	0	0	0	0	0	0	0	0	0	0.04	0.039
MMRNR03515	HMR_4358	ADP[c] + PEP[c] => ATP[c] + pyruvate[c]	ENSMUSG00000032294 or ENSMUSG00000041237	Glycolysis / Gluconeogenesis	892.478	0	0	0	0	0	0	0	0	0	0	0	0	0	0	0	0	0	0	0	0	0	0	0	0	0	0	0	0	0	0	0	0	0	0	0	0	0	0	0	0	0	0	0	0
MMRNR05131	HMR_2376	3(S)-hydroxy-dihomo-gamma-linolenoyl-CoA[c] => H2O[c] + trans-2-cis,cis,cis-8,11,14-eicosatetraenoyl-CoA[c]		Omega-6 fatty acid metabolism	4.74	0.012	0.01	0.014	0.015	0.014	0.016	0.019	0.008	0.008	0.009	0.008	0.008	0.015	0.015	0.014	0.016	0.019	0.009	0.009	0.009	0.009	0.008	0.014	0.015	0.014	0.016	0.016	0.008	0.008	0.009	0.008	0.008	0.015	0.015	0.014	0.016	0.016	0.009	0.009	0.009	0.009	0.008	0.025	0.021
MMRNR09966	RDH2a	9-Cis-Retinol[c] + NADP+[c] => All-Trans-Retinal[c] + H+[c] + NADPH[c]	ENSMUSG00000008435 or ENSMUSG00000020621 or ENSMUSG00000066441	Vitamin A metabolism	0	0	0	6.575	4.71	2.183	7.377	0	0	0	0	0	0	2.534	0	0	0	5.552	0.272	1.119	0	4.057	0	6.714	6.553	2.63	7.377	0	0	2.685	0	0	0	2.324	0.927	0	0	0	0	1.259	0	0	0	3.819	1.351
MMRNR08320	HMR_5486	alanine[c] + isoleucine[s] <=> alanine[s] + isoleucine[c]	ENSMUSG00000040010	Transport, extracellular	0	0	0	0	0	0	0.213	0.213	0.183	0.183	0	0	0	0.213	0	0.213	0	0	0	0	0	0	0	0.332	0.332	0.332	0.294	0.332	0	0	0.213	0	0	0	0.332	0.332	0	0	0.332	0	0	0.294	0	0	0
MMRNR09775	34DHPLACOX_NADP_	3,4-dihydroxyphenylacetaldehyde[c] + H2O[c] + NADP+[c] <=> 3,4-dihydroxyphenylacetate[c] + 2 H+[c] + NADPH[c]	ENSMUSG00000010025 or ENSMUSG00000019102 or ENSMUSG00000024885	Tyrosine metabolism	0	0.222	0	0	0	0	0	0	0	0	0	0	0	0	0	0	0	0	0	0	0	0	0	0	0	0	0	0	0	0	0	0	0	0	0	0	0	0	0	0	0	0	0	0	0
MMRNR10756	EXC_BOTH_C00016[s]	<=> FAD[s]		Exchange reactions	0.356	0.5	0.5	0.5	0.5	0.5	0.5	0.5	0.5	0.5	0.5	0.5	0.5	0.5	0.5	0.5	0.5	0.5	0.5	0.5	0.5	0.5	0.5	0.5	0.5	0.5	0.5	0.5	0.5	0.5	0.5	0.5	0.5	0.5	0.5	0.5	0.5	0.5	0.5	0.5	0.5	0.5	0.5	0.5	0.5
MMRNR10350	EXC_IN_C01595[s]	=> linoleate[s]		Exchange reactions	18.12	0.069	0.047	0.114	0.114	0.114	0.114	0.114	0.047	0.047	0.047	0.047	0.047	0.114	0.114	0.114	0.114	0.114	0.047	0.047	0.047	0.047	0.047	0.114	0.114	0.114	0.114	0.114	0.047	0.047	0.047	0.047	0.047	0.114	0.114	0.114	0.114	0.114	0.047	0.047	0.047	0.047	0.047	0.114	0.114
MMRNR00027	HMR_0302	(8Z,11Z)-eicosadienoyl-CoA[c] + H2O[c] => 8,11-eicosadienoic acid[c] + CoA[c]	ENSMUSG00000021226 or ENSMUSG00000021228 or ENSMUSG00000028937 or ENSMUSG00000039653 or ENSMUSG00000052392	Acyl-CoA hydrolysis	0.003	0	0	0	0	0	0	0	0	0	0	0	0	0	0	0	0	0	0	0	0	0	0	0	0	0	0	0	0	0	0	0	0	0	0	0	0	0	0	0	0	0	0	0	0
MMRNR05375	HMR_6774	homogentisate[c] + O2[c] => 4-maleylacetoacetate[c]	ENSMUSG00000022821	Phenylalanine, tyrosine and tryptophan metabolism	0	0.398	0.52	0.391	0.391	0.389	0.396	0.385	0.374	0.374	0.373	0.383	0.383	0.391	0.391	0.39	0.395	0.385	0.428	0.428	0.422	0.439	0.385	0.344	0.344	0.342	0.349	0.349	0.424	0.424	0.424	0.434	0.385	0.345	0.345	0.343	0.349	0.349	0.381	0.381	0.375	0.392	0.385	0.352	0.352
MMRNR00793	HMR_1635	25(R)THCA-CoA[m] => 25(S)THCA-CoA[m]	ENSMUSG00000022244	Bile acid metabolism	0	0	0	0	0	0	0.134	0.115	0.177	0.177	0.176	0.196	0.196	0	0	0.121	0.134	0.115	0.19	0	0	0.212	0.203	0	0	0	0.134	0.134	0.184	0.184	0.183	0.203	0.203	0	0	0.121	0.134	0.134	0.19	0	0	0.212	0.203	0	0
MMRNR02274	HMR_2287	H+[c] + NADPH[c] + O2[c] + palmitoyl-CoA[c] => 7-hexadecenoyl-CoA[c] + 2 H2O[c] + NADP+[c]	ENSMUSG00000025203	Fatty acid desaturation	1.189	0.003	0.002	0.005	0.006	0.006	0.006	0.006	0.003	0.003	0.039	0.024	0.003	0.005	0.006	0.006	0.006	0.007	0.003	0.003	0.003	0.003	0.024	0.006	0.006	0.005	0.007	0.007	0.003	0.003	0.003	0.003	0.024	0.006	0.006	0.006	0.007	0.007	0.003	0.003	0.003	0.002	0.024	0.304	0.007
MMRNR00175	GF6PTA	fructose-6-phosphate[c] + glutamine[c] => glucosamine-6-phosphate[c] + glutamate[c]	ENSMUSG00000029992	Amino sugar and nucleotide sugar metabolism	2.419	0.656	1.068	0.141	0.141	0.136	0.152	0.13	0.203	0.203	0.202	0.225	0.225	0.142	0.142	0.137	0.152	0.13	0.218	0.22	0.206	0.244	0.233	0.141	0.141	0.136	0.152	0.152	0.211	0.211	0.211	0.234	0.233	0.142	0.142	0.137	0.152	0.152	0.218	0.219	0.206	0.243	0.233	0.056	0.055
MMRNR03372	HMR_0531	13,16,19-docosatrienoyl-CoA[c] + sn-glycerol-3-phosphate[c] => 1-acylglycerol-3P-13,16,19-doco[c] + CoA[c]	ENSMUSG00000024978 or ENSMUSG00000029314 or ENSMUSG00000031545	Glycerolipid metabolism	0.005	0	0	0	0	0	0	0	0	0	0	0	0	0	0	0	0	0	0	0	0	0	0	0	0	0	0	0	0	0	0	0	0	0	0	0	0	0	0	0	0	0	0	0	0
MMRNR10083	HMR_0604	1,2-diacylglycerol-LD-TAG pool[c] + ATP[c] => ADP[c] + phosphatidate-LD-TAG pool[c]	ENSMUSG00000040479 or ENSMUSG00000070738 or ENSMUSG00000004815 or ENSMUSG00000025357	Acylglycerides metabolism	0	0.093	0.073	0	0	0	0	0	0	0	0.004	0.005	0.005	0	0	0	0	0	0.008	0.008	0.005	0.014	0.007	0	0	0	0	0	0.001	0.001	0.006	0.007	0.007	0	0	0	0	0	0.008	0.008	0.005	0.014	0.007	0	0
MMRNR01262	HMR_2859	CoA[r] + octadecatrienoylcarnitine[r] <=> L-carnitine[r] + linolenoyl-CoA[r]	ENSMUSG00000026853	Carnitine shuttle (endoplasmic reticular)	5.009	0	0.003	0	0	0	0	0	0.003	0.003	0	0.003	0.003	0	0	0	0	0	0	0	0	0	0.003	0	0	0	0	0	0.003	0.003	0	0.003	0.003	0	0	0	0	0	0	0	0	0	0.003	0	0
MMRNR02877	DESAT18_9	H+[c] + linoleoyl-CoA[c] + NADH[c] + O2[c] => gamma-linolenoyl-CoA[c] + 2 H2O[c] + NAD+[c]	ENSMUSG00000010663 or ENSMUSG00000024664 or ENSMUSG00000024665	Fatty acid biosynthesis	0	0.014	0.007	0.042	0.042	0.045	0.036	0.028	0.006	0.006	0.01	0.006	0.006	0.041	0.041	0.044	0.036	0.028	0.01	0.01	0.01	0.01	0.006	0.042	0.042	0.045	0.036	0.036	0.006	0.006	0.01	0.006	0.006	0.041	0.041	0.044	0.036	0.036	0.01	0.01	0.01	0.01	0.006	0.028	0.028
MMRNR05787	HMR_4579	Pi[c] + uridine[c] <=> ribose-1-phosphate[c] + uracil[c]	ENSMUSG00000020407 or ENSMUSG00000026839	Pyrimidine catabolism	460.272	0.031	0.025	2.5	1.014	0.628	2.162	3.568	2.5	1.014	0.628	2.162	3.568	2.5	1.014	0.628	2.162	3.568	2.5	1.014	0.628	2.162	3.568	2.5	1.014	0.628	2.162	3.568	2.5	1.014	0.628	2.162	3.568	2.5	1.014	0.628	2.162	3.568	2.5	1.014	0.628	2.162	3.568	2.5	1.014
MMRNR02415	FAOXC2251836m	(4Z,7Z,10Z,13Z,16Z)-docosapentaenoyl-CoA[m] + 2 CoA[m] + 2 H2O[m] + 2 NAD+[m] => 2 acetyl-CoA[m] + gamma-linolenoyl-CoA[m] + 2 H+[m] + 2 NADH[m]	ENSMUSG00000029545 or ENSMUSG00000062908	Beta-oxidation (mitochondrial)	0	0	0.002	0	0	0	0	0	0	0	0	0	0	0	0	0	0	0	0	0	0	0	0	0	0	0	0	0	0	0	0	0	0	0	0	0	0	0	0	0	0	0	0	0	0
MMRNR02297	HMR_2213	3-hydroxytetracosanoyl-CoA[c] => (2E)-tetracosenoyl-CoA[c] + H2O[c]	ENSMUSG00000025868 or ENSMUSG00000028497 or ENSMUSG00000033629 or ENSMUSG00000035376 or ENSMUSG00000063275	Fatty acid elongation	0.038	0	0	0	0	0	0	0	0	0	0	0	0	0	0	0	0	0	0	0	0	0	0	0	0	0	0	0	0	0	0	0	0	0	0	0	0	0	0	0	0	0	0	0	0
MMRNR00017	HMR_0260	cis-vaccenoyl-CoA[c] + H2O[c] => cis-vaccenic acid[c] + CoA[c]	ENSMUSG00000021226 or ENSMUSG00000021228 or ENSMUSG00000028937 or ENSMUSG00000039653 or ENSMUSG00000052392	Acyl-CoA hydrolysis	0.07	0	0.004	0	0	0	0	0	0	0	0	0	0	0	0	0	0	0	0	0	0	0	0	0	0	0	0	0	0	0	0	0	0	0	0	0	0	0	0	0	0	0	0	0	0
MMRNR02614	RE3139X	3-keto-THA-CoA[p] + CoA[p] <=> (4Z,7Z,10Z,13Z,16Z,19Z)-docosahexaenoyl-CoA[p] + acetyl-CoA[p]		Fatty acid oxidation	0.924	0.002	0.001	0.003	0.003	0.003	0.003	0.004	0.002	0.002	0	0.002	0.002	0.003	0.003	0.003	0.003	0.004	0	0	0	0	0.002	0.003	0.003	0.003	0.003	0.003	0.002	0.002	0	0.002	0.002	0.003	0.003	0.003	0.003	0.003	0	0	0	0	0.002	0	0.004
MMRNR09767	HMR_4250	2-amino-3-carboxymuconate semialdehyde[c] => H2O[c] + quinolinate[c]		Tryptophan metabolism	0.712	0.011	0.009	0.017	0.017	0.016	0.018	0.016	0.023	0.023	0.023	0.025	0.025	0.017	0.017	0.017	0.018	0.016	0.025	0.025	0.023	0.027	0.026	0.017	0.017	0.016	0.018	0.018	0.024	0.024	0.024	0.026	0.026	0.017	0.017	0.017	0.018	0.018	0.024	0.025	0.023	0.027	0.026	0.004	0.004
MMRNR00177	UAGDP	H+[c] + N-acetylglucosamine-1-phosphate[c] + UTP[c] => PPi[c] + UDP-N-acetylglucosamine[c]	ENSMUSG00000026670 or ENSMUSG00000026956	Amino sugar and nucleotide sugar metabolism	0	0	0	0.141	0.141	0.136	0.152	0	0	0.203	0	0	0	0.142	0.142	0.137	0.152	0	0	0.22	0.206	0.244	0	0.141	0	0.136	0.152	0	0.211	0.211	0.211	0.234	0	0.142	0.142	0.137	0.152	0	0	0.219	0.206	0.243	0	0.056	0.055
MMRNR00613	HMR_3102	butyryl-CoA[p] + O2[p] => crotonyl-CoA[p] + H2O2[p]	ENSMUSG00000020777 or ENSMUSG00000029098	Beta-oxidation (peroxisomal)	0	0	0	0.04	0.041	0	0	0	0	0	0	0	0	0	0.041	0	0	0	0	0	0	0	0	0.04	0.04	0	0	0	0	0	0	0	0	0	0.041	0	0	0	0	0	0	0	0	0	0
MMRNR03442	HMR_3843	3-phosphoserine[c] + H2O[c] => Pi[c] + serine[c]	ENSMUSG00000029446 or ENSMUSG00000029462	Glycine, serine, alanine, and threonine metabolism	0	0	0	2.5	1.875	0.334	2.291	4.372	1.781	1.136	0.334	1.042	1.699	1.812	0.98	0.334	0.83	1.791	2.5	1.875	0.334	2.291	4.249	2.5	1.875	0.334	2.291	4.336	1.73	1.404	0.334	1.316	1.647	1.813	0.902	0.334	0.752	1.751	2.5	1.875	0.334	2.291	4.25	0	0
MMRNR07849	PYRt2r	H+[s] + pyruvate[s] <=> H+[c] + pyruvate[c]	ENSMUSG00000020102 or ENSMUSG00000032902	Transport, extracellular	0	0	0	-0.017	-0.017	0	0	0	0	0	0	0	0	0	-0.017	0	-0.018	0	-0.025	-0.025	0	-0.027	0	-0.017	-0.017	0	-0.018	0	0	0	0	-0.026	0	0	0	0	-0.018	0	-0.024	0	-0.023	-0.027	0	-0.004	-0.004
MMRNR01721	HMR_5390	H2O[c] + methionine[c] + O2[c] => 4-methylthio-2-oxobutanoic acid[c] + H2O2[c] + NH3[c]	ENSMUSG00000074141	Cysteine and methionine metabolism	0	0.047	0.457	0	0	0	0	0	0	0	0	0	0	0	0	0	0	0	0	0	0	0	0	0	0	0	0	0	0	0	0	0	0	0	0	0	0	0	0	0	0	0	0	0	0
MMRNR03435	HMR_3752	FADH2[m] + methacrylyl-CoA[m] <=> FAD[m] + isobutyryl-CoA[m]	ENSMUSG00000030861	Glycine, serine, alanine, and threonine metabolism	0	0	0.887	0	0	0	0	0	0.967	1.035	0	0	0.961	0	7.591	0	0	0	0	0	4.713	0	4.56	0	7.44	0	0	7.623	0	0	0	4.622	4.56	0	0	0	0	7.623	0	0	4.713	4.714	4.56	5.965	0
MMRNR00059	HMR_0434	(13Z,16Z)-docosadienoyl-CoA[c] + H2O[c] => (13Z,16Z)-docosadienoic acid[c] + CoA[c]	ENSMUSG00000021226 or ENSMUSG00000021228 or ENSMUSG00000028937 or ENSMUSG00000039653 or ENSMUSG00000052392	Acyl-CoA hydrolysis	0.003	0	0	0	0	0	0	0	0	0	0	0	0	0	0	0	0	0	0	0	0	0	0	0	0	0	0	0	0	0	0	0	0	0	0	0	0	0	0	0	0	0	0	0	0
MMRNR08711	HMR_8884	glucose[s] + 2 Na+[s] => glucose[c] + 2 Na+[c]	ENSMUSG00000011034	Transport, extracellular	680.113	0	0	0.833	0.672	1.429	0.558	0	0	0	0	0	0.454	0.833	1.25	1.429	0.558	1.515	0.833	1.25	0	0.558	1.515	0	0.489	1.429	0.558	1.515	0.833	0.867	1.429	0	0	0.833	1.25	1.429	0.558	1.515	0	0.657	1.147	0.558	0	0	0
MMRNR10408	EXC_BOTH_C00080[s]	<=> H+[s]		Exchange reactions	1000	0	0	0	0	0	0	0	0	0	0	0	0	0	0	0	0	0	0	0	0	0	0	0	0	0	0	0	0	0	0	0	0	0	0	0	0	0	0	0	0	0	0	0	0
MMRNR05083	HMR_2522	10,13,16,19-docosatetraenoyl-CoA[c] + malonyl-CoA[c] => 3-oxo-tetracosa-12,15,18,21-all-cis-tetraenoyl-CoA[c] + CO2[c] + CoA[c]	ENSMUSG00000006390 or ENSMUSG00000021364 or ENSMUSG00000021696 or ENSMUSG00000032349 or ENSMUSG00000038754 or ENSMUSG00000041220	Omega-3 fatty acid metabolism	0.212	0	0.003	0	0	0	0.001	0.001	0	0	0	0	0	0	0	0	0.001	0.001	0	0	0	0	0	0	0	0	0.001	0.001	0	0	0	0	0	0	0	0	0.001	0.001	0	0	0	0	0	0	0.001
MMRNR02296	HMR_2212	3-oxotetracosanoyl-CoA[c] + H+[c] + NADPH[c] => 3-hydroxytetracosanoyl-CoA[c] + NADP+[c]	ENSMUSG00000027195	Fatty acid elongation	0.038	0	0	0	0	0	0	0	0	0	0	0	0	0	0	0	0	0	0	0	0	0	0	0	0	0	0	0	0	0	0	0	0	0	0	0	0	0	0	0	0	0	0	0	0
MMRNR03452	HMR_4284	threonine[c] => acetaldehyde[c] + glycine[c]	ENSMUSG00000024026	Glycine, serine, alanine, and threonine metabolism	0	0.338	0.267	0	0	0	0	0	0	0	0	0	0	0	0	0	0	0	0	0	0	0	0	0	0	0	0	0	0	0	0	0	0	0	0	0	0	0	0	0	0	0	0	0.157	0.155
MMRNR06504	CHOLtu	choline[s] <=> choline[c]	ENSMUSG00000018900 or ENSMUSG00000020334 or ENSMUSG00000023829 or ENSMUSG00000028412 or ENSMUSG00000039865 or ENSMUSG00000040966 or ENSMUSG00000057193	Transport, extracellular	1.308	-0.435	0	-0.081	-0.081	-0.078	-0.087	-0.07	-0.13	-0.13	-0.129	-0.144	-0.144	-0.081	-0.081	-0.079	-0.087	-0.07	-0.141	-0.142	-0.133	-0.158	-0.15	-0.081	-0.081	-0.078	-0.087	-0.087	-0.135	-0.135	-0.136	-0.15	-0.15	-0.081	-0.081	-0.079	-0.087	-0.087	-0.141	-0.141	-0.132	-0.158	-0.15	-0.02	-0.019
MMRNR10797	EXC_BOTH_Cx11[s]	<=> (13Z)-octadecenoic acid[s]		Exchange reactions	0.003	0	0	0	0	0	0	0	0	0	0	0	0	0	0	0	0	0	0	0	0	0	0	0	0	0	0	0	0	0	0	0	0	0	0	0	0	0	0	0	0	0	0	0	0
MMRNR08395	HMR_6039	Butyrate[c] + formate[s] <=> Butyrate[s] + formate[c]	ENSMUSG00000020102 or ENSMUSG00000027896 or ENSMUSG00000032902 or ENSMUSG00000041920 or ENSMUSG00000045775	Transport, extracellular	0	0	0	0	0	-0.016	-0.018	-0.016	-0.023	-0.023	-0.023	0	-0.025	-0.017	0	-0.017	0	-0.016	0	0	-0.023	0	-0.026	0	0	-0.016	0	-0.018	-0.024	-0.024	-0.024	0	-0.026	-0.017	-0.017	-0.017	0	-0.018	0	-0.025	0	0	-0.026	0	0
MMRNR06559	GLCt2_2	glucose[s] + 2 H+[s] <=> glucose[c] + 2 H+[c]	ENSMUSG00000011034 or ENSMUSG00000030781	Transport, extracellular	-158.615	-4.707	0	-0.833	-1.014	-1.429	-0.558	0	-0.833	-1.014	-1.311	-0.558	-1.515	-0.833	-1.014	-1.345	-0.558	-1.207	-0.833	-1.014	-1.429	-0.558	-1.515	-0.833	-1.014	-1.429	-0.558	-1.515	-0.819	-1.014	-1.364	-0.558	-0.326	-0.833	-1.014	-1.418	-0.558	-1	-0.833	-1.014	-1.429	-0.558	0	-0.833	-1.014
MMRNR01157	HMR_2611	(9E)-tetradecenoyl-CoA[c] + L-carnitine[c] <=> CoA[c] + tetradecenoylcarnitine(5)[c]	ENSMUSG00000024900 or ENSMUSG00000078937	Carnitine shuttle (cytosolic)	-0.019	0	0	2.5	2.529	1.831	5.606	3.133	0.748	0	0	0.268	0	0.795	2.529	0	0.043	0	0.85	2.529	0.6	2.839	2.074	2.5	2.529	2.269	6.118	3.288	0	1.275	0	0	0	1.302	2.529	0	0.18	0	0.807	2.529	0.08	3.224	1.987	2.5	2.529
MMRNR02351	ELAIDCPT1	(2E)-octadecenoyl-CoA[c] + L-carnitine[c] <=> (9E)-octadecenoylcarnitine[c] + CoA[c]	ENSMUSG00000024900 or ENSMUSG00000078937	Carnitine shuttle (cytosolic)	14.616	0	0	0	0	0	0	0	0	0	0	0	0	0	0	0	0	0	0	0	0	0	0	0	0	0	0	0	0	0	0	0	0	0	0	0	0	0	0	0	0	0	0	0	0
MMRNR06812	r1653	asparagine[s] + valine[c] <=> asparagine[c] + valine[s]	ENSMUSG00000040010	Transport, extracellular	0	0	0	0	0	0	0	0	0	0	0	0	0	0	0	0	0	0	0	0	0	0	0	0	-0.246	0	0	0	0	0	0	0	0	0	0	0	0	0	0	0	0	0	0	0	0
MMRNR04917	NDPK4	ATP[c] + dTDP[c] <=> ADP[c] + dTTP[c]	ENSMUSG00000020857 or ENSMUSG00000024177 or ENSMUSG00000026575 or ENSMUSG00000032478 or ENSMUSG00000037601 or ENSMUSG00000073435	Nucleotide metabolism	0	0.013	0.01	0	0	0	0	0	0	0	0.005	0	0.005	0	0	0	0	0	0	0	0	0	0	0	0	0	0	0	0	0	0	0	0	0	0	0	0	0	0	0	0	0.005	0	0.004	0.724
MMRNR03327	HMR_0486	lauroyl-CoA[c] + sn-glycerol-3-phosphate[c] => 1-acylglycerol-3P-laur[c] + CoA[c]	ENSMUSG00000024978 or ENSMUSG00000029314 or ENSMUSG00000031545	Glycerolipid metabolism	0.005	0	0	0	0	0	0	0	0	0	0	0	0	0	0	0	0	0	0	0	0	0	0	0	0	0	0	0	0	0	0	0	0	0	0	0	0	0	0	0	0	0	0	0	0
MMRNR00123	HMR_4528	ATP[c] + N-acetyl-D-mannosamine[c] => ADP[c] + N-acetylmannosamine-6-phosphate[c]	ENSMUSG00000028479	Amino sugar and nucleotide sugar metabolism	0	0	0	0.113	0.113	0.109	0	0	0	0.163	0	0	0	0	0	0.11	0	0	0	0.176	0	0.195	0	0	0.113	0.108	0	0	0.169	0.169	0.169	0.187	0	0.113	0.113	0.11	0	0	0	0	0.165	0	0	0.045	0.044
MMRNR02941	RE3229R	H+[r] + NADPH[r] + Trans,Cis-2,11-Eicosadienoyl Coenzyme A[r] <=> (11Z)-eicosenoyl-CoA[r] + NADP+[r]	ENSMUSG00000006390	Fatty acid biosynthesis	0.075	0	0.001	0	0	0	0	0	0	0	0	0	0	0	0	0	0	0	0	0	0	0	0	0	0	0	0	0	0	0	0	0	0	0	0	0	0	0	0	0	0	0	0	0	0
MMRNR02394	FAOXC180	CoA[m] + FAD[m] + H2O[m] + NAD+[m] + stearoyl-CoA[m] => acetyl-CoA[m] + FADH2[m] + H+[m] + NADH[m] + palmitoyl-CoA[m]	ENSMUSG00000029545 or ENSMUSG00000062908	Beta-oxidation (mitochondrial)	0	0.068	0	0	0	0	0	0	0	0	0	0	0	0	0	0	0	0	0	0	0	0	0	0	0	0	0	0	0	0	0	0	0	0	0	0	0	0	0	0	0	0	0	0	0
MMRNR10512	EXC_BOTH_C00440[s]	<=> 5-methyl-THF[s]		Exchange reactions	-47.565	0	0	-0.177	-0.177	-0.168	-0.195	-0.198	-0.168	-0.168	-0.16	-0.183	-0.183	-0.179	-0.179	-0.171	-0.195	-0.198	-0.16	-0.161	-0.153	-0.177	-0.179	-0.187	-0.188	-0.179	-0.205	-0.206	-0.164	-0.164	-0.155	-0.179	-0.179	-0.189	-0.189	-0.181	-0.206	-0.206	-0.171	-0.171	-0.163	-0.187	-0.189	0	0
MMRNR03334	HMR_0493	palmitoyl-CoA[c] + sn-glycerol-3-phosphate[c] => 1-acylglycerol-3P-palm[c] + CoA[c]	ENSMUSG00000024978 or ENSMUSG00000029314 or ENSMUSG00000031545	Glycerolipid metabolism	3.055	0	0	0	0	0	0	0.004	0	0	0	0	0	0	0	0	0	0.004	0	0	0	0	0	0	0	0	0	0	0	0	0	0	0	0	0	0	0	0	0	0	0	0	0	0.011	0.011
MMRNR08936	HMR_1917	cholesterol[l] => cholesterol[c]	ENSMUSG00000024413 or ENSMUSG00000034088	Transport, lysosomal	6.814	0.616	0.499	0.143	0.144	0.138	0.154	0.136	0.195	0.195	0.193	0.215	0.215	0.144	0.144	0.14	0.154	0.136	0.208	0.209	0.197	0.232	0.223	0.143	0.143	0.138	0.154	0.154	0.202	0.202	0.201	0.223	0.223	0.144	0.144	0.14	0.154	0.154	0.208	0.209	0.197	0.231	0.223	0.068	0.067
MMRNR00466	HMR_8610	FAD[c] + proline[c] => 1-pyrroline-5-carboxylate[c] + FADH2[c]	ENSMUSG00000036892	Arginine and proline metabolism	315.329	0.651	0.562	0.592	0.592	0.593	0.592	0.587	0.527	0.527	0.527	0.529	0.529	0.592	0.592	0.593	0.592	0.587	0.61	0.61	0.609	0.613	0.61	0.512	0.512	0.512	0.511	0.511	0.608	0.608	0.609	0.61	0.61	0.511	0.511	0.512	0.511	0.511	0.529	0.529	0.528	0.532	0.53	0.579	0.579
MMRNR10693	EXC_BOTH_C00299[s]	<=> uridine[s]		Exchange reactions	-537.753	-0.007	-0.008	0	0	0	0	0	0	0	0	0	0	0	0	0	0	0	0	0	0	0	0	0	0	0	0	0	0	0	0	0	0	0	0	0	0	0	0	0	0	0	0	0	0
MMRNR10255	HMR_0545	0.0001 (10Z)-heptadecenoyl-CoA[c] + 0.0001 (11Z,14Z,17Z)-eicosatrienoyl-CoA[c] + 0.0001 (11Z,14Z)-eicosadienoyl-CoA[c] + 0.0001 (11Z)-docosenoyl-CoA[c] + 0.0001 (11Z)-eicosenoyl-CoA[c] + 0.0001 (13Z,16Z)-docosadienoyl-CoA[c] + 0.0001 (13Z)-docosenoyl-CoA[c] + 0.0001 (13Z)-eicosenoyl-CoA[c] + 0.0001 (13Z)-octadecenoyl-CoA[c] + 0.0001 (15Z)-tetracosenoyl-CoA[c] + 0.0268 (4Z,7Z,10Z,13Z,16Z,19Z)-doco…		Pool reactions	0.817	0.013	0.01	0.005	0.005	0.005	0.006	0.006	0.005	0.005	0.005	0.005	0.005	0.005	0.005	0.005	0.006	0.006	0.005	0.005	0.005	0.005	0.005	0.005	0.005	0.005	0.006	0.006	0.005	0.005	0.005	0.005	0.005	0.005	0.005	0.005	0.006	0.006	0.005	0.005	0.005	0.005	0.005	0.005	0.004
MMRNR10796	EXC_BOTH_Cx9[s]	<=> (13Z)-eicosenoic acid[s]		Exchange reactions	0.003	0	0	0	0	0	0	0	0	0	0	0	0	0	0	0	0	0	0	0	0	0	0	0	0	0	0	0	0	0	0	0	0	0	0	0	0	0	0	0	0	0	0	0	0
MMRNR00031	HMR_0320	(13Z)-docosenoyl-CoA[c] + H2O[c] => cis-erucic acid[c] + CoA[c]	ENSMUSG00000021226 or ENSMUSG00000021228 or ENSMUSG00000028937 or ENSMUSG00000039653 or ENSMUSG00000052392	Acyl-CoA hydrolysis	0.003	0	0	0	0	0	0	0	0	0	0	0	0	0	0	0	0	0	0	0	0	0	0	0	0	0	0	0	0	0	0	0	0	0	0	0	0	0	0	0	0	0	0	0	0
MMRNR01326	HMR_2593	CoA[m] + O-Acetylcarnitine[m] <=> acetyl-CoA[m] + L-carnitine[m]	ENSMUSG00000026853 or ENSMUSG00000028607	Carnitine shuttle (mitochondrial)	-601.902	0.003	0	0	0	0	0	-0.018	0	0	0	0	0	0	0	0	0	-0.008	0	0	0	0	0	0	0	0	0	-0.001	0	0	0	0	0	0	0	0	0	0	0	0	0	0	0	0.065	0.069
MMRNR00529	HMR_3137	(S)-3-hydroxydodecanoyl-CoA[m] + NAD+[m] => 3-oxododecanoyl-CoA[m] + H+[m] + NADH[m]	ENSMUSG00000025260 or ENSMUSG00000025745 or ENSMUSG00000027984	Beta-oxidation (mitochondrial)	0	0.067	0	0	0	0	0	0	0.023	0	0.036	0.021	0.021	0	0	0	0	0	0	0	0	0	0.02	0	0	0	0	0	0	0	0	0	0.02	0	0	0	0	0	0	0	0	0	0.02	0.297	0
MMRNR10404	EXC_BOTH_C00014[s]	<=> NH3[s]		Exchange reactions	0	0	0	-1.741	-1.73	-1.106	-1.499	-1.348	-1.866	-1.866	-1.1	-1.724	-1.724	-1.708	-1.708	-1.094	-1.492	-1.348	-2.363	-2.356	-1.253	-2.214	-2.095	-1.541	-1.53	-0.983	-1.299	-1.291	-2.277	-2.277	-1.245	-2.143	-2.095	-1.508	-1.508	-0.972	-1.292	-1.291	-2.162	-2.155	-1.13	-2.013	-1.94	-0.49	-0.496
MMRNR05835	ME2	(S)-Malate[c] + NADP+[c] => CO2[c] + NADPH[c] + pyruvate[c]	ENSMUSG00000032418	Pyruvate metabolism	0	0	0	0.391	1.154	0.389	0.396	0	0	0	0	0	0	2.64	0.391	0.39	0.395	0	0	1.787	0.422	0.439	0	0.344	1.257	0.342	2.75	0	0	5.495	0.424	0.434	0	0.345	0.345	0.343	0.349	0	0	2.898	0.888	0.392	0	0.946	6.089
MMRNR10357	EXC_IN_C00073[s]	=> methionine[s]		Exchange reactions	0	0.161	0.067	0	0	0	0	0	0	0	0	0	0	0	0	0	0	0	0	0	0	0	0	0	0	0	0	0	0	0	0	0	0	0	0	0	0	0	0	0	0	0	0	0	0
MMRNR09339	HMR_5292	acetate[c] <=> acetate[m]	ENSMUSG00000037762 or ENSMUSG00000044367	Transport, mitochondrial	-407.719	0	0	0	0	0	0	0	0	0	0	0	0	0	0	0	0	0	0	0	0	0	0	0	0	0	0	0	0	0	0	0	0	0	0	0	0	0	0	0	0	0	0	0	0
MMRNR00032	HMR_0324	(11Z)-docosenoyl-CoA[c] + H2O[c] => cis-cetoleic acid[c] + CoA[c]	ENSMUSG00000021226 or ENSMUSG00000021228 or ENSMUSG00000028937 or ENSMUSG00000039653 or ENSMUSG00000052392	Acyl-CoA hydrolysis	0.003	0	0	0	0	0	0	0	0	0	0	0	0	0	0	0	0	0	0	0	0	0	0	0	0	0	0	0	0	0	0	0	0	0	0	0	0	0	0	0	0	0	0	0	0
MMRNR05852	HMR_4089	malate[c] + NADP+[c] => CO2[c] + H+[c] + NADPH[c] + pyruvate[c]	ENSMUSG00000032418	Pyruvate metabolism	0	0	0	2.214	2.356	3.577	2.398	1.618	6.857	8.351	7.474	6.851	5.338	0	3.743	2.729	2.409	1.618	4.091	3.799	5.505	3.628	2.77	2.217	1.996	3.512	0	1.249	4.244	0.244	4.7	3.788	2.77	2.252	3.747	2.663	2.413	1.249	4.05	2.647	4.929	3.634	2.67	4.507	0.842
MMRNR00624	HMR_3178	FAD[m] + heptadecanoyl-CoA[m] => (2E)-heptadecenoyl-CoA[m] + FADH2[m]	ENSMUSG00000018574 or ENSMUSG00000026003 or ENSMUSG00000027710 or ENSMUSG00000062908	Beta-oxidation (mitochondrial)	110.14	0	0.099	0.5	0.5	0.5	0.5	0.5	0.1	0.1	0.1	0.1	0.1	0.5	0.5	0.5	0.5	0.5	0.5	0.5	0.5	0.5	0.5	0.5	0.5	0.5	0.5	0.5	0.5	0.5	0.5	0.5	0.5	0.5	0.5	0.5	0.5	0.5	0.5	0.5	0.5	0.5	0.5	0.5	0.5
MMRNR06675	UREAt5	H2O[s] + urea[s] <=> H2O[c] + urea[c]	ENSMUSG00000011034 or ENSMUSG00000030781	Transport, extracellular	1000	0	0	0	0	0	0	0	0	0	0	0	0	0	0	0	0	0	0	0	0	0	0	0	0	0	0	0	0	0	0	0	0	0	0	0	0	0	0	0	0	0	0	0	0
MMRNR05362	HMR_6758	Dopamine[c] + H2O[c] + O2[c] => 3,4-dihydroxyphenylacetaldehyde[c] + H2O2[c] + NH3[c]	ENSMUSG00000025037 or ENSMUSG00000040147	Phenylalanine, tyrosine and tryptophan metabolism	0	0.222	0	0	0	0	0	0	0	0	0	0	0	0	0	0	0	0	0	0	0	0	0	0	0	0	0	0	0	0	0	0	0	0	0	0	0	0	0	0	0	0	0	0	0
MMRNR02577	RE2998M	cis,cis-myristo-5,8-dienoyl-CoA[m] + O2[m] => H2O2[m] + trans-2-cis,cis-5,8-tetradecatrienoyl-CoA[m]	ENSMUSG00000020777	Fatty acid oxidation	505.215	0	0	0	0.381	0	0	0	0	0	0	0	0	0	0	0	0	0	0	0	0	0	0	0	0.179	0	0	0	0	0	0	0	0	0	0	0	0	0	0	0	0	0	0	0	0
MMRNR06648	SUCCt4_2	2 Na+[s] + succinate[s] <=> 2 Na+[c] + succinate[c]		Transport, extracellular	-1000	0	0	-5.68	-5.762	-4.665	-6.523	-5.96	-1.382	-1.482	-1.04	-2.461	-2.286	-5.621	-5.721	-5.497	-6.507	-5.96	-4.428	-4.52	-2.708	-5.513	-5.05	-5.378	-5.46	-4.47	-6.221	-6.029	-4.235	-4.334	-3.496	-5.333	-5.05	-5.319	-5.419	-5.303	-6.205	-6.029	-4.123	-4.215	-2.512	-5.208	-4.85	-0.901	-0.657
MMRNR03368	HMR_0527	(9Z,12Z,15Z,18Z,21Z)-tetracosapentaenoyl-CoA[c] + sn-glycerol-3-phosphate[c] => 1-acylglycerol-3P-9,12,15,18,21-tetra[c] + CoA[c]	ENSMUSG00000024978 or ENSMUSG00000029314 or ENSMUSG00000031545	Glycerolipid metabolism	0.005	0	0	0	0	0	0	0	0	0	0	0	0	0	0	0	0	0	0	0	0	0	0	0	0	0	0	0	0	0	0	0	0	0	0	0	0	0	0	0	0	0	0	0	0
MMRNR02985	GGH_5THFe	4 H2O[s] + pentaglutamyl-folate(THF)[s] => 4 glutamate[s] + THF[s]	ENSMUSG00000073987	Folate metabolism	47.921	0	0	0	0	0	0	0	0	0	0	0	0	0	0	0	0	0	0	0	0	0	0	0	0	0	0	0	0	0	0	0	0	0	0	0	0	0	0	0	0	0	0	0	0
MMRNR02641	RE3171R	3-Oxo-Docosa-10,13,16,19-All-Cis-Tetraenoyl Coenzyme A[r] + H+[r] + NADPH[r] <=> 3(S)-Hydroxy-Docosa-10,13,16,19-All-Cis-Tetraenoyl Coenzyme A[r] + NADP+[r]	ENSMUSG00000006390	Fatty acid oxidation	0	0	0	0	0	0	0	0	0	0	0	0	0	0	0	0	0	0	0	0	0	0	0	0	0	0	0	0	0	0	0	0	0	0	0	0	0	0	0	0	0	0	0	0.001	0
MMRNR09528	HMR_8639	DNA[c] <=> DNA[n]		Transport, nuclear	2.698	0.043	0.034	0.017	0.017	0.017	0.019	0.019	0.016	0.016	0.016	0.018	0.018	0.017	0.017	0.017	0.019	0.019	0.017	0.017	0.016	0.018	0.018	0.017	0.017	0.017	0.019	0.019	0.017	0.017	0.016	0.018	0.018	0.017	0.017	0.017	0.019	0.019	0.017	0.017	0.016	0.018	0.018	0.015	0.015
MMRNR07511	FOLOATPtc	folate[s] + HCO3-[c] <=> folate[c] + HCO3-[s]	ENSMUSG00000030237 or ENSMUSG00000041698 or ENSMUSG00000079262	Transport, extracellular	448.881	0	0	0.533	2.659	1.929	0.619	2.899	0	0	0	0	0	0.148	1	0	0	1.322	0	1.594	0.907	0.093	2.092	0.889	2.55	1.669	0.398	2.785	0	0.194	0	0	0	0	1.279	0	0	0.887	0	1.886	1.46	0	2.054	2.081	1.557
MMRNR00522	HMR_3125	3-oxopalmitoyl-CoA[m] + CoA[m] => acetyl-CoA[m] + myristoyl-CoA[m]	ENSMUSG00000025745 or ENSMUSG00000036880 or ENSMUSG00000059447	Beta-oxidation (mitochondrial)	0.335	0.068	0	0.001	0.001	0.001	0.001	0.001	0.023	0.001	0.036	0.021	0.021	0.001	0.001	0.001	0.001	0.001	0.001	0.001	0.001	0.001	0.021	0.001	0.001	0.001	0.001	0.001	0.001	0.001	0.001	0.001	0.021	0.001	0.001	0.001	0.001	0.001	0.001	0.001	0.001	0.001	0.021	0.298	0.001
MMRNR03329	HMR_0488	myristoyl-CoA[c] + sn-glycerol-3-phosphate[c] => 1-acylglycerol-3P-myrist[c] + CoA[c]	ENSMUSG00000024978 or ENSMUSG00000029314 or ENSMUSG00000031545	Glycerolipid metabolism	0.059	0	0	0	0	0	0	0	0	0	0	0	0	0	0	0	0	0	0	0	0	0	0	0	0	0	0	0	0	0	0	0	0	0	0	0	0	0	0	0	0	0	0	0	0
MMRNR09215	HMR_1630	25(R)THCA-CoA[c] <=> 25(R)THCA-CoA[m]	ENSMUSG00000050445	Transport, mitochondrial	0	0	0	0	0	0	0.134	0.115	0.177	0.177	0.176	0.196	0.196	0	0	0.121	0.134	0.115	0.19	0	0	0.212	0.203	0	0	0	0.134	0.134	0.184	0.184	0.183	0.203	0.203	0	0	0.121	0.134	0.134	0.19	0	0	0.212	0.203	0	0
MMRNR06711	r1544	glutamine[c] + glycine[s] <=> glutamine[s] + glycine[c]	ENSMUSG00000040010	Transport, extracellular	0	0	0	0	0	0	0	0	0.128	0	0	0	0.128	0	0	0	0	0	0	0	0	0	0	0	0	0	0	0	0	0	0	0	0.152	0	0	0	0	0.128	0	0	0	0	0	0	0
MMRNR03305	GTMLTe	GSH[c] + L-Alanine[c] => (5-L-glutamyl)-L-amino acid[s] + cys-gly[s]	ENSMUSG00000006345	Glutathione metabolism	629.397	0	0	0	0	0	0	0	0	0	0	0	0	0	0	0	0	0	0	0	0	0	0	0	0	0	0	0	0	0	0	0	0	0	0	0	0	0	0	0	0	0	0	0	0
MMRNR09706	HMR_4454	citrate[c] <=> isocitrate[c]	ENSMUSG00000028405 or ENSMUSG00000032293	Tricarboxylic acid cycle and glyoxylate/dicarboxylate metabolism	0	4.907	1.565	6.397	7.468	7.184	3.359	1.692	4.538	0	0.859	0.165	0.165	6.391	8.063	6.735	3.351	5.688	1.961	1.149	0.591	2.063	0.549	6.518	7.376	7.271	3.449	2.105	1.795	0.985	0.897	1.897	0.549	6.512	8.185	6.821	3.441	2.105	2.049	1.237	6.245	6.64	4.663	6.27	6.343
MMRNR07214	r2117	(S)-Lactate[c] + formate[s] <=> (S)-Lactate[s] + formate[c]	ENSMUSG00000032902	Transport, extracellular	0	0	0	0	0	0	0	0	0	0	0	0	0	0	0	0	0	0	0	0	0	0	0	0	0	0	0	0	0	0	0	0	0	0	0	0	0	0	0	0	0	0	0	0	0
MMRNR00003	HMR_0193	H2O[c] + tridecanoyl-CoA[c] => CoA[c] + tridecylic acid[c]	ENSMUSG00000021226 or ENSMUSG00000021228 or ENSMUSG00000028937 or ENSMUSG00000039653 or ENSMUSG00000052392	Acyl-CoA hydrolysis	0.003	0	0	0	0	0	0	0	0	0	0	0	0	0	0	0	0	0	0	0	0	0	0	0	0	0	0	0	0	0	0	0	0	0	0	0	0	0	0	0	0	0	0	0	0
MMRNR02479	r0431	H+[c] + L-carnitine[c] + malonyl-CoA[c] <=> CoA[c] + malonyl-carnitin[c]	ENSMUSG00000024900 or ENSMUSG00000028607 or ENSMUSG00000078937	Carnitine shuttle (cytosolic)	0	0	0	0	0	0	0	0	0	0	0	0	0	0	0	0	0	0	0	0.001	0.001	0.001	0	0	0	0	0	0	0	0	0.001	0	0	0	0	0	0	0	0	0	0.001	0.001	0	0	0
MMRNR00055	HMR_0418	(9Z,12Z,15Z,18Z)-tetracosatetraenoyl-CoA[c] + H2O[c] => (9Z,12Z,15Z,18Z)-TTA[c] + CoA[c]	ENSMUSG00000021226 or ENSMUSG00000021228 or ENSMUSG00000028937 or ENSMUSG00000039653 or ENSMUSG00000052392	Acyl-CoA hydrolysis	0.003	0	0	0	0	0	0	0	0	0	0	0	0	0	0	0	0	0	0	0	0	0	0	0	0	0	0	0	0	0	0	0	0	0	0	0	0	0	0	0	0	0	0	0	0
MMRNR01697	r0614	(R)-4-phosphopantothenoyl-cysteine[m] + H+[m] <=> CO2[m] + phosphopantetheine[m]		Pantothenate and CoA biosynthesis	-982.497	-0.667	-2.713	0	0	0	0	0	0	0	0	0	0	0	0	0	0	0	0	0	0	0	0	0	0	0	0	0	0	0	0	0	0	0	0	0	0	0	0	0	0	0	0	0	0
MMRNR00018	HMR_0264	H2O[c] + oleoyl-CoA[c] => CoA[c] + oleate[c]	ENSMUSG00000021226 or ENSMUSG00000021228 or ENSMUSG00000028937 or ENSMUSG00000039653 or ENSMUSG00000052392	Acyl-CoA hydrolysis	0.079	0	0.005	0	0	0	0	0	0	0	0	0	0	0	0	0	0	0	0	0	0	0	0	0	0	0	0	0	0	0	0	0	0	0	0	0	0	0	0	0	0	0	0	0	0
MMRNR02616	RE3147R	(4Z,7Z,10Z,13Z,16Z,19Z)-docosahexaenoyl-CoA[r] + 3 H+[r] + NADPH[r] <=> (7Z,10Z,13Z,16Z)-docosatetraenoyl-CoA[r] + NADP+[r]	ENSMUSG00000006390	Fatty acid oxidation	-0.15	-0.002	-0.002	0	0	0	0	0	0	0	-0.002	0	0	0	0	0	0	0	-0.002	-0.002	-0.002	-0.002	0	0	0	0	0	0	0	0	-0.002	0	0	0	0	0	0	0	-0.002	-0.002	-0.002	-0.002	0	-0.005	-0.001
MMRNR10761	HMR_10023	biomass[c] => biomass[s]		Transport, extracellular	355.892	5.653	4.449	2.276	2.284	2.194	2.457	2.461	2.169	2.169	2.093	2.329	2.329	2.299	2.299	2.223	2.461	2.461	2.21	2.218	2.126	2.39	2.391	2.274	2.282	2.192	2.455	2.458	2.232	2.232	2.156	2.392	2.391	2.297	2.297	2.221	2.458	2.458	2.208	2.216	2.124	2.388	2.39	1.965	1.95
MMRNR02359	FACOAL160i	ATP[c] + CoA[c] + palmitate[c] => AMP[c] + palmitoyl-CoA[c] + PPi[c]	ENSMUSG00000031278 or ENSMUSG00000032883	Fatty acid oxidation	0	0.027	0.178	0.354	0.354	0.354	0.354	0.354	0.059	0.059	0.059	0.059	0.059	0.354	0.354	0.354	0.354	0.354	0.059	0.059	0.059	0.059	0.059	0.354	0.354	0.354	0.354	0.354	0.059	0.059	0.059	0.059	0.059	0.354	0.354	0.354	0.354	0.354	0.059	0.059	0.059	0.059	0.059	0.354	0.354
MMRNR05649	HMR_4020	ADP[c] + GDP[c] <=> ATP[c] + GMP[c]	ENSMUSG00000020444	Purine metabolism	-4.268	-0.068	-0.053	-0.027	-0.027	-0.026	-0.029	-0.03	-0.026	-0.026	-0.025	-0.028	-0.028	-0.028	-0.028	-0.027	-0.03	-0.03	-0.027	-0.027	-0.026	-0.029	-0.029	-0.027	-0.027	-0.026	-0.029	-0.029	-0.027	-0.027	-0.026	-0.029	-0.029	-0.028	-0.028	-0.027	-0.029	-0.029	-0.026	-0.027	-0.025	-0.029	-0.029	-0.024	-0.023
MMRNR06784	r1625	homoserine[c] + phenylalanine[s] <=> homoserine[s] + phenylalanine[c]	ENSMUSG00000015243 or ENSMUSG00000040010	Transport, extracellular	0	0	0	0	0	0	0	0	0	0	0	0	0	0	0	0	0	0	0.169	0	0	0	0	0	0	0	0	0	0	0	0	0	0	0	0	0	0	0	0	0	0	0	0	0	0
MMRNR05210	HMR_6918	2 ferricytochrome C[m] + 2 H+[m] + ubiquinol[m] => 2 ferrocytochrome C[m] + 4 H+[c] + ubiquinone[m]	ENSMUSG00000020163 or ENSMUSG00000021520 or ENSMUSG00000022551 or ENSMUSG00000030884 or ENSMUSG00000038462 or ENSMUSG00000044894 or ENSMUSG00000059534 or ENSMUSG00000063882 or ENSMUSG00000064370	Oxidative phosphorylation	1000	20.924	21.04	11.918	13.35	12.769	13.241	13.923	11.666	10.809	12.167	10.962	13.481	11.92	13.733	12.65	13.244	14.026	11.088	12.794	12.483	12.145	13.007	11.799	13.433	12.65	13.336	13.831	11.068	12.784	11.535	12.676	13.136	11.801	13.614	12.531	13.339	13.863	11.152	12.889	12.535	12.24	12.859	11.98	13.783
MMRNR03363	HMR_0522	linolenoyl-CoA[c] + sn-glycerol-3-phosphate[c] => 1-acylglycerol-3P-linolen[c] + CoA[c]	ENSMUSG00000024978 or ENSMUSG00000029314 or ENSMUSG00000031545	Glycerolipid metabolism	0.052	0	0	0	0	0	0	0	0	0	0	0	0	0	0	0	0	0	0	0	0	0	0	0	0	0	0	0	0	0	0	0	0	0	0	0	0	0	0	0	0	0	0	0	0
MMRNR05789	HMR_4608	(S)-dihydroorotate[c] + H2O[c] <=> N-carbamoyl-L-aspartate[c]	ENSMUSG00000013629	Pyrimidine catabolism	0	0	0	-0.014	-0.014	-0.013	-0.015	-0.018	-0.004	-0.004	-0.003	-0.003	-0.003	-0.014	-0.014	-0.014	-0.015	-0.018	-0.002	-0.002	-0.003	-0.001	-0.003	-0.014	-0.014	-0.013	-0.015	-0.015	-0.004	-0.004	-0.003	-0.003	-0.003	-0.014	-0.014	-0.014	-0.015	-0.015	-0.002	-0.002	-0.003	-0.001	-0.003	-0.021	-0.021
MMRNR08734	HMR_8939	Na+[s] + palmitate[s] => Na+[c] + palmitate[c]	ENSMUSG00000031808 or ENSMUSG00000059316	Transport, extracellular	0.878	0.027	0.059	0.354	0.354	0.354	0.354	0.354	0.059	0.059	0.059	0.059	0.059	0.354	0.354	0.354	0.354	0.354	0.059	0.059	0.059	0.059	0.059	0.354	0.354	0.354	0.354	0.354	0.059	0.059	0.059	0.059	0.059	0.354	0.354	0.354	0.354	0.354	0.059	0.059	0.059	0.059	0.059	0.354	0.354
MMRNR08963	HMR_5067	glutamate[l] => glutamate[c]	ENSMUSG00000020261	Transport, lysosomal	2.986	0.27	0.219	0.063	0.063	0.06	0.068	0.059	0.086	0.086	0.085	0.094	0.094	0.063	0.063	0.061	0.068	0.059	0.091	0.092	0.086	0.102	0.098	0.063	0.063	0.06	0.068	0.068	0.089	0.089	0.088	0.098	0.098	0.063	0.063	0.061	0.068	0.068	0.091	0.092	0.086	0.101	0.098	0.03	0.029
MMRNR04700	HMR_4201	H2O2[c] + methanol[c] => formaldehyde[c] + 2 H2O[c]	ENSMUSG00000020674 or ENSMUSG00000027187	Miscellaneous	0	0	0	4.08	4.011	4.891	0.137	0.158	0	0.333	0	1.066	0	6.023	4.606	3.434	6.446	1.429	5.534	5.327	4.501	4.876	0.845	3.827	1.815	4.624	1.958	0.09	6.034	1.903	1.234	5.254	1.93	5.653	5.482	2.134	6.819	1.721	0	5.14	4.557	4.497	1.061	0.239	3.269
MMRNR09201	r2520	AKG[m] + GSH[c] <=> AKG[c] + GSH[m]	ENSMUSG00000014606	Transport, mitochondrial	-196.315	0	0	0	0	0	0	0	0	0	0	0	0	0	0	0	0	0	0	0	0	0	0	0	0	0	0	0	0	0	0	0	0	0	0	0	0	0	0	0	0	0	0	0	0
MMRNR00388	HMR_3837	1-pyrroline-5-carboxylate[m] + H+[m] + NADH[m] => NAD+[m] + proline[m]	ENSMUSG00000022571 or ENSMUSG00000025140 or ENSMUSG00000026520	Arginine and proline metabolism	0	0	0	0	4.482	0.932	3.391	2.802	0	0	0	0	0	0	5.124	0.781	3.39	0	0	3.272	0	1.318	0	0	4.459	0.726	3.579	0.547	0	3.342	0	1.666	0	0	4.823	0.685	3.579	0	0	3.46	0.173	1.506	0	0	1.743
MMRNR02294	HMR_2210	(2E)-docosenoyl-CoA[c] + H+[c] + NADPH[c] => docosanoyl-CoA[c] + NADP+[c]	ENSMUSG00000031708	Fatty acid elongation	0.056	0	0.001	0	0	0	0	0	0	0	0	0	0	0	0	0	0	0	0	0	0	0	0	0	0	0	0	0	0	0	0	0	0	0	0	0	0	0	0	0	0	0	0	0	0
MMRNR03347	HMR_0506	nonadecanoyl-CoA[c] + sn-glycerol-3-phosphate[c] => CoA[c] + 1-acylglycerol-3P-nanode[c]	ENSMUSG00000024978 or ENSMUSG00000029314 or ENSMUSG00000031545	Glycerolipid metabolism	0.005	0	0	0	0	0	0	0	0	0	0	0	0	0	0	0	0	0	0	0	0	0	0	0	0	0	0	0	0	0	0	0	0	0	0	0	0	0	0	0	0	0	0	0	0
MMRNR09001	HMR_7762	H2O2[c] <=> H2O2[l]		Transport, lysosomal	11.424	1.032	0.837	0.24	0.241	0.231	0.259	0.227	0.327	0.327	0.324	0.36	0.36	0.242	0.242	0.234	0.259	0.227	0.349	0.351	0.331	0.389	0.374	0.24	0.241	0.231	0.259	0.259	0.339	0.339	0.337	0.374	0.374	0.242	0.242	0.234	0.259	0.259	0.349	0.351	0.33	0.388	0.373	0.113	0.112
MMRNR05207	HMR_6912	H2O[m] + PPi[m] => 2 Pi[m]	ENSMUSG00000015711 or ENSMUSG00000020089 or ENSMUSG00000028013 or ENSMUSG00000030946	Oxidative phosphorylation	0.408	0.006	0.005	0.003	0.003	0.003	0.003	0.003	0.002	0.002	0.002	0.003	0.003	0.003	0.003	0.003	0.003	0.003	0.003	0.003	0.002	0.003	0.003	0.003	0.003	0.003	0.003	0.003	0.003	0.003	0.002	0.003	0.003	0.003	0.003	0.003	0.003	0.003	0.003	0.003	0.002	0.003	0.003	0.002	0.002
MMRNR03336	HMR_0495	7-hexadecenoyl-CoA[c] + sn-glycerol-3-phosphate[c] => 1-acylglycerol-3P-7-hexade[c] + CoA[c]	ENSMUSG00000024978 or ENSMUSG00000029314 or ENSMUSG00000031545	Glycerolipid metabolism	0.115	0	0	0	0	0	0	0	0	0	0	0	0	0	0	0	0	0	0	0	0	0	0	0	0	0	0	0	0	0	0	0	0	0	0	0	0	0	0	0	0	0	0	0	0
MMRNR00625	HMR_3179	(2E)-heptadecenoyl-CoA[m] + H2O[m] => 3-hydroxyheptadecanoyl-CoA[m]	ENSMUSG00000025465 or ENSMUSG00000025745	Beta-oxidation (mitochondrial)	110.14	0	0.099	0.5	0.5	0.5	0.5	0.5	0.1	0.1	0.1	0.1	0.1	0.5	0.5	0.5	0.5	0.5	0.5	0.5	0.5	0.5	0.5	0.5	0.5	0.5	0.5	0.5	0.5	0.5	0.5	0.5	0.5	0.5	0.5	0.5	0.5	0.5	0.5	0.5	0.5	0.5	0.5	0.5	0.5
MMRNR00383	HMR_3819	1-pyrroline-5-carboxylate[c] + H2O[c] <=> L-glutamate 5-semialdehyde[c]	ENSMUSG00000028737	Arginine and proline metabolism	315.329	0.651	0.562	0.592	0.592	0.593	0.592	0.587	0.527	0.527	0.527	0.529	0.529	0.592	0.592	0.593	0.592	0.587	0.61	0.61	0.609	0.613	0.61	0.512	0.512	0.512	0.511	0.511	0.608	0.608	0.609	0.61	0.61	0.511	0.511	0.512	0.511	0.511	0.529	0.529	0.528	0.532	0.53	0.579	0.579
MMRNR02341	CSNAT3x	L-carnitine[p] + propanoyl-CoA[p] <=> CoA[p] + O-propanoylcarnitine[p]	ENSMUSG00000026853	Carnitine shuttle (peroxisomal)	3.871	0	0	0.124	0.125	0.12	0	0	0	0	0	0	0	0.125	0.125	0	0	0	0	0.191	0.18	0	0	0.124	0.125	0.12	0	0	0	0	0	0	0	0.125	0.125	0	0	0	0	0.191	0.18	0	0	0.051	0.051
MMRNR04650	r1453	proline[m] + ubiquinol[m] <=> 1-pyrroline-5-carboxylate[m] + 5 H+[m] + ubiquinone[m]	ENSMUSG00000003526	Miscellaneous	1000	1.345	-0.31	4.519	5.882	5.841	5.92	2.802	2.088	3.371	2.607	3.485	2.465	4.644	6.776	5.159	5.919	5.593	2.64	4.671	3.53	3.847	1.707	4.815	5.858	6.093	6.108	3.077	3.057	4.741	3.792	4.195	4.154	4.94	7.071	5.321	6.108	5.648	2.704	4.859	3.681	4.035	1.661	5.122	5.124
MMRNR08340	HMR_5648	alanine[c] + methionine[s] + Na+[s] => alanine[s] + methionine[c] + Na+[c]	ENSMUSG00000040010	Transport, extracellular	0	0.161	0	0	0	0	0	0	0	0	0	0	0	0	0	0	0	0	0	0	0	0	0	0	0	0	0	0	0	0	0	0	0	0	0	0	0	0	0	0	0	0	0	0	0
MMRNR08322	HMR_5587	alanine[c] + glycine[s] + Na+[s] => alanine[s] + glycine[c] + Na+[c]	ENSMUSG00000040010	Transport, extracellular	0	0	0	0.152	0	0	0	0	0	0	0	0	0	0.152	0	0	0.152	0.152	0	0	0	0	0	0	0	0	0.128	0	0	0.152	0	0	0	0.128	0	0	0	0	0	0	0	0	0	0	0
MMRNR05270	HMR_4052	ATP[c] + ribose-5-phosphate[c] => AMP[c] + PRPP[c]	ENSMUSG00000025742 or ENSMUSG00000031432	Pentose phosphate pathway	0	0	0	0	1.032	0.646	2.182	0	0	0	0	0	0	0	1.032	0	0	0	0	1.02	0.635	0	0	0	1.032	0.646	2.182	0	0	0	0	0	0	0	1.032	0	0	0	0	1.02	0.635	0	0	0	1.039
MMRNR09705	HMR_4410	fumarate[m] + H2O[m] <=> malate[m]	ENSMUSG00000026526	Tricarboxylic acid cycle and glyoxylate/dicarboxylate metabolism	0	0	0	3.035	2.869	4.482	3.445	2.32	12.386	6.948	6.405	5.628	12.01	0.833	4.654	3.207	3.457	1.935	3.791	3.584	5.451	3.607	2.427	3.29	3.152	4.635	1.299	1.937	4.236	0	4.268	3.728	2.427	3.336	4.909	3.359	3.712	2.285	4.001	2.683	5.093	3.864	2.597	6.767	1.344
MMRNR06590	LEUt4	leucine[s] + Na+[s] => leucine[c] + Na+[c]	ENSMUSG00000010095 or ENSMUSG00000021565 or ENSMUSG00000022462 or ENSMUSG00000022464 or ENSMUSG00000031596 or ENSMUSG00000041313	Transport, extracellular	0	0.385	0	0	0	0	0	0.385	0	0	0	0	0.332	0	0	0	0	0	0	0	0	0	0.385	0	0	0	0	0.385	0	0	0	0	0.385	0	0	0	0	0.385	0	0	0	0	0	0	0
MMRNR05669	HMR_4452	GMP[c] + PPi[c] <=> guanine[c] + PRPP[c]	ENSMUSG00000025630	Purine metabolism	405.958	0	0	0	0	0	0	0	0	0	0	0	0	0	0	0	0	0	0	0	0	0	0	0	0	0	0	0	0	0	0	0	0	0	0	0	0	0	0	0	0	0	0	0	0
MMRNR07510	FOLOAT2tc	folate[s] + sulfate[c] <=> folate[c] + sulfate[s]	ENSMUSG00000063796	Transport, extracellular	143.508	0.273	0.283	0.05	0.05	0.049	0.051	0.048	0.177	0.177	0.177	0.179	0.179	0.05	0.05	0.049	0.051	0.048	0.06	0.06	0.058	0.063	0.061	0.169	0.169	0.168	0.17	0.17	0.059	0.059	0.059	0.061	0.061	0.169	0.169	0.168	0.17	0.17	0.179	0.179	0.177	0.182	0.18	0.039	0.039
MMRNR02253	HMR_2338	H+[c] + NADPH[c] + trans,cis-2,17-hexacosadienoyl-CoA[c] => hexacosenoyl-CoA[c] + NADP+[c]	ENSMUSG00000031708	Fatty acid biosynthesis	0.019	0	0	0	0	0	0	0	0	0	0	0	0	0	0	0	0	0	0	0	0	0	0	0	0	0	0	0	0	0	0	0	0	0	0	0	0	0	0	0	0	0	0	0	0
MMRNR10612	EXC_BOTH_C06139[s]	<=> GQ1b[s]		Exchange reactions	-2.419	-0.131	-0.214	-0.028	-0.028	-0.027	-0.03	-0.026	-0.041	-0.041	-0.04	-0.045	-0.045	-0.028	-0.028	-0.027	-0.03	-0.026	-0.044	-0.044	-0.041	-0.049	-0.047	-0.028	-0.028	-0.027	-0.03	-0.03	-0.042	-0.042	-0.042	-0.047	-0.047	-0.028	-0.028	-0.027	-0.03	-0.03	-0.044	-0.044	-0.041	-0.049	-0.047	-0.011	-0.011
MMRNR05226	HMR_4731	(R)-4-phosphopantothenoyl-cysteine[m] + ADP[m] <=> ATP[m] + N-pantothenoylcysteine[m]	ENSMUSG00000018846 or ENSMUSG00000029056 or ENSMUSG00000033610 or ENSMUSG00000037514	Pantothenate and CoA biosynthesis	0	0.667	2.713	0	0	0	0	0	0	0	0	0	0	0	0	0	0	0	0	0	0	0	0	0	0	0	0	0	0	0	0	0	0	0	0	0	0	0	0	0	0	0	0	0	0
MMRNR08376	HMR_6008	2-hydroxybutyrate[c] + acetate[s] <=> 2-hydroxybutyrate[s] + acetate[c]	ENSMUSG00000020102 or ENSMUSG00000027896 or ENSMUSG00000032902 or ENSMUSG00000041920 or ENSMUSG00000045775	Transport, extracellular	0	-0.338	-0.098	0	0	0	0	0	0	0	0	0	0	0	0	0	0	0	0	0	0	0	0	0	0	0	0	0	0	0	0	0	0	0	0	0	0	0	0	0	0	0	0	0	0
MMRNR03393	CHOLK	ATP[c] + choline[c] => ADP[c] + H+[c] + phosphocholine[c]	ENSMUSG00000022617 or ENSMUSG00000024843	Glycerophospholipid metabolism	10.24	0	0	0	0	0	0	0	0	0	0	0	0	0	0	0	0	0	0	0	0	0	0	0	0	0	0	0	0	0	0	0	0	0	0	0	0	0	0	0	0	0	0	0	0
MMRNR00799	HMR_1652	3alpha,7alpha,12alpha-trihydroxy-5beta-24-oxocholestanoyl-CoA[p] + CoA[p] => choloyl-CoA[p] + propanoyl-CoA[p]	ENSMUSG00000028603 or ENSMUSG00000036138	Bile acid metabolism	3.871	0	0	0.124	0.125	0.12	0	0	0	0	0	0	0	0.125	0.125	0	0	0	0	0.191	0.18	0	0	0.124	0.125	0.12	0	0	0	0	0	0	0	0.125	0.125	0	0	0	0	0.191	0.18	0	0	0.051	0.051
MMRNR01175	HMR_2699	CoA[c] + heneicosanoylcarnitine[c] <=> heneicosanoyl-CoA[c] + L-carnitine[c]	ENSMUSG00000024900 or ENSMUSG00000078937	Carnitine shuttle (cytosolic)	0.038	0	0	0	0	0	0	0	0	0	0	0	0	0	0	0	0	0	0	0	0	0	0	0	0	0	0	0	0	0	0	0	0	0	0	0	0	0	0	0	0	0	0	0	0
MMRNR01331	HMR_2604	CoA[m] + dodecanoylcarnitine[m] <=> L-carnitine[m] + lauroyl-CoA[m]	ENSMUSG00000026853 or ENSMUSG00000028607	Carnitine shuttle (mitochondrial)	-0.016	0	0	0	0	0	0	0	0	0	0	0	0	0	0	0	0	0	0	0	0	0	0	0	0	0	0	0	0	0	0	0	0	0	0	0	0	0	0	0	0	0	0	0	0
MMRNR00521	HMR_3123	(S)-3-hydroxyhexadecanoyl-CoA[m] + NAD+[m] => 3-oxopalmitoyl-CoA[m] + H+[m] + NADH[m]	ENSMUSG00000025260 or ENSMUSG00000025745 or ENSMUSG00000027984	Beta-oxidation (mitochondrial)	0.335	0.068	0	0.001	0.001	0.001	0.001	0.001	0.023	0.001	0.036	0.021	0.021	0.001	0.001	0.001	0.001	0.001	0.001	0.001	0.001	0.001	0.021	0.001	0.001	0.001	0.001	0.001	0.001	0.001	0.001	0.001	0.021	0.001	0.001	0.001	0.001	0.001	0.001	0.001	0.001	0.001	0.021	0.298	0.001
MMRNR05144	HMR_2408	(6Z,9Z,12Z,15Z,18Z)-tetracosapentaenoyl-CoA[p] + O2[p] => H2O2[p] + trans-2-all-cis-6,9,12,15,18-tetracosahexaenoyl-CoA[p]	ENSMUSG00000020777 or ENSMUSG00000029098	Omega-6 fatty acid metabolism	0.155	0	0.002	0	0	0	0	0.001	0	0	0	0	0	0	0	0	0	0.001	0	0	0	0	0	0	0	0	0	0	0	0	0	0	0	0	0	0	0	0	0	0	0	0	0	0.001	0.001
MMRNR08949	HMR_5053	glycine[l] => glycine[c]	ENSMUSG00000020261	Transport, lysosomal	2.074	0.187	0.152	0.044	0.044	0.042	0.047	0.041	0.059	0.059	0.059	0.065	0.065	0.044	0.044	0.043	0.047	0.041	0.063	0.064	0.06	0.071	0.068	0.044	0.044	0.042	0.047	0.047	0.062	0.062	0.061	0.068	0.068	0.044	0.044	0.042	0.047	0.047	0.063	0.064	0.06	0.07	0.068	0.021	0.02
MMRNR00021	HMR_0276	(6Z,9Z)-octadecadienoyl-CoA[c] + H2O[c] => (6Z,9Z)-octadecadienoic acid[c] + CoA[c]	ENSMUSG00000021226 or ENSMUSG00000021228 or ENSMUSG00000028937 or ENSMUSG00000039653 or ENSMUSG00000052392	Acyl-CoA hydrolysis	0.003	0	0	0	0	0	0	0	0	0	0	0	0	0	0	0	0	0	0	0	0	0	0	0	0	0	0	0	0	0	0	0	0	0	0	0	0	0	0	0	0	0	0	0	0
MMRNR09725	HMR_8782	H+[c] + hydroxypyruvate[c] + NADH[c] => glycerate[c] + NAD+[c]	ENSMUSG00000035637	Tricarboxylic acid cycle and glyoxylate/dicarboxylate metabolism	628.685	0	0	1.497	0.88	0	1.456	3.651	0.645	0	0	0	0.657	0.832	0	0	0	1.07	1.033	0.412	0	0.921	2.932	1.575	0.957	0	1.534	3.585	0.325	0	0	0	0.33	0.912	0	0	0	1	1.111	0.491	0	0.999	3.012	0.275	0.276
MMRNR03411	HMR_0482	DHAP[c] + FADH2[c] => FAD[c] + sn-glycerol-3-phosphate[c]	ENSMUSG00000026827	Glycerophospholipid metabolism	314.261	0.634	0.549	0.573	0.573	0.574	0.571	0.569	0.501	0.501	0.503	0.501	0.501	0.573	0.573	0.574	0.571	0.569	0.583	0.583	0.583	0.583	0.582	0.492	0.492	0.493	0.49	0.49	0.582	0.582	0.583	0.582	0.582	0.492	0.492	0.493	0.49	0.49	0.502	0.502	0.503	0.502	0.501	0.573	0.573
MMRNR03291	ALATA_L	AKG[c] + L-Alanine[c] <=> glutamate[c] + pyruvate[c]	ENSMUSG00000022546 or ENSMUSG00000031700	Alanine, aspartate and glutamate metabolism	0	0	0	1.484	0.866	0	1.427	3.612	0.645	0	0.007	0	0.648	0.817	0	0	0	1.031	1.057	0.412	0	0.921	2.946	1.562	0.944	0	1.505	3.556	0.325	0	0	0	0.344	0.896	0	0	0	0.97	1.136	0.491	0	0.999	3.027	0.255	0.258
MMRNR08956	HMR_5060	serine[l] => serine[c]	ENSMUSG00000020261	Transport, lysosomal	3.928	0.355	0.288	0.083	0.083	0.079	0.089	0.078	0.113	0.113	0.111	0.124	0.124	0.083	0.083	0.081	0.089	0.078	0.12	0.121	0.114	0.134	0.128	0.082	0.083	0.079	0.089	0.089	0.117	0.117	0.116	0.129	0.128	0.083	0.083	0.08	0.089	0.089	0.12	0.121	0.114	0.133	0.128	0.039	0.039
MMRNR06558	GLCt1r	glucose[s] <=> glucose[c]	ENSMUSG00000005107 or ENSMUSG00000018566 or ENSMUSG00000026791 or ENSMUSG00000027690 or ENSMUSG00000028645 or ENSMUSG00000028976 or ENSMUSG00000030781	Transport, extracellular	0	6.611	5.052	1.134	1.452	0.67	0.602	1.801	1.852	3.855	4.192	3.802	4.55	0.938	1.195	0.971	0.353	2.663	0.898	1.889	3.033	1.287	3.493	1.265	3.034	1.004	0.266	0	0.627	2.991	1.781	0.759	2.567	0.751	1.87	1.219	0.693	2.358	0	2.909	2.14	0.879	0	0.833	1.014
MMRNR03007	r0792	5-methyl-THF[c] + NAD+[c] <=> 5,10-methylene-THF[c] + 2 H+[c] + NADH[c]	ENSMUSG00000029009	Folate metabolism	-47.434	0	0.116	-0.177	-0.177	-0.168	-0.195	-0.198	-0.168	-0.168	0	-0.183	-0.183	-0.179	-0.179	-0.171	-0.195	-0.198	-0.16	-0.161	-0.153	-0.177	-0.179	-0.187	-0.188	-0.179	-0.205	-0.206	-0.164	-0.164	-0.155	-0.179	-0.179	-0.189	-0.189	-0.181	-0.206	-0.206	-0.171	-0.171	-0.163	-0.187	-0.189	0.004	0.004
MMRNR10672	EXC_BOTH_C00042[s]	<=> succinate[s]		Exchange reactions	-1000	0	0	-5.68	-5.762	-4.665	-6.523	-5.96	-1.382	-1.482	-1.04	-2.461	-2.286	-5.621	-5.721	-5.497	-6.507	-5.96	-4.428	-4.52	-2.708	-5.513	-5.05	-5.378	-5.46	-4.47	-6.221	-6.029	-4.235	-4.334	-3.496	-5.333	-5.05	-5.319	-5.419	-5.303	-6.205	-6.029	-4.123	-4.215	-2.512	-5.208	-4.85	-0.901	-0.657
MMRNR06269	r0399	O2[c] + phenylalanine[c] + tetrahydrobiopterin[c] => dihydrobiopterin[c] + H2O[c] + tyrosine[c]	ENSMUSG00000020051	Tetrahydrobiopterin metabolism	0.924	0.351	0.293	0.208	0.208	0.206	0.211	0.205	0.202	0.202	0.201	0.208	0.208	0.208	0.208	0.207	0.211	0.205	0.23	0.23	0.226	0.237	0.185	0.184	0.184	0.183	0.187	0.187	0.227	0.227	0.227	0.234	0.185	0.184	0.184	0.183	0.187	0.187	0.206	0.206	0.202	0.213	0.208	0.184	0.184
MMRNR08748	HMR_9183	ADP-glucose[c] <=> ADP-glucose[s]		Transport, extracellular	-3.627	0	0	0	0	0	0	0	0	0	0	0	0	0	0	0	0	0	0	0	0	0	0	0	0	0	0	0	0	0	0	0	0	0	0	0	0	0	0	0	0	0	0	0	0
MMRNR07498	BETBGTtc	betaine[s] + Chloride[s] + Na+[s] <=> betaine[c] + Chloride[c] + Na+[c]	ENSMUSG00000030096 or ENSMUSG00000030108 or ENSMUSG00000030109	Transport, extracellular	0	0	-0.355	0	0	0	0	0	0	0	0	0	0	0	0	0	0	0	0	0	0	0	0	0	0	0	0	0	0	0	0	0	0	0	0	0	0	0	0	0	0	0	0	0	0
MMRNR09766	HMR_3885	acetoacetyl-CoA[m] + CoA[m] <=> 2 acetyl-CoA[m]	ENSMUSG00000032047	Tryptophan metabolism	0.277	1.426	0.472	-3.63	-2.948	-3.107	-2.906	-3.828	-1.472	-0.193	-0.383	-0.741	-1.798	-3.699	-2.339	-2.679	-2.903	-3.833	-2.812	-1.533	-1.927	-2.088	-3.12	-3.651	-3.182	-3.172	-2.928	-3.981	-2.757	-1.478	-1.54	-2.032	-3.12	-3.72	-2.36	-2.744	-2.924	-3.981	-2.832	-1.554	-1.992	-2.108	-3.111	-2.273	-2.784
MMRNR02462	STRDNCCRNt	(6Z,9Z,12Z,15Z)-octadecatetraenoylcarnitine[c] <=> (6Z,9Z,12Z,15Z)-octadecatetraenoylcarnitine[m]	ENSMUSG00000032602	Transport, mitochondrial	0	0	0	0	0	0	0	0	-0.004	-0.004	-0.006	-0.004	-0.004	0	0	0	0	0.007	-0.006	-0.006	-0.006	-0.006	-0.003	0	0	0	0	0	-0.004	-0.004	-0.006	-0.003	-0.003	0	0	0	0	0	-0.006	-0.006	-0.006	-0.006	-0.003	0	0
MMRNR04816	NNMT	nicotinamide[c] + SAM[c] => 1-methylnicotinamide[c] + SAH[c]	ENSMUSG00000032271	NAD metabolism	0	0	0	0	0	0	0	0.011	0.019	0	0.019	0.021	0.021	0	0	0	0	0.011	0.02	0	0.019	0	0.021	0	0	0	0	0.013	0	0.019	0.019	0	0.021	0	0	0	0	0.013	0.02	0	0	0	0.021	0	0
MMRNR02470	TMNDNCCPT2	(5Z,8Z,11Z,14Z,17Z)-eicosapentaenoylcarnitine[m] + CoA[m] <=> (5Z,8Z,11Z,14Z,17Z)-eicosapentaenoyl-CoA[m] + L-carnitine[m]	ENSMUSG00000026853 or ENSMUSG00000028607	Carnitine shuttle (mitochondrial)	0	0.019	0.001	0.019	0.019	0.019	0.019	0.017	0.004	0.004	0.006	0.004	0.004	0.019	0.019	0.019	0.019	0.017	0.006	0.006	0.006	0.006	0.003	0.019	0.019	0.019	0.019	0.019	0.004	0.004	0.006	0.003	0.003	0.019	0.019	0.019	0.019	0.019	0.006	0.006	0.006	0.006	0.003	0.019	0.015
MMRNR08950	HMR_5054	histidine[l] => histidine[c]	ENSMUSG00000020261	Transport, lysosomal	1.152	0.104	0.084	0.024	0.024	0.023	0.026	0.023	0.033	0.033	0.033	0.036	0.036	0.024	0.024	0.024	0.026	0.023	0.035	0.035	0.033	0.039	0.038	0.024	0.024	0.023	0.026	0.026	0.034	0.034	0.034	0.038	0.038	0.024	0.024	0.024	0.026	0.026	0.035	0.035	0.033	0.039	0.038	0.011	0.011
MMRNR10108	HMR_0753	dihydroceramide pool[c] + H2O[c] <=> fatty acid-LD-SM pool[c] + sphinganine[c]	ENSMUSG00000024887 or ENSMUSG00000031591 or ENSMUSG00000038007	Sphingolipid metabolism	-1.675	0	-0.107	0	0	0	0	0	0	0	0	0	0	0	0	0	0	0	0	0	0	0	0	0	0	0	0	0	0	0	0	0	0	0	0	0	0	0	0	0	0	0	0	0	0
MMRNR05790	HMR_4575	(S)-dihydroorotate[c] + ubiquinone[m] <=> Orotate[c] + ubiquinol[m]	ENSMUSG00000031730	Pyrimidine catabolism	0	0	0	0.014	0.014	0.013	0.015	0.018	0.004	0.004	0.003	0.003	0.003	0.014	0.014	0.014	0.015	0.018	0.002	0.002	0.003	0.001	0.003	0.014	0.014	0.013	0.015	0.015	0.004	0.004	0.003	0.003	0.003	0.014	0.014	0.014	0.015	0.015	0.002	0.002	0.003	0.001	0.003	0.021	0.021
MMRNR02445	LNLNCGCPT1	gamma-linolenoyl-CoA[c] + L-carnitine[c] <=> CoA[c] + gamma-linolenoylcarnitine[c]	ENSMUSG00000024900 or ENSMUSG00000078937	Carnitine shuttle (cytosolic)	-5.009	0	-0.004	0.026	0.026	0.03	0.019	0.008	-0.003	-0.003	0	-0.003	-0.003	0.025	0.025	0.028	0.019	0.008	0	0	0	0	-0.003	0.026	0.026	0.03	0.02	0.019	-0.003	-0.003	0	-0.003	-0.003	0.025	0.025	0.029	0.019	0.019	0	0	0	0	-0.003	0.001	0.006
MMRNR02625	RE3155R	3(S)-Hydroxy-Tetracosa-12,15,18,21-All-Cis-Tetraenoyl Coenzyme A[r] <=> 2-Trans-9,12,15,18-All-Cis-Tetracosapentaenoyl Coenzyme A[r] + H2O[r]	ENSMUSG00000006390	Fatty acid oxidation	0	0	0	0	0	0	0	0	0	0	0	0	0	0	0	0	0	0	0	0	0	0	0	0	0	0	0	0	0	0	0	0	0	0	0	0	0	0	0	0	0	0	0	0.001	0
MMRNR06456	5MTHFt2	5-methyl-THF[s] + H2O[c] <=> 5-methyl-THF[c] + H2O[s]	ENSMUSG00000001436	Transport, extracellular	-1000	0	0	0	-0.455	0	0	-0.198	-0.168	-0.168	-0.16	-0.183	-0.183	0	0	-0.171	-0.195	0	-0.16	0	0	0	-0.179	0	-0.369	0	0	-0.206	-0.164	0	-0.155	-0.179	-0.179	-0.189	0	-0.181	-0.206	0	-0.171	0	0	-0.187	-0.189	0	0
MMRNR09199	r2437	L-carnitine[m] + O-propanoylcarnitine[c] <=> L-carnitine[c] + O-propanoylcarnitine[m]	ENSMUSG00000021265 or ENSMUSG00000032602	Transport, mitochondrial	761.476	0	0	0.123	0.125	0.12	0	0	0	0	0	0	0	0.125	0.125	0	0	0	0	0.191	0.18	0	0	0.124	0.125	0.12	0	0	0	0	0	0	0	0.125	0.124	0	0	0	0	0.191	0.174	0	0	0.051	0.051
MMRNR02498	r0735	decanoyl-CoA[m] + NADP+[m] <=> (2E)-decenoyl-CoA[m] + H+[m] + NADPH[m]	ENSMUSG00000026189	Fatty acid oxidation	0	0.067	0	0	0	0	0	0	0.023	0	0.036	0.021	0.021	0	0	0	0	0	0	0	0	0	0.02	0	0	0	0	0	0	0	0	0	0.02	0	0	0	0	0	0	0	0	0	0.02	0.297	0
MMRNR09965	RDH2	9-Cis-Retinol[c] + NAD+[c] <=> All-Trans-Retinal[c] + H+[c] + NADH[c]	ENSMUSG00000025350	Vitamin A metabolism	0	0	0	-6.575	-4.71	-2.183	-7.377	0	0	0	0	0	0	-2.534	0	0	0	-5.552	-0.272	-1.119	0	-4.057	0	-6.714	-6.553	-2.63	-7.377	0	0	-2.685	0	0	0	-2.324	-0.927	0	0	0	0	-1.259	0	0	0	-3.819	-1.351
MMRNR10757	EXC_BOTH_m49[l]	<=> cholesterol-ester pool[l]		Exchange reactions	-12.843	-2.707	-2.196	-0.623	-0.625	-0.6	-0.672	-0.588	-0.855	-0.855	-0.846	-0.942	-0.942	-0.628	-0.628	-0.608	-0.672	-0.588	-0.914	-0.918	-0.865	-1.017	-0.977	-0.622	-0.624	-0.599	-0.671	-0.671	-0.887	-0.887	-0.882	-0.978	-0.977	-0.627	-0.627	-0.607	-0.671	-0.671	-0.912	-0.917	-0.864	-1.016	-0.977	-0.288	-0.286
MMRNR02242	HMR_2315	(11Z)-eicosenoyl-CoA[c] + malonyl-CoA[c] => 3-oxo-13cis-docosenoyl-CoA[c] + CO2[c] + CoA[c]	ENSMUSG00000006390 or ENSMUSG00000021364 or ENSMUSG00000021696 or ENSMUSG00000032349 or ENSMUSG00000038754 or ENSMUSG00000041220	Fatty acid biosynthesis	0.056	0	0.001	0	0	0	0	0	0	0	0	0	0	0	0	0	0	0	0	0	0	0	0	0	0	0	0	0	0	0	0	0	0	0	0	0	0	0	0	0	0	0	0	0	0
MMRNR00043	HMR_0370	(9Z,12Z,15Z,18Z,21Z)-tetracosapentaenoyl-CoA[c] + H2O[c] => (9Z,12Z,15Z,18Z,21Z)-TPA[c] + CoA[c]	ENSMUSG00000021226 or ENSMUSG00000021228 or ENSMUSG00000028937 or ENSMUSG00000039653 or ENSMUSG00000052392	Acyl-CoA hydrolysis	0.003	0	0	0	0	0	0	0	0	0	0	0	0	0	0	0	0	0	0	0	0	0	0	0	0	0	0	0	0	0	0	0	0	0	0	0	0	0	0	0	0	0	0	0	0
MMRNR06349	HMR_4906	ADP[r] + ATP[c] => ADP[c] + ATP[r]		Transport, endoplasmic reticular	0	0.001	0.001	0	0	0	0	0	0	0	0	0	0	0	0	0	0	0	0	0	0	0	0	0	0	0	0	0	0	0	0	0	0	0	0	0	0	0	0	0	0	0	0	0	0
MMRNR02298	HMR_2214	(2E)-tetracosenoyl-CoA[c] + H+[c] + NADPH[c] => NADP+[c] + tetracosanoyl-CoA[c]	ENSMUSG00000031708	Fatty acid elongation	0.038	0	0	0	0	0	0	0	0	0	0	0	0	0	0	0	0	0	0	0	0	0	0	0	0	0	0	0	0	0	0	0	0	0	0	0	0	0	0	0	0	0	0	0	0
MMRNR05208	HMR_6914	4 ferrocytochrome C[m] + 8 H+[m] + O2[m] => 4 ferricytochrome C[m] + 4 H+[c] + 2 H2O[m]	ENSMUSG00000000088 or ENSMUSG00000014313 or ENSMUSG00000017778 or ENSMUSG00000024248 or ENSMUSG00000030785 or ENSMUSG00000031231 or ENSMUSG00000031818 or ENSMUSG00000032330 or ENSMUSG00000035885 or ENSMUSG00000036751 or ENSMUSG00000040018 or ENSMUSG00000041697 or ENSMUSG00000046516 or ENSMUSG00000051811 or ENSMUSG00000061518 or ENSMUSG00000064351 or ENSMUSG00000064354 or ENSMUSG00000064358 or ENS…	Oxidative phosphorylation	326.172	10.598	10.662	5.984	6.7	6.409	6.646	6.985	5.922	5.404	6.172	5.571	6.83	5.985	6.891	6.35	6.647	7.037	5.574	6.427	6.271	6.104	6.534	5.984	6.801	6.409	6.753	7.001	5.563	6.422	5.797	6.369	6.599	5.985	6.891	6.35	6.754	7.016	5.624	6.534	6.356	6.211	6.52	6.009	6.911
MMRNR08377	HMR_6009	2-hydroxybutyrate[c] + formate[s] <=> 2-hydroxybutyrate[s] + formate[c]	ENSMUSG00000020102 or ENSMUSG00000027896 or ENSMUSG00000032902 or ENSMUSG00000041920 or ENSMUSG00000045775	Transport, extracellular	0	0	0	0	0	0	0	0	0	0	0	-0.025	0	0	0	0	0	0	0	0	0	0	0	0	0	0	0	0	0	0	0	0	0	0	0	0	0	0	0	0	0	0	0	0	0
MMRNR03415	HMR_0638	CTP[c] + phosphocholine[c] => CDP-choline[c] + H+[c] + PPi[c]	ENSMUSG00000005615	Glycerophospholipid metabolism	10.984	0	0	0	0	0	0	0.013	0	0	0	0	0	0	0	0	0	0.013	0	0	0	0	0	0	0	0	0	0	0	0	0	0	0	0	0	0	0	0	0	0	0	0	0	0	0
MMRNR10534	EXC_BOTH_C00026[s]	<=> AKG[s]		Exchange reactions	787.575	0	-0.474	0	0	0	0	0	0	0	0	0	0	0	0	0	0	0	0	0	0	0	0	0	0	0	0	0	0	0	0	0	0	0	0	0	0	0	0	0	0	0	0	0	0
MMRNR02871	DESAT18_3	H+[c] + NADH[c] + O2[c] + stearoyl-CoA[c] => 2 H2O[c] + NAD+[c] + oleoyl-CoA[c]	ENSMUSG00000025203 or ENSMUSG00000037071	Fatty acid desaturation	22.031	0.085	0.071	0.301	0.111	0.107	0.3	0.295	0.062	0.062	0	0.063	0.063	0.112	0.301	0.301	0.12	0.295	0.057	0.057	0.057	0.057	0.063	0.111	0.309	0.107	0.3	0.3	0.063	0.063	0.057	0.063	0.063	0.112	0.112	0.108	0.3	0.3	0.057	0.057	0.057	0.057	0.063	0.112	0.111
MMRNR04819	r0584	deamido-NAD[c] + H2O[c] <=> AMP[c] + 2 H+[c] + nicotinate ribonucleotide[c]	ENSMUSG00000019989 or ENSMUSG00000024228 or ENSMUSG00000037370	NAD metabolism	-1000	-0.011	-0.009	-3.757	-6.57	-5.843	-4.288	-6.492	-5.779	-2.656	-1.8	-4.09	-6.348	-4.382	-6.57	-5.843	-4.377	-6.492	-5.781	-2.351	-0.68	-4.06	-6.502	-3.757	-6.57	-5.843	-4.288	-6.494	-4.092	-2.667	-1.812	-4.102	-6.36	-4.382	-6.57	-2.103	-4.376	-6.494	-3.582	-2.349	-0.679	-4.059	-6.502	-5.76	-6.556
MMRNR09704	HMR_4408	fumarate[c] + H2O[c] <=> malate[c]	ENSMUSG00000026526	Tricarboxylic acid cycle and glyoxylate/dicarboxylate metabolism	1000	0	0	0	0.391	0	0	0	-7.011	0	-0.666	0	-8.158	0	0	0	0	0.385	0	0	0	0	0	0	0	0	0	0.349	-0.315	0	0	0	0	0	0	0	0	0	0	0	0	0	0	0	0
MMRNR10133	HMR_0596	H2O[c] + phosphatidate-LD-TAG pool[c] => 1,2-diacylglycerol-LD-TAG pool[c] + Pi[c]	ENSMUSG00000020593 or ENSMUSG00000021759 or ENSMUSG00000024052 or ENSMUSG00000027412 or ENSMUSG00000028517 or ENSMUSG00000031570 or ENSMUSG00000040563 or ENSMUSG00000052151	Glycerolipid metabolism	10.9	0	0	0.054	0.054	0.052	0.058	0.061	0	0	0	0	0	0.054	0.054	0.052	0.058	0.061	0	0	0	0	0	0.054	0.054	0.052	0.058	0.058	0	0	0	0	0	0.054	0.054	0.052	0.058	0.058	0	0	0	0	0	0.055	0.055
MMRNR05147	HMR_2415	dihomo-gamma-linolenoyl-CoA[c] + malonyl-CoA[c] => 3-oxo-docosa-cis,cis,cis-10,13,16-trienoyl-CoA[c] + CO2[c] + CoA[c]	ENSMUSG00000006390 or ENSMUSG00000021364 or ENSMUSG00000021696 or ENSMUSG00000032349 or ENSMUSG00000038754 or ENSMUSG00000041220	Omega-6 fatty acid metabolism	0.019	0	0	0	0	0	0	0	0	0	0	0	0	0	0	0	0	0	0	0	0	0	0	0	0	0	0	0	0	0	0	0	0	0	0	0	0	0	0	0	0	0	0	0	0
MMRNR00621	HMR_3175	(2E)-nonadecenoyl-CoA[m] + H2O[m] => 3-hydroxynonadecanoyl-CoA[m]	ENSMUSG00000025465 or ENSMUSG00000025745	Beta-oxidation (mitochondrial)	110.196	0	0.099	0.5	0.5	0.5	0.5	0.5	0.1	0.1	0.1	0.1	0.1	0.5	0.5	0.5	0.5	0.5	0.5	0.5	0.5	0.5	0.5	0.5	0.5	0.5	0.5	0.5	0.5	0.5	0.5	0.5	0.5	0.5	0.5	0.5	0.5	0.5	0.5	0.5	0.5	0.5	0.5	0.5	0.5
MMRNR05954	HMR_3984	2 H2O2[p] => 2 H2O[p] + O2[p]	ENSMUSG00000027187	ROS detoxification	2.475	0.001	0.002	0.124	0.125	0.061	0.002	0.002	0.001	0.001	0	0.001	0.001	0.064	0.125	0.002	0.002	0.002	0	0.096	0.09	0	0.001	0.124	0.125	0.061	0.002	0.002	0.001	0.001	0	0.001	0.001	0.064	0.125	0.002	0.002	0.002	0	0.095	0.09	0	0.001	0.026	0.028
MMRNR10620	EXC_BOTH_C00027[s]	<=> H2O2[s]		Exchange reactions	388.58	0	0	0	0	0	0	0	0	0	0	0	0	0	0	0	0	0	0	0	0	0	0	0	0	0	0	0	0	0	0	0	0	0	0	0	0	0	0	0	0	0	0	0	0
MMRNR02917	RE0568C	(2E)-eicosenoyl-CoA[c] + H+[c] + NADPH[c] <=> eicosanoyl-CoA[c] + NADP+[c]		Fatty acid biosynthesis	0.075	0	0.001	0	0	0	0	0	0	0	0	0	0	0	0	0	0	0	0	0	0	0	0	0	0	0	0	0	0	0	0	0	0	0	0	0	0	0	0	0	0	0	0	0	0
MMRNR09905	ACACT10m	2-methylacetoacetyl-CoA[m] + CoA[m] <=> acetyl-CoA[m] + propanoyl-CoA[m]	ENSMUSG00000032047	Valine, leucine, and isoleucine metabolism	1.536	0.45	0.376	0.265	0.265	0.263	0.269	0.261	0.257	0.257	0.256	0.265	0.265	0.265	0.265	0.263	0.269	0.261	0.292	0.293	0.288	0.301	0.298	0.384	0.384	0.382	0.388	0.388	0.289	0.29	0.289	0.298	0.298	0.384	0.384	0.382	0.388	0.388	0.411	0.411	0.407	0.42	0.417	0.234	0.234
MMRNR00794	HMR_1637	25(S)THCA-CoA[m] + O2[m] => 3alpha,7alpha,12alpha-trihydroxy-5beta-cholest-24-enoyl-CoA[m] + H2O2[m]	ENSMUSG00000020777 or ENSMUSG00000029098	Bile acid metabolism	0	0	0	0	0	0	0.134	0.115	0.177	0.177	0.176	0.196	0.196	0	0	0.121	0.134	0.115	0.19	0	0	0.212	0.203	0	0	0	0.134	0.134	0.184	0.184	0.183	0.203	0.203	0	0	0.121	0.134	0.134	0.19	0	0	0.212	0.203	0	0
MMRNR03498	THRD_L	threonine[c] => 2-oxobutyrate[c] + NH4+[c]	ENSMUSG00000029596 or ENSMUSG00000029597	Glycine, serine, alanine, and threonine metabolism	0	0	0.026	0.003	0.003	0.003	0.003	0.003	0	0	0.025	0	0	0	0	0	0	0.014	0	0	0	0	0	0.003	0	0.003	0.003	0	0	0	0	0	0	0	0	0	0	0	0	0	0	0	0	0	0
MMRNR00797	HMR_1642	3alpha,7alpha,12alpha-trihydroxy-5beta-cholest-24-enoyl-CoA[p] + H2O[p] => (24R,25R)3alpha,7alpha,12alpha,24-tetrahydroxy-5beta-cholestanoyl-CoA[p]	ENSMUSG00000024507	Bile acid metabolism	3.871	0	0	0.124	0.125	0.12	0	0	0	0	0	0	0	0.125	0.125	0	0	0	0	0.191	0.18	0	0	0.124	0.125	0.12	0	0	0	0	0	0	0	0.125	0.125	0	0	0	0	0.191	0.18	0	0	0.051	0.051
MMRNR02360	FACOAL170	ATP[c] + CoA[c] + margaric acid[c] <=> AMP[c] + heptadecanoyl-CoA[c] + PPi[c]	ENSMUSG00000018796 or ENSMUSG00000024981 or ENSMUSG00000027359 or ENSMUSG00000031278 or ENSMUSG00000032883	Fatty acid oxidation	-0.003	0	0	0	0	0	0	0	0	0	0	0	0	0	0	0	0	0	0	0	0	0	0	0	0	0	0	0	0	0	0	0	0	0	0	0	0	0	0	0	0	0	0	0	0
MMRNR03323	HMR_8769	alanine[s] + GSH[s] => (5-L-glutamyl)-L-amino acid[s] + cys-gly[s]	ENSMUSG00000006344 or ENSMUSG00000006345 or ENSMUSG00000040471	Glutathione metabolism	370.603	0	0	0	0	0	0	0	0	0	0	0	0	0	0	0	0	0	0	0	0	0	0	0	0	0	0	0	0	0	0	0	0	0	0	0	0	0	0	0	0	0	0	0	0
MMRNR03356	HMR_0515	(13Z)-docosenoyl-CoA[c] + sn-glycerol-3-phosphate[c] => 1-acylglycerol-3P-13-docose[c] + CoA[c]	ENSMUSG00000024978 or ENSMUSG00000029314 or ENSMUSG00000031545	Glycerolipid metabolism	0.005	0	0	0	0	0	0	0	0	0	0	0	0	0	0	0	0	0	0	0	0	0	0	0	0	0	0	0	0	0	0	0	0	0	0	0	0	0	0	0	0	0	0	0	0
MMRNR04407	HMR_4288	AKG[m] + H+[m] + lysine[m] + NADPH[m] => H2O[m] + NADP+[m] + saccharopine[m]	ENSMUSG00000029695	Lysine metabolism	0.277	0.563	0.472	0.054	0.054	0.052	0.058	0.048	0.082	0.082	0.082	0.091	0.091	0.054	0.054	0.053	0.058	0.048	0.089	0.089	0.084	0.1	0.095	0.054	0.054	0.052	0.058	0.058	0.086	0.086	0.086	0.095	0.095	0.054	0.054	0.053	0.058	0.058	0.089	0.089	0.084	0.099	0.095	0.017	0.017
MMRNR04611	r0644	H+[c] + H2O2[c] + methylmalonate[c] <=> 2-methyl-3-oxopropanoate[c] + H2O[c] + O2[c]	ENSMUSG00000063558 or ENSMUSG00000064294	Miscellaneous	0	0	0	0	0	0	0	0	0	0	0	0	0	0	0	0	0	0	0	0	0	0	0	0	0	0	0	0	0	0	0	0	0	0	0	0	0	0	0	0	0	-4.493	0	0	0
MMRNR03523	HMR_4388	H+[c] + NADH[c] + pyruvate[c] <=> L-lactate[c] + NAD+[c]	ENSMUSG00000029104 or ENSMUSG00000030246	Glycolysis / Gluconeogenesis	-927.169	0	0	0	0	0	0	0	0	0	0	0	0	0	0	0	0	0	0	0	0	0	0	0	0	0	0	0	0	0	0	0	0	0	0	0	0	0	0	0	0	0	0	0	0
MMRNR07847	PIt7	3 Na+[s] + Pi[s] <=> 3 Na+[c] + Pi[c]	ENSMUSG00000021335 or ENSMUSG00000021490	Transport, extracellular	-1000	0	0	0	0	0	0	0	-0.788	-0.829	0	0	0	0	-0.292	0	0	0	0	0	0	0	0	0	0	0	0	0	0	0	0	0	0	0	0	0	0	0	0	0	0	0	-1.003	-0.856	-0.857
MMRNR00623	HMR_3177	3-oxononadecanoyl-CoA[m] + CoA[m] => acetyl-CoA[m] + heptadecanoyl-CoA[m]	ENSMUSG00000025745 or ENSMUSG00000036880 or ENSMUSG00000059447	Beta-oxidation (mitochondrial)	110.196	0	0.099	0.5	0.5	0.5	0.5	0.5	0.1	0.1	0.1	0.1	0.1	0.5	0.5	0.5	0.5	0.5	0.5	0.5	0.5	0.5	0.5	0.5	0.5	0.5	0.5	0.5	0.5	0.5	0.5	0.5	0.5	0.5	0.5	0.5	0.5	0.5	0.5	0.5	0.5	0.5	0.5	0.5	0.5
MMRNR05129	HMR_2371	gamma-linolenoyl-CoA[c] + malonyl-CoA[c] => 3-oxo-dihomo-gamma-linolenoyl-CoA[c] + CO2[c] + CoA[c]	ENSMUSG00000006390 or ENSMUSG00000021364 or ENSMUSG00000021696 or ENSMUSG00000032349 or ENSMUSG00000038754 or ENSMUSG00000041220	Omega-6 fatty acid metabolism	4.74	0.012	0.01	0.014	0.015	0.014	0.016	0.019	0.008	0.008	0.009	0.008	0.008	0.015	0.015	0.014	0.016	0.019	0.009	0.009	0.009	0.009	0.008	0.014	0.015	0.014	0.016	0.016	0.008	0.008	0.009	0.008	0.008	0.015	0.015	0.014	0.016	0.016	0.009	0.009	0.009	0.009	0.008	0.025	0.021
MMRNR05753	HMR_4030	ADP[m] + CTP[m] <=> ATP[m] + CDP[m]	ENSMUSG00000037601 or ENSMUSG00000020857 or ENSMUSG00000073435 or ENSMUSG00000024177 or ENSMUSG00000035984 or ENSMUSG00000032478 or ENSMUSG00000026575	Pyrimidine catabolism	-0.408	-0.006	-0.005	-0.003	-0.003	-0.003	-0.003	-0.003	-0.002	-0.002	-0.002	-0.003	-0.003	-0.003	-0.003	-0.003	-0.003	-0.003	-0.003	-0.003	-0.002	-0.003	-0.003	-0.003	-0.003	-0.003	-0.003	-0.003	-0.003	-0.003	-0.002	-0.003	-0.003	-0.003	-0.003	-0.003	-0.003	-0.003	-0.003	-0.003	-0.002	-0.003	-0.003	-0.002	-0.002
MMRNR10296	HMR_0587	CL pool[c] <=> CL pool[m]		Transport, mitochondrial	-0.204	-0.003	-0.003	-0.001	-0.001	-0.001	-0.001	-0.001	-0.001	-0.001	-0.001	-0.001	-0.001	-0.001	-0.001	-0.001	-0.001	-0.001	-0.001	-0.001	-0.001	-0.001	-0.001	-0.001	-0.001	-0.001	-0.001	-0.001	-0.001	-0.001	-0.001	-0.001	-0.001	-0.001	-0.001	-0.001	-0.001	-0.001	-0.001	-0.001	-0.001	-0.001	-0.001	-0.001	-0.001
MMRNR04914	NDPK1	ATP[c] + GDP[c] <=> ADP[c] + GTP[c]	ENSMUSG00000020857 or ENSMUSG00000024177 or ENSMUSG00000026575 or ENSMUSG00000032478 or ENSMUSG00000037601 or ENSMUSG00000073435	Nucleotide metabolism	-921.261	0	0	0	-8.311	-9.466	-8.943	0	0	-5.537	0	0	-5.212	-8.584	-0.711	-0.785	-8.848	0	0	-7.245	-8.346	-7.919	0	-9.095	-0.673	-1.185	-0.511	-7.527	-7.507	-6.878	-6.817	-7.823	0	-8.534	0	0	-8.801	0	0	-7.198	-8.304	0	0	0	0
MMRNR00622	HMR_3176	3-hydroxynonadecanoyl-CoA[m] + NAD+[m] => 3-oxononadecanoyl-CoA[m] + H+[m] + NADH[m]	ENSMUSG00000025260 or ENSMUSG00000025745 or ENSMUSG00000027984	Beta-oxidation (mitochondrial)	110.196	0	0.099	0.5	0.5	0.5	0.5	0.5	0.1	0.1	0.1	0.1	0.1	0.5	0.5	0.5	0.5	0.5	0.5	0.5	0.5	0.5	0.5	0.5	0.5	0.5	0.5	0.5	0.5	0.5	0.5	0.5	0.5	0.5	0.5	0.5	0.5	0.5	0.5	0.5	0.5	0.5	0.5	0.5	0.5
MMRNR01325	HMR_0163	CoA[m] + L-octanoylcarnitine[m] <=> L-carnitine[m] + octanoyl-CoA[m]	ENSMUSG00000003623	Carnitine shuttle (mitochondrial)	0	0	0	-0.04	-0.041	0	0	0	0	0	0	0	0	0	-0.041	0	0	0	0	0	0	0	0	-0.04	-0.04	0	0	0	0	0	0	0	0	0	-0.041	0	0	0	0	0	0	0	0	0	0
MMRNR03568	PGK	3-phospho-D-glycerate[c] + ATP[c] <=> 1,3-bisphospho-D-glycerate[c] + ADP[c]	ENSMUSG00000056050 or ENSMUSG00000062070	Glycolysis / Gluconeogenesis	-1000	-2.258	-2.138	-4.952	-4.822	-2.83	-6.609	-7.621	-4.234	-4.083	-2.83	-5.36	-4.948	-4.264	-3.926	-2.83	-5.148	-5.039	-4.952	-4.822	-2.83	-6.609	-7.497	-4.952	-4.822	-2.83	-6.609	-7.585	-4.182	-4.351	-2.83	-5.634	-4.895	-4.266	-3.849	-2.83	-5.07	-4.999	-4.952	-4.822	-2.83	-6.609	-7.498	1.139	1.127
MMRNR10553	EXC_BOTH_C00695[s]	<=> cholate[s]		Exchange reactions	0	0	0	-0.124	-0.125	-0.12	-0.134	-0.115	-0.177	-0.177	-0.176	-0.196	-0.196	-0.125	-0.125	-0.121	-0.134	-0.115	-0.19	-0.191	-0.18	-0.212	-0.203	-0.124	-0.125	-0.12	-0.134	-0.134	-0.184	-0.184	-0.183	-0.203	-0.203	-0.125	-0.125	-0.121	-0.134	-0.134	-0.19	-0.191	-0.18	-0.212	-0.203	-0.051	-0.051
MMRNR06651	THFt2	H2O[c] + THF[s] <=> H2O[s] + THF[c]	ENSMUSG00000001436	Transport, extracellular	0	0.006	0	0	0	0	0.002	0	0	0.17	0	0.006	0.006	0	0	0.173	0.147	0	0.103	0	0	0	0	0	0	0	0	0	0.107	0	0.099	0.181	0.119	0.023	0	0.015	0.038	0	0	0	0	0.008	0	0	0
MMRNR04910	DTMPK	ATP[c] + dTMP[c] => ADP[c] + dTDP[c]	ENSMUSG00000026281	Nucleotide metabolism	0.809	0.013	0.01	0.005	0.005	0.005	0.006	0.006	0.005	0.005	0.005	0.005	0.005	0.005	0.005	0.005	0.006	0.006	0.005	0.005	0.005	0.005	0.005	0.005	0.005	0.005	0.006	0.006	0.005	0.005	0.005	0.005	0.005	0.005	0.005	0.005	0.006	0.006	0.005	0.005	0.005	0.005	0.005	0.004	0.004
MMRNR00541	HMR_3158	(S)-hydroxyhexanoyl-CoA[m] + NAD+[m] => 3-oxohexanoyl-CoA[m] + H+[m] + NADH[m]	ENSMUSG00000025260 or ENSMUSG00000025745 or ENSMUSG00000027984	Beta-oxidation (mitochondrial)	0	0	0	0	0	0	0	0	0	0	0	0	0	0	0	0	0	0	0	0	0	0	0	0	0	0	0	0	0	0	0	0	0	0	0	0	0	0	0	0	0	0	0	0.297	0
MMRNR08315	HMR_5481	alanine[c] + proline[s] <=> alanine[s] + proline[c]	ENSMUSG00000040010	Transport, extracellular	0	0	0	0.597	0	0	0.294	0	0	0	0	0	0	0	0	0	0.294	0	0	0.597	0	0.294	0	0	0.517	0	0.294	0	0	0	0	0	0	0.517	0	0	0.222	0	0	0	0	0	0	0	0
MMRNR09289	HMR_4852	AKG[c] + malate[m] <=> AKG[m] + malate[c]	ENSMUSG00000014606	Transport, mitochondrial	0	0	0	0	0	0	0	0	0	1.1	0	0	0	0	0	0	0	0	0	0	0	0	0	0	0	0	0.869	0	0	0	0	0	0	0	0	0	0	0	1.118	0	0	0	0	0.991	0
MMRNR10581	EXC_BOTH_C00526[s]	<=> deoxyuridine[s]		Exchange reactions	539.728	0	0	0	0	0	0	0	0	0	0	0	0	0	0	0	0	0	0	0	0	0	0	0	0	0	0	0	0	0	0	0	0	0	0	0	0	0	0	0	0	0	0	0	0
MMRNR01315	HMR_2926	(9Z,12Z,15Z,18Z)-tetracosatetraenoyl-CoA[r] + L-carnitine[r] <=> (9Z,12Z,15Z,18Z)-tetracosatetraenoylcarnitine[r] + CoA[r]	ENSMUSG00000026853	Carnitine shuttle (endoplasmic reticular)	0	0	0	0	0	0	0	0	0	0	0	0	0	0	0	0	0	0	0	0	0	0	0	0	0	0	0	0	0	0	0	0	0	0	0	0	0	0	0	0	0	0	0	0.001	0
MMRNR01677	FUMm	fumarate[m] + H2O[m] <=> (S)-Malate[m]	ENSMUSG00000026526	Tricarboxylic acid cycle and glyoxylate/dicarboxylate metabolism	0	6.398	4.143	0	1.154	0.389	0	0	0	1.676	7.311	2.953	0.928	2.64	0	0.39	0	0	0.191	1.359	0.422	0	2.503	0	0.913	0.342	2.75	0	0	5.071	1.503	0.434	2.674	0.345	0	0.343	0	0	0.103	2.898	0.888	0	2.247	0	6.089
MMRNR01265	HMR_2863	(8Z,11Z,14Z,17Z)-eicosatetraenoylcarnitine[c] + L-carnitine[r] <=> (8Z,11Z,14Z,17Z)-eicosatetraenoylcarnitine[r] + L-carnitine[c]	ENSMUSG00000018900	Carnitine shuttle (endoplasmic reticular)	0	0	0	0	0	0	0	0	0	0	0	0	0	0	0	0	0	0	0	0	0	0	0	0	0	0	0	0	0	0	0	0	0	0	0	0	0	0	0	0	0	0	0	0.001	0
MMRNR10405	EXC_BOTH_C00059[s]	<=> sulfate[s]		Exchange reactions	0	-0.273	-0.283	-0.05	-0.05	-0.049	-0.051	-0.048	-0.177	-0.177	-0.177	-0.179	-0.179	-0.05	-0.05	-0.049	-0.051	-0.048	-0.06	-0.06	-0.058	-0.063	-0.061	-0.169	-0.169	-0.168	-0.17	-0.17	-0.059	-0.059	-0.059	-0.061	-0.061	-0.169	-0.169	-0.168	-0.17	-0.17	-0.179	-0.179	-0.177	-0.182	-0.18	-0.039	-0.039
MMRNR03296	GLUNm	glutamine[m] + H2O[m] => Ammonium[m] + glutamate[m]	ENSMUSG00000026103 or ENSMUSG00000044005	Alanine, aspartate and glutamate metabolism	245.701	0	0	0	0	0	0	0	0	0	0	0	0	0	0	0	0	0	0	0	0	0	0	0	0	0	0	0	0	0	0	0	0	0	0	0	0	0	0	0	0	0	0	0	0
MMRNR03364	HMR_0523	(6Z,9Z,12Z,15Z)-octadecatetraenoyl-CoA[c] + sn-glycerol-3-phosphate[c] => 1-acylglycerol-3P-6,9,12,15-octa[c] + CoA[c]	ENSMUSG00000024978 or ENSMUSG00000029314 or ENSMUSG00000031545	Glycerolipid metabolism	0.029	0	0	0	0	0	0	0	0	0	0	0	0	0	0	0	0	0	0	0	0	0	0	0	0	0	0	0	0	0	0	0	0	0	0	0	0	0	0	0	0	0	0	0	0
MMRNR08769	HMR_9609	biotin[s] + 2 Na+[s] => biotin[c] + 2 Na+[c]	ENSMUSG00000006641	Transport, extracellular	0.356	0.006	0.004	0.002	0.002	0.002	0.002	0.002	0.002	0.002	0.002	0.002	0.002	0.002	0.002	0.002	0.002	0.002	0.002	0.002	0.002	0.002	0.002	0.002	0.002	0.002	0.002	0.002	0.002	0.002	0.002	0.002	0.002	0.002	0.002	0.002	0.002	0.002	0.002	0.002	0.002	0.002	0.002	0.002	0.002
MMRNR07479	FMNALKPle	Flavin Mononucleotide[s] + H2O[s] => Pi[s] + riboflavin[s]	ENSMUSG00000036500 or ENSMUSG00000079440	Transport, extracellular	0	0.371	0.399	0	0	0	0	0	0	0	0	0	0	0	0	0	0	0	0	0	0	0	0	0	0	0	0	0	0	0	0	0	0	0	0	0	0	0	0	0	0	0	0	0	0
MMRNR03330	HMR_0489	(9E)-tetradecenoyl-CoA[c] + sn-glycerol-3-phosphate[c] => 1-acylglycerol-3P-9-tetrade[c] + CoA[c]	ENSMUSG00000024978 or ENSMUSG00000029314 or ENSMUSG00000031545	Glycerolipid metabolism	0.005	0	0	0	0	0	0	0	0	0	0	0	0	0	0	0	0	0	0	0	0	0	0	0	0	0	0	0	0	0	0	0	0	0	0	0	0	0	0	0	0	0	0	0	0
MMRNR03376	HMR_0535	gamma-linolenoyl-CoA[c] + sn-glycerol-3-phosphate[c] => 1-acylglycerol-3P-gamma-lin[c] + CoA[c]	ENSMUSG00000024978 or ENSMUSG00000029314 or ENSMUSG00000031545	Glycerolipid metabolism	0.04	0	0	0	0	0	0	0	0	0	0	0	0	0	0	0	0	0	0	0	0	0	0	0	0	0	0	0	0	0	0	0	0	0	0	0	0	0	0	0	0	0	0	0	0
MMRNR05130	HMR_2374	3-oxo-dihomo-gamma-linolenoyl-CoA[c] + H+[c] + NADPH[c] => 3(S)-hydroxy-dihomo-gamma-linolenoyl-CoA[c] + NADP+[c]		Omega-6 fatty acid metabolism	4.74	0.012	0.01	0.014	0.015	0.014	0.016	0.019	0.008	0.008	0.009	0.008	0.008	0.015	0.015	0.014	0.016	0.019	0.009	0.009	0.009	0.009	0.008	0.014	0.015	0.014	0.016	0.016	0.008	0.008	0.009	0.008	0.008	0.015	0.015	0.014	0.016	0.016	0.009	0.009	0.009	0.009	0.008	0.025	0.021
MMRNR03385	HMR_0544	10,13,16-docosatrienoyl-CoA[c] + sn-glycerol-3-phosphate[c] => 1-acylglycerol-3P-10,13,16-docosa[c] + CoA[c]	ENSMUSG00000024978 or ENSMUSG00000029314 or ENSMUSG00000031545	Glycerolipid metabolism	0.005	0	0	0	0	0	0	0	0	0	0	0	0	0	0	0	0	0	0	0	0	0	0	0	0	0	0	0	0	0	0	0	0	0	0	0	0	0	0	0	0	0	0	0	0
MMRNR10338	EXC_OUT_C00011[s]	CO2[s] =>		Exchange reactions	991.719	13	13	13.574	16.038	14.587	13.525	13.082	11.826	14.012	13	13.087	13	12.965	15.039	13.62	14.779	15.807	13.089	15.167	13.569	13.539	13	14.05	15.874	14.446	13.345	13.154	12.135	14.331	13	13.537	13.94	12.936	15.424	13.739	14.884	15.565	13.207	15.5	14.24	13.486	13	12.874	13.7
MMRNR04906	r1156	dUTP[c] + uridine[c] <=> dUDP[c] + H+[c] + UMP[c]	ENSMUSG00000002550 or ENSMUSG00000026558 or ENSMUSG00000089917	Nucleotide metabolism	-998.026	0	0	-2.5	-1.014	-0.628	-2.162	-3.568	-2.492	-1.005	-0.62	-2.153	-3.558	-2.5	-1.014	-0.628	-2.162	-3.568	-2.49	-1.004	-0.619	-2.151	-3.557	-2.5	-1.014	-0.628	-2.162	-3.568	-2.491	-1.005	-0.619	-2.152	-3.557	-2.5	-1.014	-0.628	-2.162	-3.568	-2.49	-1.004	-0.619	-2.151	-3.557	-2.5	-1.014
MMRNR03535	HMR_4283	acetaldehyde[c] + H2O[c] + NADP+[c] <=> acetate[c] + H+[c] + NADPH[c]	ENSMUSG00000015134 or ENSMUSG00000019102 or ENSMUSG00000024885	Glycolysis / Gluconeogenesis	0	0	0	0	0	0	0	0	0	0	0	0	0	0	0	0	0	0	0	0	0	0	0	0	0	0	0	0	0	0	0	0	0	0	0	0	0	0	0	0	0	0	0	0	0
MMRNR02279	HMR_2296	H+[c] + NADPH[c] + O2[c] + stearoyl-CoA[c] => (7Z)-octadecenoyl-CoA[c] + 2 H2O[c] + NADP+[c]	ENSMUSG00000025203	Fatty acid desaturation	0.056	0	0.001	0	0	0	0	0	0	0	0	0	0	0	0	0	0	0	0	0	0	0	0	0	0	0	0	0	0	0	0	0	0	0	0	0	0	0	0	0	0	0	0	0	0
MMRNR00060	HMR_0438	10,13,16-docosatrienoyl-CoA[c] + H2O[c] => 10,13,16-docosatriynoic acid[c] + CoA[c]	ENSMUSG00000021226 or ENSMUSG00000021228 or ENSMUSG00000028937 or ENSMUSG00000039653 or ENSMUSG00000052392	Acyl-CoA hydrolysis	0.003	0	0	0	0	0	0	0	0	0	0	0	0	0	0	0	0	0	0	0	0	0	0	0	0	0	0	0	0	0	0	0	0	0	0	0	0	0	0	0	0	0	0	0	0
MMRNR09958	HMR_3775	3-methylglutaconyl-CoA[m] + H2O[m] <=> HMG-CoA[m]	ENSMUSG00000021460	Valine, leucine, and isoleucine metabolism	1.38	0.805	0.674	0.472	0.472	0.468	0.478	0.464	0.461	0.461	0.46	0.475	0.475	0.472	0.472	0.469	0.478	0.464	0.523	0.524	0.516	0.54	0.533	0.471	0.472	0.468	0.478	0.478	0.518	0.518	0.518	0.533	0.533	0.472	0.472	0.469	0.478	0.478	0.523	0.524	0.516	0.54	0.533	0.416	0.416
MMRNR09691	HMR_3787	Acetoacetate[m] + succinyl-CoA[m] => acetoacetyl-CoA[m] + succinate[m]	ENSMUSG00000022186	Tricarboxylic acid cycle and glyoxylate/dicarboxylate metabolism	0	0.864	0	0	0	0	0	0	0	0	0	0	0	0	0	0	0	0	0	0	0	0	0	0	0	0	0	0	0	0	0	0	0	0	0	0	0	0	0	0	0	0	0	0	0
MMRNR03314	HMR_4116	2 GSH[c] + H2O2[c] => GSSG[c] + 2 H2O[c]	ENSMUSG00000004341 or ENSMUSG00000005161 or ENSMUSG00000018339 or ENSMUSG00000021760 or ENSMUSG00000024953 or ENSMUSG00000024997 or ENSMUSG00000025289 or ENSMUSG00000026701 or ENSMUSG00000028597 or ENSMUSG00000028691 or ENSMUSG00000042808 or ENSMUSG00000063856 or ENSMUSG00000075706	Glutathione metabolism	0	0	0	0	0	0	0	0	2.143	0	0	0	0.563	0	0	0	0	0	0	0	0	0	0	0	0	0	0	0	0	0	0	0	0	0	0	0	0	0	5.518	0	0	0	0	0	0
MMRNR01690	r0680	ATP[m] + N-pantothenoylcysteine[m] <=> (R)-4-phosphopantothenoyl-cysteine[m] + ADP[m] + H+[m]	ENSMUSG00000018846 or ENSMUSG00000029056 or ENSMUSG00000033610 or ENSMUSG00000037514	CoA catabolism	-982.497	0	0	0	0	0	0	0	0	0	0	0	0	0	0	0	0	0	0	0	0	0	0	0	0	0	0	0	0	0	0	0	0	0	0	0	0	0	0	0	0	0	0	0	0
MMRNR03486	r0160	pyruvate[c] + serine[c] => hydroxypyruvate[c] + L-Alanine[c]	ENSMUSG00000026272	Glycine, serine, alanine, and threonine metabolism	628.685	0	0	1.497	0.88	0	1.456	3.651	0.645	0	0	0	0.657	0.832	0	0	0	1.07	1.033	0.412	0	0.921	2.932	1.575	0.957	0	1.534	3.585	0.325	0	0	0	0.33	0.912	0	0	0	1	1.111	0.491	0	0.999	3.012	0.275	0.276
MMRNR01184	HMR_2730	(4Z,7Z,10Z,13Z,16Z,19Z)-docosahexaenoyl-CoA[c] + L-carnitine[c] <=> CoA[c] + docosahexaenoylcarnitine[c]	ENSMUSG00000024900 or ENSMUSG00000078937	Carnitine shuttle (cytosolic)	-0.15	-0.002	-0.002	0	0	0	0	0	0	0	-0.002	0	0	0	0	0	0	0	-0.002	-0.002	-0.002	-0.002	0	0	0	0	0	0	0	0	-0.002	0	0	0	0	0	0	0	-0.002	-0.002	-0.002	-0.002	0	-0.005	-0.001
MMRNR03547	HMR_7749	beta-D-glucose-6-phosphate[c] <=> fructose-6-phosphate[c]	ENSMUSG00000036427	Glycolysis / Gluconeogenesis	517.868	0	0	1.851	1.807	1.15	2.396	2.733	2.351	2.137	0	2.484	2.728	2.342	2.128	0	2.479	2.733	1.869	1.825	1.164	2.416	2.71	1.851	1.808	1.151	2.396	2.724	2.333	2.118	0	2.466	2.71	2.343	2.128	0	2.48	2.724	1.869	1.825	1.164	2.416	2.711	0	0
MMRNR00005	HMR_0201	(9E)-tetradecenoyl-CoA[c] + H2O[c] => (9E)-tetradecenoic acid[c] + CoA[c]	ENSMUSG00000021226 or ENSMUSG00000021228 or ENSMUSG00000028937 or ENSMUSG00000039653 or ENSMUSG00000052392	Acyl-CoA hydrolysis	0.003	0	0	0	0	0	0	0	0	0	0	0	0	0	0	0	0	0	0	0	0	0	0	0	0	0	0	0	0	0	0	0	0	0	0	0	0	0	0	0	0	0	0	0	0
MMRNR05279	HMR_4354	ribose-1-phosphate[c] <=> ribose-5-phosphate[c]	ENSMUSG00000029171	Pentose phosphate pathway	460.272	0.031	0.025	2.5	1.014	0.628	2.162	3.568	2.5	1.014	0.628	2.162	3.568	2.5	1.014	0.628	2.162	3.568	2.5	1.014	0.628	2.162	3.568	2.5	1.014	0.628	2.162	3.568	2.5	1.014	0.628	2.162	3.568	2.5	1.014	0.628	2.162	3.568	2.5	1.014	0.628	2.162	3.568	2.5	1.014
MMRNR00180	ACGAM2E	N-acetylglucosamine[c] <=> N-acetyl-D-mannosamine[c]	ENSMUSG00000031387	Amino sugar and nucleotide sugar metabolism	9.676	0	0	0	0	0	0	0	0	0	0	0	0	0	0	0	0	0	0	0	0	0	0	0	0	0	0	0	0	0	0	0	0	0	0	0	0	0	0	0	0	0	0	0	0
MMRNR03757	IZPN	4-imidazolone-5-propanoate[c] + H2O[c] => H+[c] + N-formimino-L-glutamate[c]	ENSMUSG00000015890	Histidine metabolism	0	0.038	0.04	0.056	0.055	0.057	0.052	0.049	0.054	0.054	0.056	0.053	0.053	0.055	0.055	0.056	0.052	0.049	0.068	0.068	0.069	0.067	0.066	0.042	0	0.043	0.039	0.039	0.067	0.067	0.069	0.066	0.066	0.042	0.042	0.043	0.039	0.039	0.055	0.055	0.055	0.054	0.052	0	0.052
MMRNR09699	HMR_4141	H+[m] + NADH[m] + OAA[m] <=> malate[m] + NAD+[m]	ENSMUSG00000019179	Tricarboxylic acid cycle and glyoxylate/dicarboxylate metabolism	-755.783	0	0	0.414	0.337	0.276	0.309	0.673	1.482	2.554	1.735	1.223	1.487	0.418	0.34	0.721	0.31	0.673	1.153	1.351	1.134	1.261	0.343	0.199	0.122	0.095	0.094	0.359	0.323	1.396	0.431	1.31	0.343	0.204	0.125	0.541	0.096	0.359	1.217	1.137	0.954	1.047	0.074	0	0.564
MMRNR03589	HMR_0843	GD2[c] + UDP-galactose[c] => GD1b[c] + UDP[c]	ENSMUSG00000067370	Glycosphingolipid metabolism	2.419	0.131	0.214	0.028	0.028	0.027	0.03	0.026	0.041	0.041	0.04	0.045	0.045	0.028	0.028	0.027	0.03	0.026	0.044	0.044	0.041	0.049	0.047	0.028	0.028	0.027	0.03	0.03	0.042	0.042	0.042	0.047	0.047	0.028	0.028	0.027	0.03	0.03	0.044	0.044	0.041	0.049	0.047	0.011	0.011
MMRNR01381	HMR_2701	CoA[m] + heneicosanoylcarnitine[m] <=> heneicosanoyl-CoA[m] + L-carnitine[m]	ENSMUSG00000026853 or ENSMUSG00000028607	Carnitine shuttle (mitochondrial)	110.215	0	0.1	0.5	0.5	0.5	0.5	0.5	0.1	0.1	0.1	0.1	0.1	0.5	0.5	0.5	0.5	0.5	0.5	0.5	0.5	0.5	0.5	0.5	0.5	0.5	0.5	0.5	0.5	0.5	0.5	0.5	0.5	0.5	0.5	0.5	0.5	0.5	0.5	0.5	0.5	0.5	0.5	0.5	0.5
MMRNR08942	HMR_4907	ADP[l] + ATP[c] => ADP[c] + ATP[l]		Transport, lysosomal	22.847	2.065	1.674	0.48	0.482	0.462	0.518	0.455	0.654	0.654	0.647	0.721	0.721	0.484	0.484	0.468	0.518	0.455	0.699	0.702	0.662	0.777	0.747	0.479	0.481	0.462	0.517	0.517	0.678	0.678	0.675	0.748	0.747	0.483	0.483	0.468	0.517	0.517	0.698	0.701	0.661	0.776	0.747	0.227	0.225
MMRNR07516	H2OGLYAQPt	glycerol[s] + H2O[s] <=> glycerol[c] + H2O[c]	ENSMUSG00000028427 or ENSMUSG00000032204	Transport, extracellular	150.332	0	0	0	-1.248	-0.573	-2.466	-5.513	0	0	0	0	0	0	0	0	0	-0.351	0	-0.824	-0.611	-1.984	-4.814	0	-1.326	-0.573	-2.543	-5.451	0	0	0	0	0	0	0	0	0	-0.28	0	-0.902	-0.611	-2.062	-4.895	0	0
MMRNR06781	r1622	asparagine[c] + phenylalanine[s] <=> asparagine[s] + phenylalanine[c]	ENSMUSG00000015243 or ENSMUSG00000040010	Transport, extracellular	0	0	0	0.169	0.169	0.169	0	0	0	0	0	0.145	0	0	0	0	0	0	0	0.169	0.169	0.169	0	0	0	0.145	0	0	0	0.169	0	0.169	0	0	0	0	0.145	0	0	0.145	0.145	0	0	0.169	0.169
MMRNR10288	HMR_0019	cholesterol-ester pool[s] => cholesterol-ester pool[l]	ENSMUSG00000037936	Transport, extracellular	0	1.372	1.112	0.319	0.32	0.307	0.344	0.302	0.435	0.435	0.43	0.479	0.479	0.321	0.321	0.311	0.344	0.302	0.464	0.466	0.44	0.516	0.497	0.319	0.32	0.307	0.344	0.344	0.451	0.451	0.448	0.497	0.497	0.321	0.321	0.311	0.344	0.344	0.463	0.466	0.439	0.516	0.496	0.151	0.149
MMRNR01410	HMR_2764	(4Z,7Z,10Z,13Z,16Z)-docosapentaenoylcarnitine[c] + L-carnitine[m] <=> (4Z,7Z,10Z,13Z,16Z)-docosapentaenoylcarnitine[m] + L-carnitine[c]	ENSMUSG00000020334 or ENSMUSG00000021265 or ENSMUSG00000023829 or ENSMUSG00000032602 or ENSMUSG00000052562	Carnitine shuttle (mitochondrial)	0	0	0.001	0	0	0	0	0	0	0	0	0	0	0	0	0	0	0	0	0	0	0	0	0	0	0	0	0	0	0	0	0	0	0	0	0	0	0	0	0	0	0	0	0	0
MMRNR00142	HMR_8377	CTP[c] + N-acetylneuraminate[c] => CMP-N-acetylneuraminate[c] + PPi[c]	ENSMUSG00000030282	Amino sugar and nucleotide sugar metabolism	9.676	0.525	0.855	0.113	0.113	0.109	0.122	0.104	0.163	0.163	0.161	0.18	0.18	0.114	0.114	0.11	0.122	0.104	0.175	0.176	0.165	0.195	0.187	0.113	0.113	0.108	0.122	0.121	0.169	0.169	0.169	0.187	0.187	0.113	0.113	0.11	0.121	0.121	0.174	0.175	0.165	0.195	0.187	0.045	0.044
MMRNR05154	HMR_2430	H+[c] + NADPH[c] + trans,cis,cis-2,11,14-eicosatrienoyl-CoA[c] => (11Z,14Z)-eicosadienoyl-CoA[c] + NADP+[c]	ENSMUSG00000031708	Omega-6 fatty acid metabolism	0.038	0	0	0	0	0	0	0	0	0	0	0	0	0	0	0	0	0	0	0	0	0	0	0	0	0	0	0	0	0	0	0	0	0	0	0	0	0	0	0	0	0	0	0	0
MMRNR06657	THRGLNexR	glutamine[c] + threonine[s] <=> glutamine[s] + threonine[c]	ENSMUSG00000010095 or ENSMUSG00000040010	Transport, extracellular	0	0.189	0	0.189	0	0.189	0	0.189	0.164	0	0.164	0	0	0	0	0.189	0.189	0	0	0	0.189	0	0	0.164	0	0.164	0	0	0	0.189	0.189	0	0	0.164	0.164	0.164	0	0	0.164	0	0.164	0	0	0.189	0.189
MMRNR02272	HMR_2284	H+[c] + myristoyl-CoA[c] + NADPH[c] + O2[c] => 5-tetradecenoyl-CoA[c] + 2 H2O[c] + NADP+[c]	ENSMUSG00000025203	Fatty acid desaturation	0.019	0	0	0	0	0	0	0	0	0	0	0	0	0	0	0	0	0	0	0	0	0	0	0	0	0	0	0	0	0	0	0	0	0	0	0	0	0	0	0	0	0	0	0	0
MMRNR05856	HMR_4143	ATP[m] + H+[m] + HCO3-[m] + pyruvate[m] => ADP[m] + OAA[m] + Pi[m]	ENSMUSG00000024892	Pyruvate metabolism	72.831	1.777	1.342	6.811	7.805	7.46	7.997	6.361	7.17	8.765	7.81	8.332	6.644	6.809	8.404	7.456	7.998	6.361	6.628	8.22	7.292	7.781	6.117	6.717	7.498	7.366	7.904	6.216	6.646	8.24	7.283	7.805	6.117	6.715	8.31	7.362	7.904	6.216	6.535	8.127	7.199	7.688	6.023	6.865	6.907
MMRNR05078	HMR_2511	delta2-THA-CoA[p] + H2O[p] => 3-hydroxy-THA-CoA[p]	ENSMUSG00000022853	Omega-3 fatty acid metabolism	0.924	0.002	0.001	0.003	0.003	0.003	0.003	0.004	0.002	0.002	0	0.002	0.002	0.003	0.003	0.003	0.003	0.004	0	0	0	0	0.002	0.003	0.003	0.003	0.003	0.003	0.002	0.002	0	0.002	0.002	0.003	0.003	0.003	0.003	0.003	0	0	0	0	0.002	0	0.004
MMRNR07209	r2111	acetate[s] + propanoate[c] <=> acetate[c] + propanoate[s]	ENSMUSG00000020102 or ENSMUSG00000027896 or ENSMUSG00000032902 or ENSMUSG00000041920 or ENSMUSG00000045775	Transport, extracellular	-756.894	0	0	0	0	0	0	0	0	0	0	0	0	0	0	0	0	0	0	0	0	0	0	0	0	0	0	0	0	0	0	0	0	0	0	0	0	0	0	0	0	0	0	0	0
MMRNR03543	HMR_7745	beta-D-glucose[c] <=> glucose[c]	ENSMUSG00000035473	Glycolysis / Gluconeogenesis	-616.306	0	0	-4.2	-4.229	-3.442	-4.949	-5.301	-4.743	-4.581	-4.596	-5.037	-5.301	-4.743	-4.581	-4.596	-5.037	-5.301	-4.231	-4.26	-3.469	-4.987	-5.301	-4.2	-4.228	-3.442	-4.948	-5.301	-4.743	-4.581	-4.596	-5.037	-5.301	-4.743	-4.581	-4.596	-5.037	-5.301	-4.23	-4.259	-3.468	-4.987	-5.301	-1.423	-1.496
MMRNR00026	HMR_0298	9-eicosenoyl-CoA[c] + H2O[c] => 9-eicosenoic acid[c] + CoA[c]	ENSMUSG00000021226 or ENSMUSG00000021228 or ENSMUSG00000028937 or ENSMUSG00000039653 or ENSMUSG00000052392	Acyl-CoA hydrolysis	0.003	0	0	0	0	0	0	0	0	0	0	0	0	0	0	0	0	0	0	0	0	0	0	0	0	0	0	0	0	0	0	0	0	0	0	0	0	0	0	0	0	0	0	0	0
MMRNR02364	FACOAL1821	ATP[c] + CoA[c] + linoleate[c] <=> AMP[c] + linoleoyl-CoA[c] + PPi[c]	ENSMUSG00000031278 or ENSMUSG00000032883	Fatty acid oxidation	0.008	0	0	0	0	0	0	0	0	0	0	0	0	0	0	0	0	0	0	0	0	0	0	0	0	0	0	0	0	0	0	0	0	0	0	0	0	0	0	0	0	0	0	0	0
MMRNR05755	HMR_6614	dADP[c] + dTTP[c] <=> dATP[c] + dTDP[c]	ENSMUSG00000020857 or ENSMUSG00000024177 or ENSMUSG00000026575 or ENSMUSG00000032478 or ENSMUSG00000037601 or ENSMUSG00000073435	Pyrimidine catabolism	0	0	0	0	0	0	0	0	0	0	0	0	0	0	0	0	0	0	0	0	0	0	0	0	0	0	0	0	0	0	0	0	0	0	0	0	0	0	0	0	0	0	0	0	-0.451
MMRNR05376	HMR_6776	4-maleylacetoacetate[c] => fumarylacetoacetate[c]	ENSMUSG00000021033	Phenylalanine, tyrosine and tryptophan metabolism	0	0.398	0.52	0.391	0.391	0.389	0.396	0.385	0.374	0.374	0.373	0.383	0.383	0.391	0.391	0.39	0.395	0.385	0.428	0.428	0.422	0.439	0.385	0.344	0.344	0.342	0.349	0.349	0.424	0.424	0.424	0.434	0.385	0.345	0.345	0.343	0.349	0.349	0.381	0.381	0.375	0.392	0.385	0.352	0.352
MMRNR03441	HMR_3841	3-phosphonooxypyruvate[c] + glutamate[c] <=> 3-phosphoserine[c] + AKG[c]	ENSMUSG00000024640	Glycine, serine, alanine, and threonine metabolism	0	0	0	2.5	1.875	0.334	2.291	4.372	1.781	1.136	0.334	1.042	1.699	1.812	0.98	0.334	0.83	1.791	2.5	1.875	0.334	2.291	4.249	2.5	1.875	0.334	2.291	4.336	1.73	1.404	0.334	1.316	1.647	1.813	0.902	0.334	0.752	1.751	2.5	1.875	0.334	2.291	4.25	0	0
MMRNR00518	HMR_3118	3-oxooctadecanoyl-CoA[m] + CoA[m] => acetyl-CoA[m] + palmitoyl-CoA[m]	ENSMUSG00000025745 or ENSMUSG00000036880 or ENSMUSG00000059447	Beta-oxidation (mitochondrial)	14.616	0	0	0	0	0	0	0	0	0	0	0	0	0	0	0	0	0	0	0	0	0	0	0	0	0	0	0	0	0	0	0	0	0	0	0	0	0	0	0	0	0	0	0	0
MMRNR08565	HMR_7684	folate[c] + hydroxide[s] <=> folate[s] + hydroxide[c]	ENSMUSG00000001436	Transport, extracellular	47.921	0	0.004	0.002	0.18	0.002	0	0.2	0.17	0	0.162	0.179	0.179	0.002	0.002	0	0.051	0.002	0.06	0.002	0.002	0.002	0.181	0.002	0.19	0.002	0.002	0.208	0.059	0.002	0.059	0	0.061	0.169	0.002	0.168	0.17	0.002	0.173	0.002	0.002	0.182	0.191	0.002	0.002
MMRNR02244	HMR_2319	3(S)-hydroxy-13-cis-docosenoyl-CoA[c] => H2O[c] + trans,cis-2,13-docosadienoyl-CoA[c]	ENSMUSG00000025868 or ENSMUSG00000028497 or ENSMUSG00000033629 or ENSMUSG00000035376 or ENSMUSG00000063275	Fatty acid biosynthesis	0.056	0	0.001	0	0	0	0	0	0	0	0	0	0	0	0	0	0	0	0	0	0	0	0	0	0	0	0	0	0	0	0	0	0	0	0	0	0	0	0	0	0	0	0	0	0
MMRNR09290	HMR_4854	fumarate[c] + succinate[m] <=> fumarate[m] + succinate[c]	ENSMUSG00000025792	Transport, mitochondrial	0	0	0	0	0	0	0	0	1.382	0	1.04	0.383	2.286	0	0	0	0	0	0	0	0	0	0.385	0	0	0	0.349	0	0	0	0	0	0.385	0	0	0	0	0	0	0	0	0	0.385	0	0
MMRNR06129	HMR_5398	glycogenin G4G7[c] + 3 Pi[c] => 3 glucose-1-phosphate[c] + glycogenin G4G4[c]	ENSMUSG00000021069 or ENSMUSG00000033059	Starch and sucrose metabolism	94.733	7.794	5.433	1.649	1.719	1.621	1.798	1.828	1.687	1.74	1.713	1.793	1.812	1.698	1.751	1.724	1.806	1.828	1.636	1.706	1.609	1.782	1.808	1.649	1.719	1.621	1.798	1.825	1.684	1.737	1.71	1.789	1.808	1.698	1.751	1.725	1.806	1.825	1.636	1.706	1.609	1.782	1.808	1.421	1.496
MMRNR03350	HMR_0509	(11Z)-eicosenoyl-CoA[c] + sn-glycerol-3-phosphate[c] => 1-acylglycerol-3P-11-eico[c] + CoA[c]	ENSMUSG00000024978 or ENSMUSG00000029314 or ENSMUSG00000031545	Glycerolipid metabolism	0.005	0	0	0	0	0	0	0	0	0	0	0	0	0	0	0	0	0	0	0	0	0	0	0	0	0	0	0	0	0	0	0	0	0	0	0	0	0	0	0	0	0	0	0	0
MMRNR09931	LEUTA	AKG[c] + leucine[c] <=> 4-methyl-2-oxopentanoate[c] + glutamate[c]	ENSMUSG00000030826	Valine, leucine, and isoleucine metabolism	1.38	0.805	0.674	0.472	0.472	0.468	0.478	0.464	0.461	0.461	0.46	0.475	0.475	0.472	0.472	0.469	0.478	0.464	0.523	0.524	0.516	0.54	0.533	0.471	0.472	0.468	0.478	0.478	0.518	0.518	0.518	0.533	0.533	0.472	0.472	0.469	0.478	0.478	0.523	0.524	0.516	0.54	0.533	0.416	0.416
MMRNR07083	r1958	arginine[c] + leucine[s] + Na+[s] => arginine[s] + leucine[c] + Na+[c]	ENSMUSG00000000958 or ENSMUSG00000010095	Transport, extracellular	1.173	0	0	0	0	0.159	0	0	0	0	0.261	0	0	0	0	0.145	0	0	0	0	0.375	0	0	0	0	0.15	0	0	0	0	0.367	0	0	0	0	0.137	0	0	0	0	0.366	0	0	0.385	0.385
MMRNR08812	HMR_9728	glycogen[c] <=> glycogen[s]		Transport, extracellular	-94.493	0	0	0	0	0	0	0	0	0	0	0	0	0	0	0	0	0	0	0	0	0	0	0	0	0	0	0	0	0	0	0	0	0	0	0	0	0	0	0	0	0	0	0	0
MMRNR10120	HMR_0795	H2O[c] + SM pool[c] => ceramide pool[c] + phosphocholine[c]	ENSMUSG00000005899 or ENSMUSG00000019822 or ENSMUSG00000031906 or ENSMUSG00000037049	Sphingolipid metabolism	0.744	0.315	0.249	0.028	0.028	0.027	0.03	0.026	0.082	0.082	0.084	0.093	0.093	0.028	0.028	0.027	0.03	0.026	0.093	0.093	0.086	0.106	0.098	0.028	0.028	0.027	0.03	0.03	0.086	0.086	0.088	0.098	0.098	0.028	0.028	0.027	0.03	0.03	0.092	0.093	0.086	0.106	0.098	0.011	0.011
MMRNR04861	ADPGLC	ADP-glucose[c] + H2O[c] => AMP[c] + glucose-1-phosphate[c] + 2 H+[c]	ENSMUSG00000025817	Nucleotide metabolism	3.627	0	0	0	0	0	0	0	0	0	0	0	0	0	0	0	0	0	0	0	0	0	0	0	0	0	0	0	0	0	0	0	0	0	0	0	0	0	0	0	0	0	0	0	0
MMRNR06461	ADNt	adenosine[s] <=> adenosine[c]	ENSMUSG00000023942	Transport, extracellular	-0.132	0	0	-0.012	-0.012	-0.012	-0.013	-0.011	-0.019	-0.019	-0.019	-0.021	-0.021	-0.012	-0.012	-0.012	-0.013	-0.011	-0.02	-0.02	-0.019	-0.022	-0.021	-0.012	-0.012	-0.012	-0.013	-0.013	-0.019	-0.019	-0.019	-0.021	-0.021	-0.012	-0.012	-0.012	-0.013	-0.013	-0.02	-0.02	-0.019	-0.022	-0.021	-0.004	-0.004
MMRNR01168	HMR_2672	(6Z,9Z)-octadecadienoyl-CoA[c] + L-carnitine[c] <=> (6Z,9Z)-octadecadienoylcarnitine[c] + CoA[c]	ENSMUSG00000024900 or ENSMUSG00000078937	Carnitine shuttle (cytosolic)	0	0	0	0.19	0.197	0.195	0.18	0.17	0	0	0	0	0	0.189	0.189	0.193	0.18	0.17	0	0	0	0	0	0.19	0.198	0.195	0.18	0.18	0	0	0	0	0	0.189	0.189	0.193	0.18	0.18	0	0	0	0	0	0.178	0.186
MMRNR05283	HMR_4565	GAP[c] + sedoheptulose-7-phosphate[c] <=> erythrose-4-phosphate[c] + fructose-6-phosphate[c]	ENSMUSG00000025503	Pentose phosphate pathway	-0.237	0	2.114	-0.005	-0.005	-0.006	-0.005	-0.008	-0.003	-0.003	0.224	-0.003	-0.003	-0.006	-0.006	0.245	-0.007	-0.008	-0.002	-0.002	-0.002	-0.002	-0.003	-0.005	-0.005	-0.006	-0.005	-0.007	-0.003	-0.003	0.144	-0.003	-0.003	-0.006	-0.006	0.247	-0.007	-0.007	-0.002	-0.002	-0.002	-0.002	-0.003	0.626	0.621
MMRNR05149	HMR_2419	3(S)-hydroxy-10,13,16-all-cis-docosatrienoyl-CoA[c] => H2O[c] + trans,cis,cis,cis-2,10,13,16-docosatetraenoyl-CoA[c]	ENSMUSG00000025868 or ENSMUSG00000028497 or ENSMUSG00000033629 or ENSMUSG00000035376 or ENSMUSG00000063275	Omega-6 fatty acid metabolism	0.019	0	0	0	0	0	0	0	0	0	0	0	0	0	0	0	0	0	0	0	0	0	0	0	0	0	0	0	0	0	0	0	0	0	0	0	0	0	0	0	0	0	0	0	0
MMRNR09101	ACRNtm	O-Acetylcarnitine[c] <=> O-Acetylcarnitine[m]	ENSMUSG00000032602	Transport, mitochondrial	-14.221	0.001	0	0	0	0	0	-0.018	0	0	0	0	0	0	0	0	0	-0.008	0	0	0	0	0	0	0	0	0	-0.001	0	0	0	0	0	0	0	0	0	0	0	0	0	0	0	0	0
MMRNR01424	HMR_3034	CoA[p] + L-octanoylcarnitine[p] <=> L-carnitine[p] + octanoyl-CoA[p]	ENSMUSG00000003623	Carnitine shuttle (peroxisomal)	0	0	0	0.04	0.041	0	0	0	0	0	0	0	0	0	0.041	0	0	0	0	0	0	0	0	0.04	0.04	0	0	0	0	0	0	0	0	0	0.041	0	0	0	0	0	0	0	0	0	0
MMRNR05136	HMR_2389	3(S)-hydroxy-docosa-7,10,13,16-all-cis-tetraenoyl-CoA[c] => (2E,7Z,10Z,13Z,16Z)-docosapentaenoyl-CoA[c] + H2O[c]	ENSMUSG00000025868 or ENSMUSG00000028497 or ENSMUSG00000033629 or ENSMUSG00000035376 or ENSMUSG00000063275	Omega-6 fatty acid metabolism	0.311	0.002	0.002	0.001	0.001	0.001	0.001	0.001	0.001	0.001	0.002	0.001	0.001	0.001	0.001	0.001	0.001	0.001	0.002	0.002	0.002	0.003	0.001	0.001	0.001	0.001	0.001	0.001	0.001	0.001	0.002	0.001	0.001	0.001	0.001	0.001	0.001	0.001	0.002	0.002	0.002	0.003	0.001	0.006	0.001
MMRNR00528	HMR_3136	(2E)-dodecenoyl-CoA[m] + H2O[m] => (S)-3-hydroxydodecanoyl-CoA[m]	ENSMUSG00000025465 or ENSMUSG00000025745	Beta-oxidation (mitochondrial)	0	0.067	0	0	0	0	0	0	0.023	0	0.036	0.021	0.021	0	0	0	0	0	0	0	0	0	0.02	0	0	0	0	0	0	0	0	0	0.02	0	0	0	0	0	0	0	0	0	0.02	0.297	0
MMRNR01532	HMR_3105	acetoacetyl-CoA[p] + CoA[p] <=> 2 acetyl-CoA[p]	ENSMUSG00000023832	Cholesterol metabolism	0	0	0	0.04	0.041	0	0	0	0	0	0	0	0	0	0.041	0	0	0	0	0	0	0	0	0.04	0.04	0	0	0	0	0	0	0	0	0	0.041	0	0	0	0	0	0	0	0	0	0
MMRNR07147	r2022	arginine[s] + homoserine[c] => arginine[c] + homoserine[s]	ENSMUSG00000024131 or ENSMUSG00000030492	Transport, extracellular	0	0	0	0	0	0	0	0	0.1	0	0	0	0	0	0	0	0	0	0	0	0	0	0	0	0	0	0	0	0	0	0	0	0	0	0	0	0	0	0	0	0	0	0	0	0
MMRNR00076	ASPTA	AKG[c] + aspartate[c] <=> glutamate[c] + OAA[c]	ENSMUSG00000025190	Alanine, aspartate and glutamate metabolism	-244.217	0	0	-1.235	-1.241	-1.181	-1.356	-1.375	0	-1.151	0	0	0	-1.251	-1.251	-1.2	-1.358	-1.375	-0.853	-1.136	-1.08	-1.24	0	-1.272	-1.278	-1.218	-1.393	-1.395	0	-1.152	0	-1.25	0	-1.288	-1.288	-1.237	-1.395	-1.395	-1.168	-1.173	-1.117	-1.277	0	-1.077	-1.066
MMRNR03508	HMR_4375	fructose-1,6-bisphosphate[c] <=> DHAP[c] + GAP[c]	ENSMUSG00000017390 or ENSMUSG00000028307 or ENSMUSG00000030695	Glycolysis / Gluconeogenesis	514.975	0	0	1.7	1.656	1.003	2.233	2.588	2.142	2.067	0	2.705	2.498	2.188	2.019	0	2.633	2.588	1.646	1.601	0.953	2.168	2.472	1.701	1.656	1.003	2.233	2.559	2.116	2.201	0	2.841	2.472	2.188	1.98	0	2.594	2.559	1.646	1.602	0.953	2.168	2.472	0	0
MMRNR03265	SUCRe	H2O[s] + sucrose[s] => fructose[s] + glucose[s]	ENSMUSG00000025579 or ENSMUSG00000027790 or ENSMUSG00000062646 or ENSMUSG00000068587	Galactose metabolism	0	1.608	0	1.66	1.619	0.93	2.26	2.581	0	0.139	0	0.451	0	0	0.045	0	0.319	0	1.703	1.662	0.968	2.313	2.602	1.659	1.618	0.93	2.259	2.585	0	0.299	0	0.614	0	0	0.006	0	0.28	0	1.702	1.661	0.968	2.313	2.602	0	0
MMRNR02283	HMR_2289	H+[c] + heptadecanoyl-CoA[c] + NADPH[c] + O2[c] => 9-heptadecenoyl-CoA[c] + 2 H2O[c] + NADP+[c]	ENSMUSG00000025203	Fatty acid desaturation	0.019	0	0	0	0	0	0	0	0	0	0	0	0	0	0	0	0	0	0	0	0	0	0	0	0	0	0	0	0	0	0	0	0	0	0	0	0	0	0	0	0	0	0	0	0
MMRNR05257	GNDc	3 6-phospho-D-gluconate[c] + 3 NADP+[c] => 3 CO2[c] + 3 D-Ribulose 5-Phosphate[c] + 3 NADPH[c]	ENSMUSG00000028961	Pentose phosphate pathway	0	0	0	0.001	0.001	0	0.001	0	0	0	0.371	0	0	0	0	0.386	0	0	0	0	0	0	0	0.001	0.001	0	0.001	0	0	0	0.353	0	0	0	0	0.387	0	0	0	0	0	0	0	0	0
MMRNR01271	HMR_2869	docosahexaenoylcarnitine[r] + L-carnitine[c] <=> docosahexaenoylcarnitine[c] + L-carnitine[r]	ENSMUSG00000018900	Carnitine shuttle (endoplasmic reticular)	0.15	0.002	0.002	0	0	0	0	0	0	0	0.002	0	0	0	0	0	0	0	0.002	0.002	0.002	0.002	0	0	0	0	0	0	0	0	0.002	0	0	0	0	0	0	0	0.002	0.002	0.002	0.002	0	0.005	0.001
MMRNR09140	H2Otm	H2O[c] <=> H2O[m]	ENSMUSG00000030762	Transport, mitochondrial	0	-45.332	-52.871	-4.38	-5.498	-4.348	-5.463	-9.385	-8.638	-10.752	-10.182	-11.04	-11.309	-3.793	-4.904	-6.812	-5.47	-9.854	-8.638	-9.647	-10.182	-10.011	-11.309	-4.08	-5.411	-4.088	-5.231	-9.157	-8.638	-9.85	-10.182	-10.455	-11.309	-3.54	-4.604	-6.554	-5.455	-8.792	-8.638	-9.253	-10.182	-9.999	-11.309	-4.661	-6.247
MMRNR05312	HMR_4242	glutaryl-CoA[m] + ubiquinone[m] => CO2[m] + crotonyl-CoA[m] + ubiquinol[m]	ENSMUSG00000003809	Phenylalanine, tyrosine and tryptophan metabolism	0	0.563	0.472	0	0	0	0	0	0.082	0	0	0	0.091	0	0	0	0	0	0	0	0	0	0.095	0	0	0	0	0.058	0	0	0	0	0	0	0	0	0	0	0	0	0	0	0.095	0	0
MMRNR05077	HMR_2510	(6Z,9Z,12Z,15Z,18Z,21Z)-tetracosahexaenoyl-CoA[p] + O2[p] => delta2-THA-CoA[p] + H2O2[p]	ENSMUSG00000020777 or ENSMUSG00000029098	Omega-3 fatty acid metabolism	0.924	0.002	0.001	0.003	0.003	0.003	0.003	0.004	0.002	0.002	0	0.002	0.002	0.003	0.003	0.003	0.003	0.004	0	0	0	0	0.002	0.003	0.003	0.003	0.003	0.003	0.002	0.002	0	0.002	0.002	0.003	0.003	0.003	0.003	0.003	0	0	0	0	0.002	0	0.004
MMRNR03766	HMR_4712	H2O[c] + urocanate[c] => 4-imidazolone-5-propanoate[c]	ENSMUSG00000034456	Histidine metabolism	0	0.038	0.04	0.056	0.055	0.057	0.052	0.049	0.054	0.054	0.056	0.053	0.053	0.055	0.055	0.056	0.052	0.049	0.068	0.068	0.069	0.067	0.066	0.042	0.042	0.043	0.039	0.039	0.067	0.067	0.069	0.066	0.066	0.042	0.042	0.043	0.039	0.039	0.055	0.055	0.055	0.054	0.052	0.052	0.052
MMRNR10771	HMR_0014	LDL[s] => 1515 cholesterol-ester pool[s] + 680 cholesterol[s] + LDL remnant[s]	ENSMUSG00000015568	Pool reactions	0	0.001	0.001	0	0	0	0	0	0	0	0	0	0	0	0	0	0	0	0	0	0	0	0	0	0	0	0	0	0	0	0	0	0	0	0	0	0	0	0	0	0	0	0	0	0
MMRNR10415	EXC_BOTH_C00077[s]	<=> ornithine[s]		Exchange reactions	-1000	0	0	0	0	-0.227	0	0	0	0	-0.304	0	0	0	0	-0.213	0	0	0	0	-0.43	0	0	0	0	-0.205	0	0	0	0	-0.422	0	0	0	0	-0.192	0	0	0	0	-0.408	0	0	-0.489	-0.498
MMRNR07201	r2101	acetate[c] + AKG[s] <=> acetate[s] + AKG[c]	ENSMUSG00000020102 or ENSMUSG00000027896 or ENSMUSG00000032902 or ENSMUSG00000041920 or ENSMUSG00000045775	Transport, extracellular	243.106	0	0	0	0	0	0	0	0	0	0	0	0	0	0	0	0	0	0	0	0	0	0	0	0	0	0	0	0	0	0	0	0	0	0	0	0	0	0	0	0	0	0	0	0
MMRNR00627	HMR_3181	3-oxoheptadecanoyl-CoA[m] + CoA[m] => acetyl-CoA[m] + pentadecanoyl-CoA[m]	ENSMUSG00000025745 or ENSMUSG00000036880 or ENSMUSG00000059447	Beta-oxidation (mitochondrial)	110.14	0	0.099	0.5	0.5	0.5	0.5	0.5	0.1	0.1	0.1	0.1	0.1	0.5	0.5	0.5	0.5	0.5	0.5	0.5	0.5	0.5	0.5	0.5	0.5	0.5	0.5	0.5	0.5	0.5	0.5	0.5	0.5	0.5	0.5	0.5	0.5	0.5	0.5	0.5	0.5	0.5	0.5	0.5	0.5
MMRNR06737	r1575	glutamine[s] + phenylalanine[c] <=> glutamine[c] + phenylalanine[s]	ENSMUSG00000040010	Transport, extracellular	0	0	0	0	0	0	-0.169	0	-0.145	-0.145	0	0	0	-0.169	-0.169	0	-0.169	0	0	0	0	0	0	-0.145	-0.145	0	0	0	0	0	0	0	0	0	-0.145	0	0	0	-0.145	0	0	-0.145	0	0	0
MMRNR08946	HMR_5050	aspartate[l] => aspartate[c]	ENSMUSG00000020261	Transport, lysosomal	2.335	0.211	0.171	0.049	0.049	0.047	0.053	0.046	0.067	0.067	0.066	0.074	0.074	0.049	0.049	0.048	0.053	0.046	0.071	0.072	0.068	0.079	0.076	0.049	0.049	0.047	0.053	0.053	0.069	0.069	0.069	0.076	0.076	0.049	0.049	0.048	0.053	0.053	0.071	0.072	0.068	0.079	0.076	0.023	0.023
MMRNR03829	HMR_6571	1D-myo-inositol-3-phosphate[c] + H2O[c] => inositol[c] + Pi[c]	ENSMUSG00000024525 or ENSMUSG00000027531 or ENSMUSG00000066324	Inositol phosphate metabolism	0	0.018	0	0	0	0	0	0	0	0	0	0	0	0	0	0	0	0	0	0	0	0	0	0	0	0	0	0	0	0	0	0	0	0	0	0	0	0	0	0	0	0	0	0	0
MMRNR05135	HMR_2387	3-oxo-docosa-7,10,13,16-all-cis-tetraenoyl-CoA[c] + H+[c] + NADPH[c] => 3(S)-hydroxy-docosa-7,10,13,16-all-cis-tetraenoyl-CoA[c] + NADP+[c]	ENSMUSG00000027195	Omega-6 fatty acid metabolism	0.311	0.002	0.002	0.001	0.001	0.001	0.001	0.001	0.001	0.001	0.002	0.001	0.001	0.001	0.001	0.001	0.001	0.001	0.002	0.002	0.002	0.003	0.001	0.001	0.001	0.001	0.001	0.001	0.001	0.001	0.002	0.001	0.001	0.001	0.001	0.001	0.001	0.001	0.002	0.002	0.002	0.003	0.001	0.006	0.001
MMRNR06736	r1574	glutamine[s] + tryptophan[c] <=> glutamine[c] + tryptophan[s]	ENSMUSG00000040010	Transport, extracellular	0	0	0	0	0	0	0	0	0	0	0	0	0	0	0	0	0	0	0	0	0	0	0	0	0	0	0	0	0	0	0	0	0	0	0	0	0	0	0	0	0	0	0	0	0
MMRNR10278	HMR_0692	fatty acid-LD-SM pool[c] <=> 0.002 (10Z)-heptadecenoic acid[c] + 0.002 (11Z,14Z,17Z)-eicosatrienoic acid[c] + 0.002 (11Z,14Z)-eicosadienoic acid[c] + 0.002 (13Z,16Z)-docosadienoic acid[c] + 0.002 (13Z)-eicosenoic acid[c] + 0.002 (13Z)-octadecenoic acid[c] + 0.002 (4Z,7Z,10Z,13Z,16Z)-DPA[c] + 0.002 (6Z,9Z,12Z,15Z,18Z,21Z)-THA[c] + 0.002 (6Z,9Z,12Z,15Z,18Z)-TPA[c] + 0.002 (6Z,9Z)-octadecadienoic ac…		Pool reactions	-1.675	0	-0.107	0	0	0	0	0	0	0	0	0	0	0	0	0	0	0	0	0	0	0	0	0	0	0	0	0	0	0	0	0	0	0	0	0	0	0	0	0	0	0	0	0	0
MMRNR00972	RE2626M	3alpha,7alpha,12alpha-trihydroxy-5beta-cholestan-26-al[m] + H2O[m] + NADP+[m] <=> 3alpha,7alpha,12alpha-trihydroxy-5beta-cholestanate[m] + 2 H+[m] + NADPH[m]	ENSMUSG00000026170	Bile acid metabolism	0	0	0	0	0	0	0	0	0	0	0	0	0	0	0	0	0	0	0	0	0	0	0	0	0	0	0	0	0	0	0	0	0	0	0	0	0	0	0	0	0	0	0	0	0
MMRNR07829	BUTt2r	Butyrate[s] + H+[s] <=> Butyrate[c] + H+[c]	ENSMUSG00000032902	Transport, extracellular	0	0	0	0	0	-0.016	-0.018	-0.016	-0.023	-0.023	-0.023	0	-0.025	-0.017	0	-0.017	0	-0.016	0	0	-0.023	0	-0.026	0	0	-0.016	0	-0.018	-0.024	-0.024	-0.024	0	-0.026	-0.017	-0.017	-0.017	0	-0.018	0	-0.025	0	0	-0.026	-0.53	0
MMRNR00538	HMR_3153	3-oxooctanoyl-CoA[m] + CoA[m] => acetyl-CoA[m] + hexanoyl-CoA[m]	ENSMUSG00000025745 or ENSMUSG00000036880 or ENSMUSG00000059447	Beta-oxidation (mitochondrial)	0	0	0	0	0	0	0	0	0	0	0	0	0	0	0	0	0	0	0	0	0	0	0	0	0	0	0	0	0	0	0	0	0	0	0	0	0	0	0	0	0	0	0	0.297	0
MMRNR05016	HMR_8467	CDP[c] + UDP[c] <=> CMP[c] + UTP[c]	ENSMUSG00000028719	Nucleotide metabolism	0	0	0	0.74	2.779	2.082	2.235	0	0	3.126	0	0	2.812	2.748	10.368	10.315	2.324	0	0	2.802	2.102	2.265	0	2.206	10.373	10.318	10.617	2.947	2.742	3.124	3.227	2.316	0	2.748	0.426	0.511	2.324	0	0	2.802	2.101	0	0	9.485	10.372
MMRNR10782	HMR_5237	LDL remnant[s] => LDL remnant[l]		Transport, extracellular	0.01	0.001	0.001	0	0	0	0	0	0	0	0	0	0	0	0	0	0	0	0	0	0	0	0	0	0	0	0	0	0	0	0	0	0	0	0	0	0	0	0	0	0	0	0	0	0
MMRNR10322	HMR_0461	PC-LD pool[c] <=> PC-LD pool[r]	ENSMUSG00000020553	Transport, endoplasmic reticular	-4.259	-0.385	-0.312	-0.089	-0.09	-0.086	-0.097	-0.085	-0.122	-0.122	-0.121	-0.134	-0.134	-0.09	-0.09	-0.087	-0.096	-0.085	-0.13	-0.131	-0.123	-0.145	-0.139	-0.089	-0.09	-0.086	-0.096	-0.096	-0.126	-0.126	-0.126	-0.139	-0.139	-0.09	-0.09	-0.087	-0.096	-0.096	-0.13	-0.131	-0.123	-0.145	-0.139	-0.042	-0.042
MMRNR10309	HMR_5251	PC-LD pool[l] => PC-LD pool[r]		Transport, lysosomal	4.259	0.385	0.312	0.089	0.09	0.086	0.097	0.085	0.122	0.122	0.121	0.134	0.134	0.09	0.09	0.087	0.096	0.085	0.13	0.131	0.123	0.145	0.139	0.089	0.09	0.086	0.096	0.096	0.126	0.126	0.126	0.139	0.139	0.09	0.09	0.087	0.096	0.096	0.13	0.131	0.123	0.145	0.139	0.042	0.042
MMRNR03224	KHK	ATP[c] + fructose[c] => ADP[c] + D-Fructose 1-Phosphate[c] + H+[c]	ENSMUSG00000029162	Fructose and Mannose metabolism	0	0	0	1.66	1.619	0.93	2.26	2.581	0	0	0	0	0	0	0	0	0	0	1.703	1.662	0.968	2.313	2.602	1.659	1.618	0.93	2.259	2.585	0	0	0	0	0	0	0	0	0	0	1.702	1.661	0.968	2.313	2.602	0	0
MMRNR02325	C161CPT12	L-carnitine[c] + Trans-Hexadec-2-Enoyl Coenzyme A[c] <=> CoA[c] + hexadecenoylcarnitine(9)[c]	ENSMUSG00000024900 or ENSMUSG00000078937	Carnitine shuttle (cytosolic)	726.809	0	0	0.001	0	0	0.001	0.001	0	0.001	0	0	0	0.001	0	0	0.001	0	0	0	0	0	0	0	0	0.001	0	0	0	0.001	0	0	0	0	0	0	0	0	0	0	0	0.001	0	0	0
MMRNR04952	HMR_7160	0.3 dATP[c] + 0.2 dCTP[c] + 0.2 dGTP[c] + 0.3 dTTP[c] => PPi[c] + DNA[c]	ENSMUSG00000040463 or ENSMUSG00000034575 or ENSMUSG00000006678 or ENSMUSG00000024833 or ENSMUSG00000031536 or ENSMUSG00000038644 or ENSMUSG00000020471 or ENSMUSG00000030726 or ENSMUSG00000097508 or ENSMUSG00000007080 or ENSMUSG00000020974 or ENSMUSG00000028394 or ENSMUSG00000030042 or ENSMUSG00000039176 or ENSMUSG00000020718 or ENSMUSG00000023953 or ENSMUSG00000038425 or ENSMUSG00000021668 or ENS…	Nucleotide metabolism	2.698	0.043	0.034	0.017	0.017	0.017	0.019	0.019	0.016	0.016	0.016	0.018	0.018	0.017	0.017	0.017	0.019	0.019	0.017	0.017	0.016	0.018	0.018	0.017	0.017	0.017	0.019	0.019	0.017	0.017	0.016	0.018	0.018	0.017	0.017	0.017	0.019	0.019	0.017	0.017	0.016	0.018	0.018	0.015	0.015
MMRNR00524	HMR_3129	(2E)-tetradecenoyl-CoA[m] + H2O[m] => (S)-3-hydroxytetradecanoyl-CoA[m]	ENSMUSG00000025465 or ENSMUSG00000025745	Beta-oxidation (mitochondrial)	0.016	0.067	0	0	0	0	0	0	0.023	0	0.036	0.021	0.021	0	0	0	0	0	0	0	0	0	0.02	0	0	0	0	0	0	0	0	0	0.02	0	0	0	0	0	0	0	0	0	0.02	0.297	0
MMRNR02619	RE3150R	2-Trans-9,12,15,18-All-Cis-Tetracosapentaenoyl Coenzyme A[r] + H+[r] + NADPH[r] <=> (9Z,12Z,15Z,18Z)-tetracosatetraenoyl-CoA[r] + NADP+[r]	ENSMUSG00000006390	Fatty acid oxidation	0	0	0	0	0	0	0	0	0	0	0	0	0	0	0	0	0	0	0	0	0	0	0	0	0	0	0	0	0	0	0	0	0	0	0	0	0	0	0	0	0	0	0	0.001	0
MMRNR06805	r1646	homoserine[c] + leucine[s] <=> homoserine[s] + leucine[c]	ENSMUSG00000040010	Transport, extracellular	0	0	0	0.385	0.385	0.226	0.09	0	0	0.332	0	0.294	0	0.385	0.385	0	0.294	0	0.385	0.385	0.01	0.294	0	0.385	0.385	0	0.09	0	0	0.385	0	0.294	0	0.385	0.385	0	0.294	0	0.385	0.385	0.018	0.294	0	0	0
MMRNR00628	HMR_3182	FAD[m] + pentadecanoyl-CoA[m] => (2E)-pentadecenoyl-CoA[m] + FADH2[m]	ENSMUSG00000018574 or ENSMUSG00000026003 or ENSMUSG00000027710 or ENSMUSG00000062908	Beta-oxidation (mitochondrial)	0.019	0	0	0	0	0	0	0	0	0	0	0	0	0	0	0	0	0	0	0	0	0	0	0	0	0	0	0	0	0	0	0	0	0	0	0	0	0	0	0	0	0	0	0	0
MMRNR02352	ELAIDCPT2	(9E)-octadecenoylcarnitine[m] + CoA[m] <=> (2E)-octadecenoyl-CoA[m] + L-carnitine[m]	ENSMUSG00000028607	Carnitine shuttle (mitochondrial)	14.616	0	0	0	0	0	0	0	0	0	0	0	0	0	0	0	0	0	0	0	0	0	0	0	0	0	0	0	0	0	0	0	0	0	0	0	0	0	0	0	0	0	0	0	0
MMRNR10674	EXC_BOTH_C00245[s]	<=> taurine[s]		Exchange reactions	3.871	0	0	0	0	0	0	0	0	0	0	0	0	0	0	0	0	0	0	0	0	0	0	0	0	0	0	0	0	0	0	0	0	0	0	0	0	0	0	0	0	0	0	0	0
MMRNR02493	r0638	lauroyl-CoA[m] + NADP+[m] <=> (2E)-dodecenoyl-CoA[m] + H+[m] + NADPH[m]	ENSMUSG00000026189	Fatty acid oxidation	0	0.067	0	0	0	0	0	0	0.023	0	0.036	0.021	0.021	0	0	0	0	0	0	0	0	0	0.02	0	0	0	0	0	0	0	0	0	0.02	0	0	0	0	0	0	0	0	0	0.02	0.297	0
MMRNR09756	r0758	5-hydroxyindoleacetaldehyde[c] + H2O[c] + NAD+[c] <=> 5-hydroxyindoleacetate[c] + 2 H+[c] + NADH[c]	ENSMUSG00000010025 or ENSMUSG00000013584 or ENSMUSG00000015134 or ENSMUSG00000019102 or ENSMUSG00000024747 or ENSMUSG00000026687 or ENSMUSG00000029455 or ENSMUSG00000035561 or ENSMUSG00000053279	Tryptophan metabolism	-11.424	-0.365	0	-3.929	-3.861	-4.734	0	0	-2.097	-0.286	0	-1.043	-0.54	-5.873	-4.457	-3.278	0	-1.271	-5.456	-5.25	-4.409	-4.826	-0.833	-3.722	-1.711	-4.513	-1.868	0	-5.949	0	-1.147	-5.194	-1.918	-5.55	-5.379	-2.025	0	-1.631	-5.487	-5.109	-4.512	0	-1.049	0	-3.029
MMRNR02392	FAOXC16180m	4 CoA[m] + 3 FAD[m] + 4 H2O[m] + 4 NAD+[m] + palmitoleoyl-CoA[m] => 4 acetyl-CoA[m] + 3 FADH2[m] + 4 H+[m] + 4 NADH[m] + octanoyl-CoA[m]	ENSMUSG00000029545 or ENSMUSG00000062908	Beta-oxidation (mitochondrial)	0	0	0	0.317	0.317	0.318	0.314	0.305	0	0.023	0	0	0	0.317	0.317	0.318	0.314	0.305	0.036	0.036	0.036	0.036	0	0.317	0.317	0.318	0.314	0.314	0.021	0.021	0.036	0.021	0	0.317	0.317	0.318	0.314	0.314	0.036	0.036	0.036	0.036	0	0	0.297
MMRNR05152	HMR_2426	3-oxoeicosa-cis,cis-11,14-dienoyl-CoA[c] + H+[c] + NADPH[c] => (3S)-hydroxy-eicosa-cis,cis-11,14-dienoyl-CoA[c] + NADP+[c]	ENSMUSG00000027195	Omega-6 fatty acid metabolism	0.038	0	0	0	0	0	0	0	0	0	0	0	0	0	0	0	0	0	0	0	0	0	0	0	0	0	0	0	0	0	0	0	0	0	0	0	0	0	0	0	0	0	0	0	0
MMRNR00631	HMR_3185	3-oxopentadecanoyl-CoA[m] + CoA[m] => acetyl-CoA[m] + tridecanoyl-CoA[m]	ENSMUSG00000025745 or ENSMUSG00000036880 or ENSMUSG00000059447	Beta-oxidation (mitochondrial)	0.019	0	0	0	0	0	0	0	0	0	0	0	0	0	0	0	0	0	0	0	0	0	0	0	0	0	0	0	0	0	0	0	0	0	0	0	0	0	0	0	0	0	0	0	0
MMRNR07144	r2019	arginine[s] + asparagine[c] => arginine[c] + asparagine[s]	ENSMUSG00000024131 or ENSMUSG00000030492	Transport, extracellular	0	0	0	0	0	0	0	0	0	0	0	0	0	0	0	0	0	0	0.117	0	0	0	0	0	0	0	0	0	0	0	0	0	0	0	0	0	0	0	0	0	0	0	0	0	0
MMRNR10627	EXC_BOTH_C00294[s]	<=> inosine[s]		Exchange reactions	0	-0.371	-0.399	0	0	0	0	0	0	0	0	0	0	0	0	0	0	0	0	0	0	0	0	0	0	0	0	0	0	0	0	0	0	0	0	0	0	0	0	0	0	0	0	0	0
MMRNR08736	HMR_8941	Na+[s] + stearate[s] => Na+[c] + stearate[c]	ENSMUSG00000031808 or ENSMUSG00000059316	Transport, extracellular	43.52	0.171	0.054	0.319	0.319	0.319	0.319	0.319	0.054	0.054	0.054	0.054	0.054	0.319	0.319	0.319	0.319	0.319	0.054	0.054	0.054	0.054	0.054	0.319	0.319	0.319	0.319	0.319	0.054	0.054	0.054	0.054	0.054	0.319	0.319	0.319	0.319	0.319	0.054	0.054	0.054	0.054	0.054	0.319	0.319
MMRNR02934	RE3224R	H+[r] + malonyl-CoA[r] + oleoyl-CoA[r] => 3-Oxo-11-Cis-Eicosenoyl Coenzyme A[r] + CO2[r] + CoA[r]	ENSMUSG00000006390	Fatty acid biosynthesis	0.075	0	0.001	0	0	0	0	0	0	0	0	0	0	0	0	0	0	0	0	0	0	0	0	0	0	0	0	0	0	0	0	0	0	0	0	0	0	0	0	0	0	0	0	0	0
MMRNR02434	HPDCACRNCPT1	heptadecanoyl-CoA[c] + L-carnitine[c] <=> CoA[c] + heptadecanoylcarnitine[c]	ENSMUSG00000024900 or ENSMUSG00000078937	Carnitine shuttle (cytosolic)	-0.056	0	-0.001	0	0	0	0	0	0	0	0	0	0	0	0	0	0	0	0	0	0	0	0	0	0	0	0	0	0	0	0	0	0	0	0	0	0	0	0	0	0	0	0	0	0
MMRNR06465	AKGt4_3	AKG[s] + 3 Na+[s] <=> AKG[c] + 3 Na+[c]	ENSMUSG00000018459	Transport, extracellular	1000	0	0	0	0	0	0	0	0	0	0	0	0	0	0	0	0	0	0	0	0	0	0	0	0	0	0	0	0	0	0	0	0	0	0	0	0	0	0	0	0	0	0	0	0
MMRNR03370	HMR_0529	(4Z,7Z,10Z,13Z,16Z,19Z)-docosahexaenoyl-CoA[c] + sn-glycerol-3-phosphate[c] => 1-acylglycerol-3P-4,7,10,13,16,19-doco[c] + CoA[c]	ENSMUSG00000024978 or ENSMUSG00000029314 or ENSMUSG00000031545	Glycerolipid metabolism	0.277	0	0	0	0	0	0	0	0	0	0	0	0	0	0	0	0	0	0	0	0	0	0	0	0	0	0	0	0	0	0	0	0	0	0	0	0	0	0	0	0	0	0	0.001	0.001
MMRNR08318	HMR_5484	alanine[c] + threonine[s] <=> alanine[s] + threonine[c]	ENSMUSG00000040010	Transport, extracellular	0	0	0	0	0.189	0	0	0	0	0	0	0.164	0	0	0	0	0	0.189	0	0.189	0	0	0	0	0	0	0	0	0	0	0	0	0	0	0	0	0.164	0	0	0	0	0	0	0	0
MMRNR02292	HMR_2208	3-oxodocosanoyl-CoA[c] + H+[c] + NADPH[c] => 3-hydroxydocosanoyl-CoA[c] + NADP+[c]	ENSMUSG00000027195	Fatty acid elongation	0.056	0	0.001	0	0	0	0	0	0	0	0	0	0	0	0	0	0	0	0	0	0	0	0	0	0	0	0	0	0	0	0	0	0	0	0	0	0	0	0	0	0	0	0	0	0
MMRNR02324	C161CPT1	L-carnitine[c] + palmitoleoyl-CoA[c] <=> CoA[c] + palmitoleoyl-carnitine[c]	ENSMUSG00000024900 or ENSMUSG00000078937	Carnitine shuttle (cytosolic)	0	0	0	0.317	0.317	0.318	0.314	0.305	0	0.023	0	0	0	0.317	0.317	0.318	0.314	0.305	0.036	0.036	0.036	0.036	0	0.317	0.317	0.318	0.314	0.314	0.021	0.021	0.036	0.021	0	0.317	0.317	0.318	0.314	0.314	0.036	0.036	0.036	0.036	0	0	0.297
MMRNR10360	EXC_IN_C00078[s]	=> tryptophan[s]		Exchange reactions	0.671	0	0	0.011	0.011	0.011	0.012	0.011	0.014	0.014	0.014	0.016	0.016	0.011	0.011	0.011	0.012	0.011	0.015	0.015	0.014	0.017	0.016	0.011	0.011	0.011	0.012	0.012	0.015	0.015	0.015	0.016	0.016	0.011	0.011	0.011	0.012	0.012	0.015	0.015	0.014	0.017	0.016	0.002	0.002
MMRNR03525	HMR_4137	CoA[m] + NAD+[m] + pyruvate[m] => acetyl-CoA[m] + CO2[m] + H+[m] + NADH[m]	ENSMUSG00000000168 or ENSMUSG00000010914 or ENSMUSG00000020664 or ENSMUSG00000021748 or ENSMUSG00000031299	Glycolysis / Gluconeogenesis	0	0	0.062	3.836	3.551	3.339	3.692	3.862	5.679	4.795	3.836	5.533	5.696	3.832	2.949	2.061	3.692	3.862	5.213	4.327	4.419	5.063	5.267	3.878	3.806	3.434	3.734	3.898	5.206	4.322	3.235	5.061	5.267	3.875	2.991	2.155	3.735	3.898	5.255	4.369	4.515	5.105	5.268	1.964	2.443
MMRNR00029	HMR_0310	H2O[c] + heneicosanoyl-CoA[c] => CoA[c] + henicosanoic acid[c]	ENSMUSG00000021226 or ENSMUSG00000021228 or ENSMUSG00000028937 or ENSMUSG00000039653 or ENSMUSG00000052392	Acyl-CoA hydrolysis	0.003	0	0	0	0	0	0	0	0	0	0	0	0	0	0	0	0	0	0	0	0	0	0	0	0	0	0	0	0	0	0	0	0	0	0	0	0	0	0	0	0	0	0	0	0
MMRNR10456	EXC_BOTH_C00255[s]	<=> riboflavin[s]		Exchange reactions	0.356	-0.489	-0.491	-0.495	-0.495	-0.496	-0.495	-0.495	-0.496	-0.496	-0.496	-0.495	-0.495	-0.495	-0.495	-0.496	-0.495	-0.495	-0.496	-0.496	-0.496	-0.495	-0.495	-0.495	-0.495	-0.496	-0.495	-0.495	-0.496	-0.496	-0.496	-0.495	-0.495	-0.495	-0.495	-0.496	-0.495	-0.495	-0.496	-0.496	-0.496	-0.495	-0.495	-0.496	-0.496
MMRNR09293	HMR_4865	malate[m] + Pi[c] <=> malate[c] + Pi[m]	ENSMUSG00000025792	Transport, mitochondrial	244.217	1.298	1.045	3.449	3.206	4.758	3.754	2.608	7.915	6.529	8.999	7.016	7.406	1.251	4.994	3.929	3.768	2.608	4.516	4.935	6.585	4.868	2.77	3.489	3.274	4.73	0.524	2.296	3.82	1.396	5.597	5.038	2.77	3.54	5.035	3.9	3.808	2.296	3.698	3.82	6.047	4.911	2.877	6.921	2.074
MMRNR03270	GALT	alpha-D-galactose-1-phosphate[c] + H+[c] + UTP[c] <=> PPi[c] + UDP-galactose[c]	ENSMUSG00000036073	Galactose metabolism	0	0	0	0.588	1.86	0	0	0	0	0	0	0	0	0.307	0	0	0	0	0	0.183	0	0	0	0	0	0	0	0	0	0	1.84	0	0	0	5.367	5.55	0.52	0	0	0	0	0	0	0	0
MMRNR08960	HMR_5064	alanine[l] => alanine[c]	ENSMUSG00000020261	Transport, lysosomal	2.756	0.249	0.202	0.058	0.058	0.056	0.062	0.055	0.079	0.079	0.078	0.087	0.087	0.058	0.058	0.056	0.062	0.055	0.084	0.085	0.08	0.094	0.09	0.058	0.058	0.056	0.062	0.062	0.082	0.082	0.081	0.09	0.09	0.058	0.058	0.056	0.062	0.062	0.084	0.085	0.08	0.094	0.09	0.027	0.027
MMRNR02402	FAOXC183806m	5 CoA[m] + gamma-linolenoyl-CoA[m] + 5 H2O[m] + 5 NAD+[m] + 2 O2[m] => 5 acetyl-CoA[m] + 5 H+[m] + 2 H2O2[m] + 5 NADH[m] + octanoyl-CoA[m]	ENSMUSG00000029545 or ENSMUSG00000062908	Beta-oxidation (mitochondrial)	0	0	0	0.026	0.026	0.03	0.019	0.008	0	0	0	0	0	0.025	0.025	0.028	0.019	0.008	0	0	0	0	0	0.026	0.026	0.03	0.02	0.019	0	0	0	0	0	0.025	0.025	0.029	0.019	0.019	0	0	0	0	0	0.001	0.006
MMRNR04919	NDPK6	ATP[c] + dUDP[c] <=> ADP[c] + dUTP[c]	ENSMUSG00000020857 or ENSMUSG00000024177 or ENSMUSG00000026575 or ENSMUSG00000032478 or ENSMUSG00000037601 or ENSMUSG00000073435	Nucleotide metabolism	-995.299	-0.039	-0.033	-2.5	-1.014	-0.628	-2.162	-3.568	-2.5	-1.014	-0.628	-2.162	-3.568	-2.5	-1.014	-0.628	-2.162	-3.568	-2.5	-1.014	-0.628	-2.162	-3.568	-2.5	-1.014	-0.628	-2.162	-3.568	-2.5	-1.014	-0.628	-2.162	-3.568	-2.5	-1.014	-0.628	-2.162	-3.568	-2.5	-1.014	-0.628	-2.162	-3.568	-2.5	-1.014
MMRNR09181	r2403	H+[c] + lysine[c] + ornithine[m] => H+[m] + lysine[m] + ornithine[c]	ENSMUSG00000031482	Transport, mitochondrial	0	0	0	0	0	0.052	0	0	0	0	0.082	0	0	0	0	0.053	0	0	0	0	0.084	0	0	0	0	0.052	0	0	0	0	0.086	0	0	0	0	0.053	0	0	0	0	0.084	0	0	0	0.017
MMRNR03572	LDH_L	(S)-Lactate[c] + NAD+[c] <=> H+[c] + NADH[c] + pyruvate[c]	ENSMUSG00000030246 or ENSMUSG00000063229	Glycolysis / Gluconeogenesis	4.95	-1.126	-1.401	-2.559	-4.646	-3.51	-4.639	-2.09	-5.008	-7.098	-4.48	-6.817	-6.093	-2.674	-4.642	-2.348	-4.641	-2.09	-4.001	-5.896	-4.366	-5.798	-3.253	-2.508	-4.595	-3.512	-4.588	-1.98	-4.011	-6.1	-3.353	-5.818	-3.253	-2.623	-4.591	-2.349	-4.589	-1.98	-3.95	-5.845	-4.369	-5.747	-3.16	-0.938	-2.834
MMRNR09912	HIBDm	3-hydroxyisobutyrate[m] + NAD+[m] <=> 2-methyl-3-oxopropanoate[m] + H+[m] + NADH[m]	ENSMUSG00000029776	Valine, leucine, and isoleucine metabolism	998.235	0.445	0.378	0.31	0.31	0.309	0.312	0.305	0.292	0.292	0.292	0.298	0.298	0.31	0.31	0.31	0.312	0.305	0.335	0.335	0.332	0.342	0.338	0.272	0.272	0.271	0.274	0.274	0.333	0.333	0.333	0.338	0.338	0.272	0.272	0.271	0.274	0.274	0.297	0.297	0.294	0.303	0.3	0.286	0.286
MMRNR06658	THRGLNNaEx	glutamine[c] + Na+[s] + threonine[s] => glutamine[s] + Na+[c] + threonine[c]	ENSMUSG00000001918	Transport, extracellular	0	0	0	0	0	0	0	0	0	0	0	0	0	0	0	0	0	0	0	0	0	0	0	0	0	0	0	0	0	0	0	0	0	0	0	0	0	0	0	0	0	0	0.164	0	0
MMRNR09288	HMR_4851	AKG[c] + succinate[m] <=> AKG[m] + succinate[c]	ENSMUSG00000025792	Transport, mitochondrial	319.448	0	0	1.156	0	0.432	1.109	1.057	0	0	0	0	0	1.149	1.149	0.451	1.108	1.057	1.081	0	0.187	1.346	0.072	0.915	0	0.269	0	0.867	0.182	0	0	1.321	0.072	0.908	0.908	0.288	0.867	0.867	0	0	0.025	1.105	0	0	0
MMRNR00891	HMR_3908	cysteine[c] + O2[c] => 3-sulfinoalanine[c]	ENSMUSG00000033022	Bile acid metabolism	0	0.273	0.283	0.05	0.05	0.049	0.051	0.048	0.177	0.177	0.177	0.179	0.179	0.05	0.05	0.049	0.051	0.048	0.06	0.06	0.058	0.063	0.061	0.169	0.169	0.168	0.17	0.17	0.059	0.059	0.059	0.061	0.061	0.169	0.169	0.168	0.17	0.17	0.179	0.179	0.177	0.182	0.18	0.039	0.039
MMRNR09880	r0085	2-oxoglutaramate[c] + H2O[c] => AKG[c] + NH4+[c]	ENSMUSG00000022751	Urea cycle	410.095	0	0	0	0	0	0	0	0	0	0	0	0	0	0	0	0	0	0	0	0	0	0	0	0	0	0	0	0	0	0	0	0	0	0	0	0	0	0	0	0	0	0	0	0
MMRNR02326	C161CPT22	CoA[m] + hexadecenoylcarnitine(9)[m] <=> (2E)-hexadecenoyl-CoA[m] + L-carnitine[m]	ENSMUSG00000028607	Carnitine shuttle (mitochondrial)	726.809	0	0	0.001	0.001	0.001	0.001	0.001	0	0.001	0.036	0.021	0	0.001	0.001	0.001	0.001	0.001	0.001	0.001	0.001	0.001	0.021	0.001	0.001	0.001	0.001	0.001	0.001	0.001	0.001	0.001	0.021	0.001	0.001	0.001	0.001	0.001	0.001	0.001	0.001	0.001	0.021	0.298	0.001
MMRNR02266	HMR_2361	(6Z,9Z)-octadecadienoyl-CoA[c] + malonyl-CoA[c] => 3-oxo-eicosadienoyl-CoA[c] + CO2[c] + CoA[c]	ENSMUSG00000006390 or ENSMUSG00000021364 or ENSMUSG00000021696 or ENSMUSG00000032349 or ENSMUSG00000038754 or ENSMUSG00000041220	Fatty acid biosynthesis	0.038	0	0	0	0	0	0	0	0	0	0	0	0	0	0	0	0	0	0	0	0	0	0	0	0	0	0	0	0	0	0	0	0	0	0	0	0	0	0	0	0	0	0	0	0
MMRNR07202	r2102	AKG[s] + formate[c] <=> AKG[c] + formate[s]	ENSMUSG00000020102 or ENSMUSG00000027896 or ENSMUSG00000032902 or ENSMUSG00000041920 or ENSMUSG00000045775	Transport, extracellular	0	0	0	0	0	0	0	0	0	0	0	0	0	0	0	0	0	0	0	0	0	0	0	0	0	0	0	0	0	0	0	0	0	0	0	0	0	0	0	0	0	0	0	0	0
MMRNR05640	PUNP4	deoxyguanosine[c] + Pi[c] <=> 2-deoxy-D-ribose-1-phosphate[c] + guanine[c]	ENSMUSG00000022615	Purine metabolism	-405.958	0	0	0	0	0	0	0	0	0	0	0	0	0	0	0	0	0	0	0	0	0	0	0	0	0	0	0	0	0	0	0	0	0	0	0	0	0	0	0	0	0	0	0	0
MMRNR05951	CATm	2 H2O2[m] => 2 H2O[m] + O2[m]	ENSMUSG00000027187	ROS detoxification	503.477	3.533	3.554	2.03	2.522	2.176	2.331	2.416	2.092	2.038	2.175	1.987	2.407	2.029	2.331	2.235	2.331	2.433	1.985	2.142	2.09	2.176	2.314	2.03	2.421	2.176	2.366	2.448	1.977	2.263	2.055	2.258	2.335	2.029	2.331	2.235	2.366	2.454	2.056	2.178	2.119	2.211	2.308	2.004	2.312
MMRNR08952	HMR_5056	lysine[l] => lysine[c]	ENSMUSG00000020261	Transport, lysosomal	3.577	0.323	0.262	0.075	0.075	0.072	0.081	0.071	0.102	0.102	0.101	0.113	0.113	0.076	0.076	0.073	0.081	0.071	0.109	0.11	0.104	0.122	0.117	0.075	0.075	0.072	0.081	0.081	0.106	0.106	0.106	0.117	0.117	0.076	0.076	0.073	0.081	0.081	0.109	0.11	0.103	0.122	0.117	0.035	0.035
MMRNR06555	GALt1r	galactose[s] <=> galactose[c]	ENSMUSG00000018566 or ENSMUSG00000026791 or ENSMUSG00000027690 or ENSMUSG00000028645	Transport, extracellular	0	0	4.124	0	0	0	0	0	0	0	0.72	0	0	0	0	0	0.558	0	0.833	1.014	0	0	0.561	0	0	0	0	1.263	0	0	0	0	0	0	1.014	0	0.558	0	0.279	0	1.429	0	0	0.833	1.014
MMRNR02116	HMR_0393	12,15,18,21-tetracosatetraenoic acid[c] + ATP[c] + CoA[c] <=> 12,15,18,21-tetracosatetraenoyl-CoA[c] + AMP[c] + PPi[c]	ENSMUSG00000032281 or ENSMUSG00000024207 or ENSMUSG00000018796 or ENSMUSG00000032883 or ENSMUSG00000031278 or ENSMUSG00000024981 or ENSMUSG00000020333 or ENSMUSG00000027359	Fatty acid oxidation	-0.003	0	0	0	0	0	0	0	0	0	0	0	0	0	0	0	0	0	0	0	0	0	0	0	0	0	0	0	0	0	0	0	0	0	0	0	0	0	0	0	0	0	0	0	0
MMRNR09923	OIVD3m	2-oxo-3-methylvalerate[m] + CoA[m] + NAD+[m] => 2-methylbutyryl-CoA[m] + CO2[m] + NADH[m]	ENSMUSG00000000340 or ENSMUSG00000020664 or ENSMUSG00000032263 or ENSMUSG00000060376	Valine, leucine, and isoleucine metabolism	1.536	0	0	0.265	0.265	0.263	0.269	0.261	0.257	0.257	0.256	0.265	0	0.265	0.265	0.263	0.269	0.261	0.292	0.293	0.288	0.301	0	0.384	0.384	0.382	0.388	0.388	0.289	0.29	0.289	0.298	0.298	0.384	0.384	0.382	0.388	0.388	0.411	0.411	0.407	0.42	0	0.234	0.234
MMRNR06739	r1578	glutamine[s] + leucine[c] <=> glutamine[c] + leucine[s]	ENSMUSG00000040010	Transport, extracellular	0	0	0	0	0	0	0	0	0	0	-0.071	0	0	0	0	0	0	0	0	0	0	0	0	0	0	-0.234	0	0	0	0	0	0	0	0	0	0	0	0	0	0	0	0	0	0	0
MMRNR02328	C161CRNt	palmitoleoyl-carnitine[c] <=> palmitoleoyl-carnitine[m]	ENSMUSG00000032602	Transport, mitochondrial	0	0	0	0	0	0	0	0	0	0.003	0	0	0	0	0	0	0	0	0	0	0	0.005	0	0	0	0	0	0	0.003	0.003	0	0.003	0	0	0	0	0	0	0.005	0.006	0	0.005	0	0	0
MMRNR10162	HMR_0613	CDP-diacylglycerol-LD-PI pool[r] + inositol[r] => CMP[r] + PI pool[r]	ENSMUSG00000030682	Glycerophospholipid metabolism	1.102	0.1	0.081	0.023	0.023	0.022	0.025	0.022	0.032	0.032	0.031	0.035	0.035	0.023	0.023	0.023	0.025	0.022	0.034	0.034	0.032	0.037	0.036	0.023	0.023	0.022	0.025	0.025	0.033	0.033	0.033	0.036	0.036	0.023	0.023	0.023	0.025	0.025	0.034	0.034	0.032	0.037	0.036	0.011	0.011
MMRNR05860	HMR_8500	H+[c] + hydroxyacetone[c] + NADPH[c] => NADP+[c] + propane-1,2-diol[c]	ENSMUSG00000001642 or ENSMUSG00000028692 or ENSMUSG00000028743	Pyruvate metabolism	196.315	0	0	0	0	0	0	0	0	0	0	0	0	0	0	0	0	0	0	0	0	0	0	0	0	0	0	0	0	0	0	0	0	0	0	0	0	0	0	0	0	0	0	0	0
MMRNR03341	HMR_0500	(13Z)-octadecenoyl-CoA[c] + sn-glycerol-3-phosphate[c] => 1-acylglycerol-3P-13-octade[c] + CoA[c]	ENSMUSG00000024978 or ENSMUSG00000029314 or ENSMUSG00000031545	Glycerolipid metabolism	0.005	0	0	0	0	0	0	0	0	0	0	0	0	0	0	0	0	0	0	0	0	0	0	0	0	0	0	0	0	0	0	0	0	0	0	0	0	0	0	0	0	0	0	0	0
MMRNR08311	HMR_5477	alanine[c] + phenylalanine[s] <=> alanine[s] + phenylalanine[c]	ENSMUSG00000040010	Transport, extracellular	0	0.169	0	0	0	0	0	0.169	0	0	0.145	0	0.145	0	0	0.169	0	0.169	0	0	0	0	0	0	0	0	0.145	0.145	0.169	0	0.169	0	0.121	0	0	0.145	0	0.145	0	0	0	0	0.144	0	0
MMRNR10103	HMR_0736	ceramide pool[c] + PC-LD pool[c] => 1,2-diacylglycerol-LD-TAG pool[c] + SM pool[c]	ENSMUSG00000040451	Sphingolipid metabolism	0	0.184	0.142	0	0	0	0	0	0.042	0.042	0.043	0.048	0.048	0	0	0	0	0	0.049	0.049	0.045	0.058	0.051	0	0	0	0	0	0.044	0.044	0.046	0.051	0.051	0	0	0	0	0	0.049	0.049	0.045	0.057	0.051	0	0
MMRNR02870	DESAT18_10	H+[c] + linolenoyl-CoA[c] + NADH[c] + O2[c] => (6Z,9Z,12Z,15Z)-octadecatetraenoyl-CoA[c] + 2 H2O[c] + NAD+[c]	ENSMUSG00000010663 or ENSMUSG00000024664 or ENSMUSG00000024665	Fatty acid biosynthesis	0.174	0.001	0	0.008	0.008	0.008	0.008	0.008	0.001	0.001	0.003	0	0	0.008	0.008	0.008	0.008	0.008	0.003	0.003	0.003	0.003	0	0.008	0.008	0.008	0.008	0.008	0	0	0.003	0	0	0.008	0.008	0.008	0.008	0.008	0.003	0.003	0.003	0.003	0	0.008	0.008
MMRNR02372	FACOAL2042	ATP[c] + CoA[c] + omega-3-arachidonic acid[c] <=> (8Z,11Z,14Z,17Z)-eicosatetraenoyl-CoA[c] + AMP[c] + PPi[c]	ENSMUSG00000018796 or ENSMUSG00000024981 or ENSMUSG00000027359 or ENSMUSG00000031278 or ENSMUSG00000032883	Fatty acid oxidation	2.116	0.024	0.007	0.024	0.024	0.024	0.024	0.024	0.007	0.007	0.007	0.007	0.007	0.024	0.024	0.024	0.024	0.024	0.007	0.007	0.007	0.007	0.007	0.024	0.024	0.024	0.024	0.024	0.007	0.007	0.007	0.007	0.007	0.024	0.024	0.024	0.024	0.024	0.007	0.007	0.007	0.007	0.007	0.024	0.024
MMRNR10428	EXC_BOTH_C02918[s]	<=> 1-methylnicotinamide[s]		Exchange reactions	0	0	0	-0.012	-0.012	-0.012	-0.013	-0.011	-0.019	-0.019	-0.019	-0.021	-0.021	-0.012	-0.012	-0.012	-0.013	-0.011	-0.02	-0.02	-0.019	-0.022	-0.021	-0.012	-0.012	-0.012	-0.013	-0.013	-0.019	-0.019	-0.019	-0.021	-0.021	-0.012	-0.012	-0.012	-0.013	-0.013	-0.02	-0.02	-0.019	-0.022	-0.021	0	0
MMRNR02472	TTDCPT2	CoA[m] + tetradecenoylcarnitine(5)[m] <=> L-carnitine[m] + myristoyl-CoA[m]	ENSMUSG00000028607	Carnitine shuttle (mitochondrial)	-0.32	-0.001	0	-0.001	-0.001	-0.001	-0.001	0	0	0	0	0	0	-0.001	-0.001	-0.001	-0.001	0	0	0	0	0	0	-0.001	-0.001	-0.001	0	0	0	0	0	0	0	-0.001	-0.001	-0.001	-0.001	-0.001	0	0	0	0	0	-0.001	-0.001
MMRNR02365	FACOAL1831	ATP[c] + CoA[c] + gamma-linolenate[c] <=> AMP[c] + gamma-linolenoyl-CoA[c] + PPi[c]	ENSMUSG00000018796 or ENSMUSG00000024981 or ENSMUSG00000027359 or ENSMUSG00000031278 or ENSMUSG00000032883	Fatty acid oxidation	-0.003	0	0	0	0	0	0	0	0	0	0	0	0	0	0	0	0	0	0	0	0	0	0	0	0	0	0	0	0	0	0	0	0	0	0	0	0	0	0	0	0	0	0	0	0
MMRNR02488	r0446	L-carnitine[m] + palmitoleoyl-CoA[m] <=> CoA[m] + palmitoleoyl-carnitine[m]	ENSMUSG00000024900 or ENSMUSG00000026853 or ENSMUSG00000028607 or ENSMUSG00000078937	Carnitine shuttle (mitochondrial)	0	0	0	-0.317	-0.317	-0.318	-0.314	-0.305	0	-0.023	0	0	0	-0.317	-0.317	-0.318	-0.314	-0.305	-0.036	-0.036	-0.036	-0.036	0	-0.317	-0.317	-0.318	-0.314	-0.314	-0.021	-0.021	-0.036	-0.021	0	-0.317	-0.317	-0.318	-0.314	-0.314	-0.036	-0.036	-0.036	-0.036	0	0	-0.297
MMRNR08233	HMR_4873	NH3[c] <=> NH3[s]	ENSMUSG00000104445	Transport, extracellular	0	-0.371	-0.399	0	1.295	0.668	0	0.916	1.434	1.434	0.666	1.298	1.297	0	0	0	0	0.916	0	1.927	0.82	0	0	0	0	0.545	0	0	1.733	0	0.813	0	1.671	0	0	0	0	0.861	1.732	1.726	0.698	0	1.205	0.039	0.045
MMRNR03328	HMR_0487	sn-glycerol-3-phosphate[c] + tridecanoyl-CoA[c] => 1-acylglycerol-3P-tridec[c] + CoA[c]	ENSMUSG00000024978 or ENSMUSG00000029314 or ENSMUSG00000031545	Glycerolipid metabolism	0.005	0	0	0	0	0	0	0	0	0	0	0	0	0	0	0	0	0	0	0	0	0	0	0	0	0	0	0	0	0	0	0	0	0	0	0	0	0	0	0	0	0	0	0	0
MMRNR06501	CHOLATEt	cholate[s] + HCO3-[c] <=> cholate[c] + HCO3-[s]	ENSMUSG00000030237 or ENSMUSG00000041698 or ENSMUSG00000079262	Transport, extracellular	0	0	0	-0.124	-0.125	-0.12	-0.134	-0.115	-0.177	-0.177	-0.176	-0.196	-0.196	-0.125	-0.125	-0.121	-0.134	-0.115	-0.19	-0.191	-0.18	-0.212	-0.203	-0.124	-0.125	-0.12	-0.134	-0.134	-0.184	-0.184	-0.183	-0.203	-0.203	-0.125	-0.125	-0.121	-0.134	-0.134	-0.19	-0.191	-0.18	-0.212	-0.203	-0.051	-0.051
MMRNR09869	ARGNm	arginine[m] + H2O[m] => ornithine[m] + urea[m]	ENSMUSG00000019987 or ENSMUSG00000021125	Urea cycle	0	0.248	0.206	0.147	0.147	0	0.149	0.145	0.141	0.141	0	0.145	0.145	0.147	0.147	0	0.149	0.145	0.161	0.161	0	0.166	0.164	0.129	0.13	0	0	0.132	0.16	0.159	0	0.164	0.164	0.13	0.13	0	0.132	0.132	0.144	0.144	0	0.149	0.147	0	0
MMRNR07509	FOLOAT1tc	AKG[c] + folate[s] + Na+[s] <=> AKG[s] + folate[c] + Na+[c]	ENSMUSG00000024650	Transport, extracellular	455.532	0	0	0	0	0	0	0	0	0	0	0	0	0	0	0	0	0	0	0	0	0	0	0	0	0	0	0	0	0	0	0	0	0	0	0	0	0	0	0	0	0	0	0	0
MMRNR00034	HMR_0332	H2O[c] + tetracosanoyl-CoA[c] => CoA[c] + Lignocerate[c]	ENSMUSG00000021226 or ENSMUSG00000021228 or ENSMUSG00000028937 or ENSMUSG00000039653 or ENSMUSG00000052392	Acyl-CoA hydrolysis	0.003	0	0	0	0	0	0	0	0	0	0	0	0	0	0	0	0	0	0	0	0	0	0	0	0	0	0	0	0	0	0	0	0	0	0	0	0	0	0	0	0	0	0	0	0
MMRNR05633	r0181	H2O[s] + ITP[s] <=> H+[s] + IDP[s] + Pi[s]	ENSMUSG00000036813 or ENSMUSG00000048120	Purine metabolism	-674.984	0	0	0	0	0	0	0	0	0	0	0	0	0	0	0	0	0	0	0	0	0	0	0	0	0	0	0	0	0	0	0	0	0	0	0	0	0	0	0	0	0	0	0	0
MMRNR10567	EXC_BOTH_C00475[s]	<=> cytidine[s]		Exchange reactions	2.727	0	0	0	0	0	0	0	0	0	0	0	0	0	0	0	0	0	0	0	0	0	0	0	0	0	0	0	0	0	0	0	0	0	0	0	0	0	0	0	0	0	0	0	0
MMRNR01354	HMR_2655	L-carnitine[c] + stearoylcarnitine[m] <=> L-carnitine[m] + stearoylcarnitine[c]	ENSMUSG00000020334 or ENSMUSG00000021265 or ENSMUSG00000023829 or ENSMUSG00000032602 or ENSMUSG00000052562	Carnitine shuttle (mitochondrial)	0	-0.068	0	0	0	0	0	0	0	0	0	0	0	0	0	0	0	0	0	0	0	0	0	0	0	0	0	0	0	0	0	0	0	0	0	0	0	0	0	0	0	0	0	0	0
MMRNR10190	HMR_0824	CMP-N-acetylneuraminate[c] + LacCer pool[c] => CMP[c] + GM3[c]	ENSMUSG00000056091	Glycosphingolipid metabolism	2.419	0.131	0.214	0.028	0.028	0.027	0.03	0.026	0.041	0.041	0.04	0.045	0.045	0.028	0.028	0.027	0.03	0.026	0.044	0.044	0.041	0.049	0.047	0.028	0.028	0.027	0.03	0.03	0.042	0.042	0.042	0.047	0.047	0.028	0.028	0.027	0.03	0.03	0.044	0.044	0.041	0.049	0.047	0.011	0.011
MMRNR06598	LYStiDF	lysine[s] => lysine[c]	ENSMUSG00000022464 or ENSMUSG00000031596 or ENSMUSG00000041313	Transport, extracellular	0	0.292	0	0	0	0	0	0	0	0	0	0	0	0	0	0	0	0	0	0	0	0	0	0	0	0	0	0	0	0	0	0	0	0	0	0	0	0	0	0	0	0	0	0	0
MMRNR09466	HMR_8742	fumarate[c] + sulfate[m] <=> fumarate[m] + sulfate[c]	ENSMUSG00000025792	Transport, mitochondrial	0	0	0	0	0	0	0	0	0	0.177	0	0	0	0	0	0	0	0	0	0	0	0	0	0	0	0	0	0	0	0	0	0	0	0	0	0	0	0	0.082	0	0	0	0	0	0
MMRNR05145	HMR_2409	H2O[p] + trans-2-all-cis-6,9,12,15,18-tetracosahexaenoyl-CoA[p] => 3(S)-hydroxy-tetracosa-6,9,12,15,18-all-cis-pentaenoyl-CoA[p]	ENSMUSG00000022853	Omega-6 fatty acid metabolism	0.155	0	0.002	0	0	0	0	0.001	0	0	0	0	0	0	0	0	0	0.001	0	0	0	0	0	0	0	0	0	0	0	0	0	0	0	0	0	0	0	0	0	0	0	0	0	0.001	0.001
MMRNR05278	HMR_4352	ribose-5-phosphate[c] <=> ribulose-5-phosphate[c]	ENSMUSG00000053604	Pentose phosphate pathway	-0.475	-0.774	-2.135	-0.01	-0.01	-0.012	-0.011	-0.015	-0.005	-0.005	0	-0.005	-0.005	-0.013	-0.013	0	-0.013	-0.015	-0.005	-0.004	-0.005	-0.004	-0.005	-0.01	-0.01	-0.012	-0.011	-0.013	-0.005	-0.005	0	-0.005	-0.005	-0.012	-0.012	0	-0.013	-0.013	-0.005	-0.004	-0.005	-0.004	-0.005	-0.017	-0.017
MMRNR06341	HMR_4860	inositol[c] => inositol[r]		Transport, endoplasmic reticular	1.102	0.1	0.081	0.023	0.023	0.022	0.025	0.022	0.032	0.032	0.031	0.035	0.035	0.023	0.023	0.023	0.025	0.022	0.034	0.034	0.032	0.037	0.036	0.023	0.023	0.022	0.025	0.025	0.033	0.033	0.033	0.036	0.036	0.023	0.023	0.023	0.025	0.025	0.034	0.034	0.032	0.037	0.036	0.011	0.011
MMRNR05143	HMR_2403	(9Z,12Z,15Z,18Z)-tetracosatetraenoyl-CoA[c] + H+[c] + NADPH[c] + O2[c] => (6Z,9Z,12Z,15Z,18Z)-tetracosapentaenoyl-CoA[c] + 2 H2O[c] + NADP+[c]		Omega-6 fatty acid metabolism	0.174	0	0.002	0	0	0	0	0.001	0	0	0	0	0	0	0	0	0	0.001	0	0	0	0	0	0	0	0	0	0	0	0	0	0	0	0	0	0	0	0	0	0	0	0	0	0.001	0.001
MMRNR03004	MTHFC	5,10-methenyl-THF[c] + H2O[c] <=> 10-formyl-THF[c] + H+[c]	ENSMUSG00000021048 or ENSMUSG00000040675	Folate metabolism	0	0.148	0.228	0	0	0	0	0	0	0	0	0	0	0	0	0	0	0	0	0	0	0	0	0	0	0	0	0	0	0	0	0	0	0	0	0	0	0	0	0	0	0	0	0	0
MMRNR09739	ECOAH1m	(S)-3-hydroxybutyryl-CoA[m] <=> crotonyl-CoA[m] + H2O[m]	ENSMUSG00000021460 or ENSMUSG00000025465	Tryptophan metabolism	-0.277	-0.563	-0.472	-0.054	-0.054	-0.052	-0.058	-0.048	-0.082	-0.082	-0.082	-0.091	-0.091	-0.054	-0.054	-0.053	-0.058	-0.048	-0.089	-0.089	-0.084	-0.1	-0.095	-0.054	-0.054	-0.052	-0.058	-0.058	-0.086	-0.086	-0.086	-0.095	-0.095	-0.054	-0.054	-0.053	-0.058	-0.058	-0.089	-0.089	-0.084	-0.099	-0.095	-0.315	-0.017
MMRNR02312	HMR_2268	3-oxotricosanoyl-CoA[c] + H+[c] + NADPH[c] => 3-hydroxytricosanoyl-CoA[c] + NADP+[c]	ENSMUSG00000027195	Fatty acid elongation	0.019	0	0	0	0	0	0	0	0	0	0	0	0	0	0	0	0	0	0	0	0	0	0	0	0	0	0	0	0	0	0	0	0	0	0	0	0	0	0	0	0	0	0	0	0
MMRNR03338	HMR_0497	(10Z)-heptadecenoyl-CoA[c] + sn-glycerol-3-phosphate[c] => 1-acylglycerol-3P-10-heptade[c] + CoA[c]	ENSMUSG00000024978 or ENSMUSG00000029314 or ENSMUSG00000031545	Glycerolipid metabolism	0.005	0	0	0	0	0	0	0	0	0	0	0	0	0	0	0	0	0	0	0	0	0	0	0	0	0	0	0	0	0	0	0	0	0	0	0	0	0	0	0	0	0	0	0	0
MMRNR05072	HMR_2497	(7Z,10Z,13Z,16Z,19Z)-docosapentaenoyl-CoA[c] + malonyl-CoA[c] => 3-oxo-tetracosa-9,12,15,18,21-all-cis-pentaenoyl-CoA[c] + CO2[c] + CoA[c]	ENSMUSG00000006390 or ENSMUSG00000021364 or ENSMUSG00000021696 or ENSMUSG00000032349 or ENSMUSG00000038754 or ENSMUSG00000041220	Omega-3 fatty acid metabolism	0.961	0.002	0.002	0.003	0.003	0.003	0.003	0.004	0.002	0.002	0	0.002	0.002	0.003	0.003	0.003	0.003	0.004	0	0	0	0	0.002	0.003	0.003	0.003	0.003	0.003	0.002	0.002	0	0.002	0.002	0.003	0.003	0.003	0.003	0.003	0	0	0	0	0.002	0	0.004
MMRNR06242	HMR_3861	3-sulfinoalanine[c] + AKG[c] => 3-sulfinylpyruvic acid[c] + glutamate[c]	ENSMUSG00000025190	Sulfur metabolism	0	0.273	0.283	0.05	0.05	0.049	0.051	0.048	0.177	0.177	0.177	0.179	0.179	0.05	0.05	0.049	0.051	0.048	0.06	0.06	0.058	0.063	0.061	0.169	0.169	0.168	0.17	0.17	0.059	0.059	0.059	0.061	0.061	0.169	0.169	0.168	0.17	0.17	0.179	0.179	0.177	0.182	0.18	0.039	0.039
MMRNR06575	HISt4	histidine[s] + Na+[s] => histidine[c] + Na+[c]	ENSMUSG00000022462 or ENSMUSG00000022464	Transport, extracellular	0	0.097	0	0	0	0	0	0	0	0	0	0	0	0	0	0	0	0	0	0	0	0	0	0	0	0	0	0	0	0	0	0	0	0	0	0	0	0	0	0	0	0	0	0	0
MMRNR05141	HMR_2399	3(S)-hydroxy-tetracosa-12,15,18,21-all-cis-tetraenoyl-CoA[c] => 2-trans-9,12,15,18-all-cis-tetracosapentaenoyl-CoA[c] + H2O[c]	ENSMUSG00000025868 or ENSMUSG00000028497 or ENSMUSG00000033629 or ENSMUSG00000035376 or ENSMUSG00000063275	Omega-6 fatty acid metabolism	0.193	0	0.002	0	0	0	0	0.001	0	0	0	0	0	0	0	0	0	0.001	0	0	0	0	0	0	0	0	0	0	0	0	0	0	0	0	0	0	0	0	0	0	0	0	0	0	0.001
MMRNR09556	r1147	AKG[c] + isocitrate[m] <=> AKG[m] + isocitrate[c]	ENSMUSG00000003528	Transport, peroxisomal	0	4.231	1.38	8.663	7.771	7.349	12.103	12.445	6.294	10.421	6.868	11.259	10.264	8.637	6.553	5.204	12.103	8.449	11.595	11.995	11.96	12.103	12.445	8.633	8.167	7.421	12.103	12.445	11.595	11.995	9.29	12.103	12.445	8.606	6.523	5.273	12.103	12.445	11.595	11.995	6.463	7.614	8.43	4.796	5.515
MMRNR03005	MTHFD	5,10-methylene-THF[c] + NADP+[c] <=> 5,10-methenyl-THF[c] + NADPH[c]	ENSMUSG00000021048 or ENSMUSG00000029009 or ENSMUSG00000040675	Folate metabolism	0	0.109	0.188	-0.056	-0.055	-0.057	-0.052	-0.049	-0.054	-0.054	-0.056	-0.053	-0.053	-0.055	-0.055	-0.056	-0.052	-0.049	-0.068	-0.068	-0.069	-0.067	-0.066	-0.042	-0.042	-0.043	-0.039	-0.039	-0.067	-0.067	-0.069	-0.066	-0.066	-0.042	-0.042	-0.043	-0.039	-0.039	-0.055	-0.055	-0.055	-0.054	-0.052	-0.052	-0.052
MMRNR04697	ALCD1	methanol[c] + NAD+[c] <=> formaldehyde[c] + H+[c] + NADH[c]	ENSMUSG00000025911 or ENSMUSG00000028138 or ENSMUSG00000037797 or ENSMUSG00000049090 or ENSMUSG00000055301 or ENSMUSG00000074207	Miscellaneous	-11.424	-1.032	-0.837	-4.32	-4.252	-5.122	-0.396	-0.385	-0.327	-0.66	-0.324	-1.426	-0.36	-6.264	-4.848	-3.668	-6.705	-1.656	-5.883	-5.678	-4.832	-5.265	-1.218	-4.066	-2.055	-4.855	-2.217	-0.349	-6.373	-2.242	-1.571	-5.628	-2.303	-5.894	-5.724	-2.368	-7.077	-1.98	-0.349	-5.49	-4.888	-4.885	-1.434	-0.352	-3.381
MMRNR06042	HMR_0738	palmitoyl-CoA[c] + serine[c] => 3-dehydrosphinganine[c] + CO2[c] + CoA[c]	ENSMUSG00000021036 or ENSMUSG00000021468	Sphingolipid metabolism	1.675	0	0.107	0	0	0	0	0	0	0	0	0	0	0	0	0	0	0	0	0	0	0	0	0	0	0	0	0	0	0	0	0	0	0	0	0	0	0	0	0	0	0	0	0	0
MMRNR02387	FAOXC150m	6 CoA[m] + 6 FAD[m] + 6 H2O[m] + 6 NAD+[m] + pentadecanoyl-CoA[m] => 6 acetyl-CoA[m] + 6 FADH2[m] + 6 H+[m] + 6 NADH[m] + propanoyl-CoA[m]	ENSMUSG00000029545 or ENSMUSG00000062908	Beta-oxidation (mitochondrial)	110.102	0	0.098	0.5	0.5	0.5	0.5	0.5	0.1	0.1	0.1	0.1	0.1	0.5	0.5	0.5	0.5	0.5	0.5	0.5	0.5	0.5	0.5	0.5	0.5	0.5	0.5	0.5	0.5	0.5	0.5	0.5	0.5	0.5	0.5	0.5	0.5	0.5	0.5	0.5	0.5	0.5	0.5	0.499	0.499
MMRNR08547	HMR_6512	FAD[c] <=> FAD[s]	ENSMUSG00000013736 or ENSMUSG00000015214 or ENSMUSG00000016018 or ENSMUSG00000021054 or ENSMUSG00000021987 or ENSMUSG00000031918 or ENSMUSG00000036504	Transport, extracellular	-0.356	-0.129	-0.101	-0.5	-0.5	-0.5	-0.5	-0.5	-0.5	-0.5	-0.5	-0.5	-0.5	-0.5	-0.5	-0.5	-0.5	-0.5	-0.5	-0.5	-0.5	-0.5	-0.5	-0.5	-0.5	-0.5	-0.5	-0.5	-0.5	-0.5	-0.5	-0.5	-0.5	-0.5	-0.5	-0.5	-0.5	-0.5	-0.5	-0.5	-0.5	-0.5	-0.5	-0.5	-0.5
MMRNR08572	HMR_7700	3 Na+[s] + sulfate[s] => 3 Na+[c] + sulfate[c]	ENSMUSG00000029700	Transport, extracellular	143.508	0	0	0	0	0	0	0	0	0	0	0	0	0	0	0	0	0	0	0	0	0	0	0	0	0	0	0	0	0	0	0	0	0	0	0	0	0	0	0	0	0	0	0	0
MMRNR05262	PRPPS	ATP[c] + ribose-5-phosphate[c] <=> AMP[c] + H+[c] + PRPP[c]	ENSMUSG00000025742 or ENSMUSG00000031432 or ENSMUSG00000079104	Pentose phosphate pathway	460.984	0.043	0.034	2.519	0	0	0	3.591	2.508	1.022	0.635	2.17	3.576	2.519	0	0.646	2.183	3.591	2.507	0	0	2.169	3.576	2.519	0	0	0	3.588	2.508	1.022	0.635	2.17	3.576	2.519	0	0.646	2.183	3.588	2.507	0	0	2.169	3.576	2.525	0
MMRNR06458	ACETONEt2	acetone[s] + H+[s] <=> acetone[c] + H+[c]	ENSMUSG00000020102 or ENSMUSG00000032902	Transport, extracellular	194.935	0	0	0	0	0	0	0	0	0	0	0	0	0	0	0	0	0	0	0	0	0	0	0	0	0	0	0	0	0	0	0	0	0	0	0	0	0	0	0	0	0	0	0	0
MMRNR09113	CITtbm	citrate[c] + PEP[m] <=> citrate[m] + PEP[c]	ENSMUSG00000003528	Transport, mitochondrial	924.972	0	0	0	0	0	0	0	0	0	0	0	0	0	0	0	0	0	0	0	0	0	0	0	0	0	0	0	0	0	0	0	0	0	0	0	0	0	0	0	0	0	0	0	0
MMRNR02921	RE0577C	eicosanoyl-CoA[c] + H2O[c] <=> CoA[c] + eicosanoate[c] + H+[c]	ENSMUSG00000021226 or ENSMUSG00000021228 or ENSMUSG00000052392 or ENSMUSG00000072949	Fatty acid biosynthesis	0.003	0	0	0	0	0	0	0	0	0	0	0	0	0	0	0	0	0	0	0	0	0	0	0	0	0	0	0	0	0	0	0	0	0	0	0	0	0	0	0	0	0	0	0	0
MMRNR00618	HMR_3172	3-hydroxyheneicosanoyl-CoA[m] + NAD+[m] => 3-oxoheneicosanoyl-CoA[m] + H+[m] + NADH[m]	ENSMUSG00000025260 or ENSMUSG00000025745 or ENSMUSG00000027984	Beta-oxidation (mitochondrial)	110.215	0	0.1	0.5	0.5	0.5	0.5	0.5	0.1	0.1	0.1	0.1	0.1	0.5	0.5	0.5	0.5	0.5	0.5	0.5	0.5	0.5	0.5	0.5	0.5	0.5	0.5	0.5	0.5	0.5	0.5	0.5	0.5	0.5	0.5	0.5	0.5	0.5	0.5	0.5	0.5	0.5	0.5	0.5	0.5
MMRNR01272	HMR_2870	(4Z,7Z,10Z,13Z,16Z,19Z)-docosahexaenoyl-CoA[r] + L-carnitine[r] <=> CoA[r] + docosahexaenoylcarnitine[r]	ENSMUSG00000026853	Carnitine shuttle (endoplasmic reticular)	0.15	0.002	0.002	0	0	0	0	0	0	0	0.002	0	0	0	0	0	0	0	0.002	0.002	0.002	0.002	0	0	0	0	0	0	0	0	0.002	0	0	0	0	0	0	0	0.002	0.002	0.002	0.002	0	0.005	0.001
MMRNR00122	HMR_4526	H2O[c] + UDP-N-acetylglucosamine[c] => N-acetyl-D-mannosamine[c] + UDP[c]	ENSMUSG00000028479	Amino sugar and nucleotide sugar metabolism	0	0.525	0.855	0.113	0.113	0.109	0.122	0.104	0.163	0.163	0.161	0.18	0.18	0.114	0.114	0.11	0.122	0.104	0.175	0.176	0.165	0.195	0.187	0.113	0.113	0.108	0.122	0.121	0.169	0.169	0.169	0.187	0.187	0.113	0.113	0.11	0.121	0.121	0.174	0.175	0.165	0.195	0.187	0.045	0.044
MMRNR02873	DESAT18_5	H+[c] + NADH[c] + O2[c] + stearoyl-CoA[c] => (2E)-octadecenoyl-CoA[c] + 2 H2O[c] + NAD+[c]	ENSMUSG00000025203 or ENSMUSG00000037071	Fatty acid desaturation	14.616	0	0	0	0.198	0.195	2.265	0	1.986	7.592	3.799	5.46	0	0.189	0.953	4.859	0.769	0	0	0	1.449	0	0	0.328	1.974	0.195	0	0	0.677	4.91	7.153	1.815	0	0.189	0.189	6.202	0	0	0	0	1.563	0	0	4.201	0.186
MMRNR05302	HMR_4219	formylanthranilate[c] + H2O[c] => anthranilate[c] + formate[c]	ENSMUSG00000017718	Phenylalanine, tyrosine and tryptophan metabolism	0.712	0.011	0	0	0	0	0	0	0	0.023	0	0	0	0	0.017	0	0.018	0	0	0	0	0	0	0	0	0.016	0.018	0	0	0	0	0	0.015	0	0.017	0	0.018	0	0	0	0	0.027	0.015	0.004	0.004
MMRNR06113	O16G2e	H2O[s] + starch structure 2[s] => glucose[s] + maltose[s]	ENSMUSG00000027790 or ENSMUSG00000068587	Starch and sucrose metabolism	0	0.297	1.684	0.297	0.297	0.297	0.297	0.297	1.018	0.901	0.96	0.931	1.163	1.015	0.928	0.957	0.971	1.157	0.297	0.297	0.297	0.297	0.297	0.297	0.297	0.297	0.297	0.297	1.02	0.849	0.962	0.878	1.164	1.015	0.942	0.957	0.984	1.159	0.297	0.297	0.297	0.297	0.297	0	0
MMRNR00028	HMR_0306	(5Z,8Z,11Z)-eicosatrienoyl-CoA[c] + H2O[c] => CoA[c] + mead acid[c]	ENSMUSG00000021226 or ENSMUSG00000021228 or ENSMUSG00000028937 or ENSMUSG00000039653 or ENSMUSG00000052392	Acyl-CoA hydrolysis	0.003	0	0	0	0	0	0	0	0	0	0	0	0	0	0	0	0	0	0	0	0	0	0	0	0	0	0	0	0	0	0	0	0	0	0	0	0	0	0	0	0	0	0	0	0
MMRNR06270	r0403	O2[c] + tetrahydrobiopterin[c] + tryptophan[c] => 5-hydroxy-L-tryptophan[c] + dihydrobiopterin[c] + H2O[c]	ENSMUSG00000006764 or ENSMUSG00000040046	Tetrahydrobiopterin metabolism	0	0.017	0.014	0	0	0	0	0	0	0	0	0	0	0	0	0	0	0	0	0	0	0	0	0	0	0	0	0	0	0	0	0	0	0	0	0	0	0	0	0	0	0	0	0	0
MMRNR10084	HMR_0605	1,2-diacylglycerol-LD-TAG pool[c] + acyl-CoA-LD-TG3 pool[c] => CoA[c] + TAG-LD pool[c]	ENSMUSG00000012187 or ENSMUSG00000022555 or ENSMUSG00000030747 or ENSMUSG00000052396	Acylglycerides metabolism	9.781	0.155	0.122	0.063	0.063	0.06	0.068	0.068	0.06	0.06	0.058	0.064	0.064	0.063	0.063	0.061	0.068	0.068	0.061	0.061	0.058	0.066	0.066	0.062	0.063	0.06	0.067	0.068	0.061	0.061	0.059	0.066	0.066	0.063	0.063	0.061	0.068	0.068	0.061	0.061	0.058	0.066	0.066	0.054	0.054
MMRNR01243	HMR_2839	eicosenoylcarnitine(9)[r] + L-carnitine[c] <=> eicosenoylcarnitine(9)[c] + L-carnitine[r]	ENSMUSG00000018900	Carnitine shuttle (endoplasmic reticular)	0.075	0	0.001	0	0	0	0	0	0	0	0	0	0	0	0	0	0	0	0	0	0	0	0	0	0	0	0	0	0	0	0	0	0	0	0	0	0	0	0	0	0	0	0	0	0
MMRNR06449	2HBt2	2-hydroxybutyrate[s] + H+[s] <=> 2-hydroxybutyrate[c] + H+[c]	ENSMUSG00000020102 or ENSMUSG00000032902	Transport, extracellular	-873.246	-0.568	-0.715	0	0	0	0	0	0	0	0	-0.025	0	0	0	0	0	0	0	0	0	0	0	0	0	0	0	0	0	0	0	0	0	0	0	0	0	0	0	0	0	0	0	0	0
MMRNR05092	HMR_2541	3-oxo-docosa-13,16,19-all-cis-trienoyl-CoA[c] + H+[c] + NADPH[c] => 3(S)-hydroxy-docosa-13,16,19-all-cis-trienoyl-CoA[c] + NADP+[c]	ENSMUSG00000027195	Omega-3 fatty acid metabolism	0.019	0	0	0	0	0	0	0	0	0	0	0	0	0	0	0	0	0	0	0	0	0	0	0	0	0	0	0	0	0	0	0	0	0	0	0	0	0	0	0	0	0	0	0	0
MMRNR08312	HMR_5478	alanine[c] + tyrosine[s] <=> alanine[s] + tyrosine[c]	ENSMUSG00000040010	Transport, extracellular	0	0	0	0	0	0	0	0	0	0	0	0	0	0	0	0	0	0	0	0	0	0	0	0	0	0	0	0	0	0	0	0	0	0	0	0	0	0	0	0	0	0	0	0	0
MMRNR10835	HMR_0841	CMP-N-acetylneuraminate[c] + GM3[c] => CMP[c] + Gd3[c]	ENSMUSG00000030283	Glycosphingolipid metabolism	2.419	0.131	0.214	0.028	0.028	0.027	0.03	0.026	0.041	0.041	0.04	0.045	0.045	0.028	0.028	0.027	0.03	0.026	0.044	0.044	0.041	0.049	0.047	0.028	0.028	0.027	0.03	0.03	0.042	0.042	0.042	0.047	0.047	0.028	0.028	0.027	0.03	0.03	0.044	0.044	0.041	0.049	0.047	0.011	0.011
MMRNR05337	HMR_6731	L-dopa[c] => CO2[c] + Dopamine[c]	ENSMUSG00000020182	Phenylalanine, tyrosine and tryptophan metabolism	0	0.222	0	0	0	0	0	0	0	0	0	0	0	0	0	0	0	0	0	0	0	0	0	0	0	0	0	0	0	0	0	0	0	0	0	0	0	0	0	0	0	0	0	0	0
MMRNR01380	HMR_2700	heneicosanoylcarnitine[m] + L-carnitine[c] <=> heneicosanoylcarnitine[c] + L-carnitine[m]	ENSMUSG00000020334 or ENSMUSG00000021265 or ENSMUSG00000023829 or ENSMUSG00000032602 or ENSMUSG00000052562	Carnitine shuttle (mitochondrial)	-110.215	0	-0.1	-0.5	-0.5	-0.5	-0.5	-0.5	-0.1	-0.1	-0.1	-0.1	-0.1	-0.5	-0.5	-0.5	-0.5	-0.5	-0.5	-0.5	-0.5	-0.5	-0.5	-0.5	-0.5	-0.5	-0.5	-0.5	-0.5	-0.5	-0.5	-0.5	-0.5	-0.5	-0.5	-0.5	-0.5	-0.5	-0.5	-0.5	-0.5	-0.5	-0.5	-0.5	-0.5
MMRNR00178	AMANK	ATP[c] + N-acetyl-D-mannosamine[c] => ADP[c] + H+[c] + N-acetylmannosamine-6-phosphate[c]	ENSMUSG00000034744	Amino sugar and nucleotide sugar metabolism	9.676	0.525	0.855	0	0	0	0.122	0.104	0.163	0	0.161	0.18	0.18	0.114	0.114	0	0.122	0.104	0.175	0	0.165	0	0.187	0.113	0	0	0.122	0.121	0	0	0	0	0.187	0	0	0	0.121	0.121	0.174	0.175	0	0.195	0.187	0	0
MMRNR10356	EXC_IN_C00047[s]	=> lysine[s]		Exchange reactions	0	0.292	0.251	0	0	0	0	0	0	0	0	0	0	0	0	0	0	0	0	0	0	0	0	0	0	0	0	0	0	0	0	0	0	0	0	0	0	0	0	0	0	0	0	0	0
MMRNR04909	CTPS1	ATP[c] + NH4+[c] + UTP[c] => ADP[c] + CTP[c] + 2 H+[c] + Pi[c]	ENSMUSG00000028633 or ENSMUSG00000031360	Nucleotide metabolism	0	0	0	0	0	0	0	0.005	0	0	0	0	0	0.001	0	0	0	0.005	0	0	0	0	0	0	0	0	0	0.002	0	0	0	0	0	0	0	0	0	0.002	0	0	0	0	0	0.005	0.001
MMRNR09752	TRPO2	O2[c] + tryptophan[c] => L-formylkynurenine[c]	ENSMUSG00000028011 or ENSMUSG00000031549	Tryptophan metabolism	0.712	0.011	0.009	0.017	0.017	0.016	0.018	0.016	0.023	0.023	0.023	0.025	0.025	0.017	0.017	0.017	0.018	0.016	0.025	0.025	0.023	0.027	0.026	0.017	0.017	0.016	0.018	0.018	0.024	0.024	0.024	0.026	0.026	0.017	0.017	0.017	0.018	0.018	0.024	0.025	0.023	0.027	0.026	0.004	0.004
MMRNR05091	HMR_2540	(11Z,14Z,17Z)-eicosatrienoyl-CoA[c] + malonyl-CoA[c] => 3-oxo-docosa-13,16,19-all-cis-trienoyl-CoA[c] + CO2[c] + CoA[c]	ENSMUSG00000006390 or ENSMUSG00000021364 or ENSMUSG00000021696 or ENSMUSG00000032349 or ENSMUSG00000038754 or ENSMUSG00000041220	Omega-3 fatty acid metabolism	0.019	0	0	0	0	0	0	0	0	0	0	0	0	0	0	0	0	0	0	0	0	0	0	0	0	0	0	0	0	0	0	0	0	0	0	0	0	0	0	0	0	0	0	0	0
MMRNR03483	PGCD	3-phospho-D-glycerate[c] + NAD+[c] => 3-phosphonooxypyruvate[c] + H+[c] + NADH[c]	ENSMUSG00000053398	Glycine, serine, alanine, and threonine metabolism	0	0	0	2.5	1.875	0.334	2.291	4.372	1.781	1.136	0.334	1.042	1.699	1.812	0.98	0.334	0.83	1.791	2.5	1.875	0.334	2.291	4.249	2.5	1.875	0.334	2.291	4.336	1.73	1.404	0.334	1.316	1.647	1.813	0.902	0.334	0.752	1.751	2.5	1.875	0.334	2.291	4.25	0	0
MMRNR10304	HMR_0612	CDP-diacylglycerol-LD-PI pool[l] => CDP-diacylglycerol-LD-PI pool[r]		Transport, lysosomal	1.102	0.1	0.081	0.023	0.023	0.022	0.025	0.022	0.032	0.032	0.031	0.035	0.035	0.023	0.023	0.023	0.025	0.022	0.034	0.034	0.032	0.037	0.036	0.023	0.023	0.022	0.025	0.025	0.033	0.033	0.033	0.036	0.036	0.023	0.023	0.023	0.025	0.025	0.034	0.034	0.032	0.037	0.036	0.011	0.011
MMRNR00007	HMR_0210	5-tetradecenoyl-CoA[c] + H2O[c] => CoA[c] + physeteric acid[c]	ENSMUSG00000021226 or ENSMUSG00000021228 or ENSMUSG00000028937 or ENSMUSG00000039653 or ENSMUSG00000052392	Acyl-CoA hydrolysis	0.003	0	0	0	0	0	0	0	0	0	0	0	0	0	0	0	0	0	0	0	0	0	0	0	0	0	0	0	0	0	0	0	0	0	0	0	0	0	0	0	0	0	0	0	0
MMRNR02329	C180CPT1	L-carnitine[c] + stearoyl-CoA[c] <=> CoA[c] + stearoylcarnitine[c]	ENSMUSG00000024900 or ENSMUSG00000078937	Carnitine shuttle (cytosolic)	0	0.068	0	0	0	0	0	0	0	0	0	0	0	0	0	0	0	0	0	0	0	0	0	0	0	0	0	0	0	0	0	0	0	0	0	0	0	0	0	0	0	0	0	0	0
MMRNR09280	HMR_4720	pantetheine[c] <=> pantetheine[m]		Transport, mitochondrial	982.497	0.667	2.713	0	0	0	0	0	0	0	0	0	0	0	0	0	0	0	0	0	0	0	0	0	0	0	0	0	0	0	0	0	0	0	0	0	0	0	0	0	0	0	0	0	0
MMRNR03462	HMR_6409	dihydrolipoamide[m] + NAD+[m] => H+[m] + lipoamide[m] + NADH[m]	ENSMUSG00000020664 or ENSMUSG00000024827 or ENSMUSG00000032607 or ENSMUSG00000034424	Glycine, serine, alanine, and threonine metabolism	1.765	0	0	0	0	0	0	0	0	0	0	0	0	0	0	0	0	0	0	0	0	0	0	0	0	0	0	0	0	0	0	0	0	0	0	0	0	0	0	0	0	0	0	0	0
MMRNR05820	ACOAHi	acetyl-CoA[c] + H2O[c] => acetate[c] + CoA[c] + H+[c]	ENSMUSG00000021620	Pyruvate metabolism	592.281	0	0	0	0	0	0	0	0	0	0	0	0	0	0	0	0	0	0	0	0	0	0	0	0	0	0	0	0	0	0	0	0	0	0	0	0	0	0	0	0	0	0	0	0
MMRNR00125	HMR_4530	H2O[c] + N-acetylneuraminate-9-phosphate[c] => N-acetylneuraminate[c] + Pi[c]	ENSMUSG00000053916	Amino sugar and nucleotide sugar metabolism	9.676	0.525	0.855	0.113	0.113	0.109	0.122	0.104	0.163	0.163	0.161	0.18	0.18	0.114	0.114	0.11	0.122	0.104	0.175	0.176	0.165	0.195	0.187	0.113	0.113	0.108	0.122	0.121	0.169	0.169	0.169	0.187	0.187	0.113	0.113	0.11	0.121	0.121	0.174	0.175	0.165	0.195	0.187	0.045	0.044
MMRNR05069	HMR_2491	3(S)-hydroxy-docosa-7,10,13,16,19-all-cis-pentaenoyl-CoA[c] => 2-trans-7,10,13,16,19-all-cis-docosahexaenoyl-CoA[c] + H2O[c]	ENSMUSG00000025868 or ENSMUSG00000028497 or ENSMUSG00000033629 or ENSMUSG00000035376 or ENSMUSG00000063275	Omega-3 fatty acid metabolism	1.191	0.003	0.002	0.004	0.004	0.003	0.004	0.005	0.003	0.003	0	0.003	0.003	0.004	0.004	0.004	0.004	0.005	0	0	0	0	0.003	0.004	0.004	0.003	0.004	0.004	0.003	0.003	0	0.003	0.003	0.004	0.004	0.004	0.004	0.004	0	0	0	0	0.003	0.001	0.005
MMRNR06352	HMR_4941	CMP[c] <=> CMP[r]		Transport, endoplasmic reticular	-1.102	-0.1	-0.081	-0.023	-0.023	-0.022	-0.025	-0.022	-0.032	-0.032	-0.031	-0.035	-0.035	-0.023	-0.023	-0.023	-0.025	-0.022	-0.034	-0.034	-0.032	-0.037	-0.036	-0.023	-0.023	-0.022	-0.025	-0.025	-0.033	-0.033	-0.033	-0.036	-0.036	-0.023	-0.023	-0.023	-0.025	-0.025	-0.034	-0.034	-0.032	-0.037	-0.036	-0.011	-0.011
MMRNR08958	HMR_5062	tyrosine[l] => tyrosine[c]	ENSMUSG00000020261	Transport, lysosomal	1.513	0.137	0.111	0.032	0.032	0.031	0.034	0.03	0.043	0.043	0.043	0.048	0.048	0.032	0.032	0.031	0.034	0.03	0.046	0.046	0.044	0.051	0.049	0.032	0.032	0.031	0.034	0.034	0.045	0.045	0.045	0.05	0.049	0.032	0.032	0.031	0.034	0.034	0.046	0.046	0.044	0.051	0.049	0.015	0.015
MMRNR03378	HMR_0537	arachidonyl-CoA[c] + sn-glycerol-3-phosphate[c] => 1-acylglycerol-3P-arach[c] + CoA[c]	ENSMUSG00000024978 or ENSMUSG00000029314 or ENSMUSG00000031545	Glycerolipid metabolism	0.779	0	0	0	0	0	0	0.001	0	0	0	0	0	0	0	0	0	0.001	0	0	0	0	0	0	0	0	0	0	0	0	0	0	0	0	0	0	0	0	0	0	0	0	0	0.003	0.003
MMRNR05763	HMR_4032	ATP[c] + NH3[c] + UTP[c] => ADP[c] + CTP[c] + Pi[c]	ENSMUSG00000028633 or ENSMUSG00000031360	Pyrimidine catabolism	0	0	0	0.001	0.001	0.001	0.001	0	0	0	0	0	0	0	0.001	0.001	0.002	0	0	0	0	0	0	0.001	0.001	0.001	0.001	0	0	0	0	0	0	0.001	0.001	0.001	0.002	0	0	0	0	0	0	0.005	0.009
MMRNR08249	HMR_4983	Na+[s] + thymidine[s] => Na+[c] + thymidine[c]	ENSMUSG00000025726	Transport, extracellular	0.809	0	0	0	0	0	0	0	0	0	0	0	0	0	0	0	0	0	0	0	0	0	0	0	0	0	0.006	0	0	0	0	0	0	0	0	0	0	0	0	0	0	0	0	0	0
MMRNR08497	HMR_6380	glutamine[s] + H+[c] + Na+[s] => glutamine[c] + H+[s] + Na+[c]	ENSMUSG00000022462 or ENSMUSG00000022464	Transport, extracellular	0	0.189	0.246	0.402	0.213	0.402	0.169	0.474	0.954	0.145	0.481	0.183	0.128	0.169	0.382	0.474	0.358	0.285	0.213	0.213	0.189	0.213	0.213	0.309	0.145	0.398	0	0	0.597	0.402	0.189	0.391	0.152	0.305	0.309	0.68	0.038	0.128	0.309	0.332	0.164	0.405	0.164	0.474	0.402
MMRNR09472	HMR_8891	sn-glycerol-3-phosphate[c] => sn-glycerol-3-phosphate[m]		Transport, mitochondrial	0.612	0.01	0.008	0.004	0.004	0.004	0.004	0.004	0.004	0.004	0.004	0.004	0.004	0.004	0.004	0.004	0.004	0.004	0.004	0.004	0.004	0.004	0.004	0.004	0.004	0.004	0.004	0.004	0.004	0.004	0.004	0.004	0.004	0.004	0.004	0.004	0.004	0.004	0.004	0.004	0.004	0.004	0.004	0.003	0.003
MMRNR05219	HMR_4716	N-pantothenoylcysteine[c] => CO2[c] + pantetheine[c]	ENSMUSG00000003809 or ENSMUSG00000003824	Pantothenate and CoA biosynthesis	982.497	0.667	2.713	0	0	0	0	0	0	0	0	0	0	0	0	0	0	0	0	0	0	0	0	0	0	0	0	0	0	0	0	0	0	0	0	0	0	0	0	0	0	0	0	0	0
MMRNR02327	C161CRN2t	hexadecenoylcarnitine(9)[c] <=> hexadecenoylcarnitine(9)[m]	ENSMUSG00000032602	Transport, mitochondrial	0	0	0	0	0	0	0	0.001	0	0.001	0	0.004	0	0	0	0.001	0	0.001	0.001	0.001	0.001	0.001	0	0	0	0	0	0.001	0.001	0.001	0.001	0.001	0.003	0	0	0	0	0	0.001	0	0.001	0.001	0.004	0	0
MMRNR00530	HMR_3139	3-oxododecanoyl-CoA[m] + CoA[m] => acetyl-CoA[m] + decanoyl-CoA[m]	ENSMUSG00000025745 or ENSMUSG00000036880 or ENSMUSG00000059447	Beta-oxidation (mitochondrial)	0	0.067	0	0	0	0	0	0	0.023	0	0.036	0.021	0.021	0	0	0	0	0	0	0	0	0	0.02	0	0	0	0	0	0	0	0	0	0.02	0	0	0	0	0	0	0	0	0	0.02	0.297	0
MMRNR01327	HMR_2598	CoA[m] + O-propanoylcarnitine[m] <=> L-carnitine[m] + propanoyl-CoA[m]	ENSMUSG00000026853 or ENSMUSG00000028607	Carnitine shuttle (mitochondrial)	761.476	0	0	0.124	0.125	0.12	0	0	0	0	0	0	0	0.125	0.125	0	0	0	0	0.191	0.18	0	0	0.124	0.125	0.12	0	0	0	0	0	0	0	0.125	0.125	0	0	0	0	0.191	0.18	0	0	0.051	0.051
MMRNR10626	EXC_BOTH_C00137[s]	<=> inositol[s]		Exchange reactions	1.102	0	0	0	0	0	0	0	0	0	0	0	0	0	0	0	0	0	0	0	0	0	0	0	0	0	0	0	0	0	0	0	0	0	0	0	0	0	0	0	0	0	0	0	0
MMRNR01324	HMR_0162	L-carnitine[m] + L-octanoylcarnitine[c] <=> L-carnitine[c] + L-octanoylcarnitine[m]	ENSMUSG00000021265 or ENSMUSG00000032602	Carnitine shuttle (mitochondrial)	0	0	0	-0.04	-0.041	0	0	0	0	0	0	0	0	0	-0.041	0	0	0	0	0	0	0	0	-0.04	-0.04	0	0	0	0	0	0	0	0	0	-0.041	0	0	0	0	0	0	0	0	0	0
MMRNR05377	HMR_6778	fumarylacetoacetate[c] + H2O[c] => Acetoacetate[c] + fumarate[c]	ENSMUSG00000030630	Phenylalanine, tyrosine and tryptophan metabolism	0	0	0	0.391	0.391	0.389	0.396	0	0	0	0	0	0	0.391	0.391	0.39	0.395	0	0	0.428	0.422	0	0	0.344	0.344	0.342	0.349	0	0	0.424	0.424	0.434	0	0.345	0.345	0.343	0.349	0	0	0.381	0.375	0	0	0	0.352
MMRNR02495	r0652	myristoyl-CoA[m] + NADP+[m] <=> (2E)-tetradecenoyl-CoA[m] + H+[m] + NADPH[m]	ENSMUSG00000026189	Fatty acid oxidation	0.016	0.067	0	0	0	0	0	0	0.023	0	0.036	0.021	0.021	0	0	0	0	0	0	0	0	0	0.02	0	0	0	0	0	0	0	0	0	0.02	0	0	0	0	0	0	0	0	0	0.02	0.297	0
MMRNR02300	HMR_2217	3-oxohexacosanoyl-CoA[c] + H+[c] + NADPH[c] => 3-hydroxyhexacosanoyl-CoA[c] + NADP+[c]	ENSMUSG00000027195	Fatty acid elongation	0.019	0	0	0	0	0	0	0	0	0	0	0	0	0	0	0	0	0	0	0	0	0	0	0	0	0	0	0	0	0	0	0	0	0	0	0	0	0	0	0	0	0	0	0	0
MMRNR10173	HMR_0633	2-lysolecithin pool[c] + H2O[c] => fatty acid-LD-PC pool[c] + sn-glycerol-3-PC[c]	ENSMUSG00000004565 or ENSMUSG00000025903 or ENSMUSG00000028670 or ENSMUSG00000036257 or ENSMUSG00000036833 or ENSMUSG00000037686 or ENSMUSG00000056220	Glycerophospholipid metabolism	0	0	0.013	0	0	0	0	0	0	0	0	0	0	0	0	0	0	0	0	0	0	0	0	0	0	0	0	0	0	0	0	0	0	0	0	0	0	0	0	0	0	0	0	0	0
MMRNR06621	PHEtec	phenylalanine[s] <=> phenylalanine[c]	ENSMUSG00000000958 or ENSMUSG00000010095 or ENSMUSG00000019838 or ENSMUSG00000020261 or ENSMUSG00000022180 or ENSMUSG00000027075 or ENSMUSG00000031596 or ENSMUSG00000038178 or ENSMUSG00000040010 or ENSMUSG00000041313	Transport, extracellular	0	0	0	0	0	0	0	0	0	0	0	0	0	0	0	0	0	0	0	0	0	0	0.121	0	0	0	0	0	0	0	0	0	0	0	0	0	0	0	0	0	0	0	0	0	0
MMRNR00366	P5CRxm	1-pyrroline-5-carboxylate[m] + 2 H+[m] + NADH[m] => NAD+[m] + proline[m]	ENSMUSG00000025140 or ENSMUSG00000026520	Arginine and proline metabolism	209.937	0	0	1.875	1.399	1.905	2.529	0	0	0	0	0	0	1.832	1.399	1.905	2.529	2.358	0	1.399	1.905	2.529	0	1.475	1.399	1.905	2.529	2.53	0	1.399	0	2.529	0	1.431	1.399	1.905	2.529	2.59	0	1.399	1.905	2.529	0	0	1.399
MMRNR10351	EXC_IN_C06427[s]	=> linolenate[s]		Exchange reactions	5.776	0.001	0.004	0.011	0.011	0.011	0.011	0.011	0.004	0.004	0.004	0.004	0.004	0.011	0.011	0.011	0.011	0.011	0.004	0.004	0.004	0.004	0.004	0.011	0.011	0.011	0.011	0.011	0.004	0.004	0.004	0.004	0.004	0.011	0.011	0.011	0.011	0.011	0.004	0.004	0.004	0.004	0.004	0.011	0.011
MMRNR02437	LNELDCCPT2	(6Z,9Z)-octadecadienoylcarnitine[m] + CoA[m] <=> (6Z,9Z)-octadecadienoyl-CoA[m] + L-carnitine[m]	ENSMUSG00000026853 or ENSMUSG00000028607	Carnitine shuttle (mitochondrial)	0	0	0	0.19	0.197	0.195	0.18	0.17	0	0	0	0	0	0.189	0.189	0.193	0.18	0.17	0	0	0	0	0	0.19	0.198	0.195	0.18	0.18	0	0	0	0	0	0.189	0.189	0.193	0.18	0.18	0	0	0	0	0	0.178	0.186
MMRNR04835	HMR_4261	ATP[c] + deamido-NAD[c] + NH3[c] => AMP[c] + NAD+[c] + PPi[c]	ENSMUSG00000031090	NAD metabolism	0	0.011	0.009	0.017	0.017	0.016	0.018	0.016	0.023	0.023	0.023	0.025	0.025	0.017	0.017	0.017	0.018	0.016	0.025	0.025	0.023	0.027	0.026	0.017	0.017	0.016	0.018	0.018	0.024	0.024	0.024	0.026	0.026	0.017	0.017	0.017	0.018	0.018	0.024	0.025	0.023	0.027	0.026	0.004	0.004
MMRNR05971	HMR_4545	5-hydroxy-L-tryptophan[c] => CO2[c] + serotonin[c]	ENSMUSG00000020182	Serotonin and melatonin biosynthesis	0	0.017	0.014	0	0	0	0	0	0	0	0	0	0	0	0	0	0	0	0	0	0	0	0	0	0	0	0	0	0	0	0	0	0	0	0	0	0	0	0	0	0	0	0	0	0
MMRNR08391	HMR_6030	2-hydroxybutyrate[c] + AKG[s] <=> 2-hydroxybutyrate[s] + AKG[c]	ENSMUSG00000020102 or ENSMUSG00000027896 or ENSMUSG00000032902 or ENSMUSG00000041920 or ENSMUSG00000045775	Transport, extracellular	0	0	-0.474	0	0	0	0	0	0	0	0	0	0	0	0	0	0	0	0	0	0	0	0	0	0	0	0	0	0	0	0	0	0	0	0	0	0	0	0	0	0	0	0	0	0
MMRNR10366	EXC_IN_C00124[s]	=> galactose[s]		Exchange reactions	628.685	0	0	0	0	0	0	0	0	0	0	0	0	0	0	0	0	0	0	0	0	0	0	0	0	0	0	0	0	0	0	0	0	0	0	0	0	0	0	0	0	0	0	0	0
MMRNR00798	HMR_1646	(24R,25R)3alpha,7alpha,12alpha,24-tetrahydroxy-5beta-cholestanoyl-CoA[p] + NAD+[p] => 3alpha,7alpha,12alpha-trihydroxy-5beta-24-oxocholestanoyl-CoA[p] + H+[p] + NADH[p]	ENSMUSG00000022853 or ENSMUSG00000024507	Bile acid metabolism	3.871	0	0	0.124	0.125	0.12	0	0	0	0	0	0	0	0.125	0.125	0	0	0	0	0.191	0.18	0	0	0.124	0.125	0.12	0	0	0	0	0	0	0	0.125	0.125	0	0	0	0	0.191	0.18	0	0	0.051	0.051
MMRNR04591	r0409	sedoheptulose-7-phosphate[c] + UTP[c] <=> H+[c] + Sedoheptulose 1,7-Bisphosphate[c] + UDP[c]	ENSMUSG00000020277 or ENSMUSG00000021196 or ENSMUSG00000033065	Miscellaneous	0	0	0	0	0	0	0	0	0	0	0	0	0	0	0	0	0	0	0	0	0	0	0	0	0	0	0	0	0	0	0	0	0	0	0	0	0	0	0	0	0	0	0	-0.634	-0.629
MMRNR05859	HMR_8499	H+[c] + hydroxyacetone[c] + NADPH[c] + O2[c] => 2 H2O[c] + methylglyoxal[c] + NADP+[c]	ENSMUSG00000025479	Pyruvate metabolism	0	0	0	4.546	3.865	3.939	3.752	4.656	2.273	0.995	3.872	1.563	2.62	4.535	3.257	3.512	3.748	4.656	3.733	2.456	2.837	3.035	4.001	4.521	4.052	3.956	3.726	4.779	3.664	2.386	2.454	2.962	4.001	4.509	3.231	3.53	3.722	4.779	3.706	2.429	2.854	3.008	3.992	3.356	3.569
MMRNR10589	EXC_BOTH_C00058[s]	<=> formate[s]		Exchange reactions	-0.712	0	0	-0.017	-0.017	-0.016	-0.018	-0.016	-0.023	-0.023	-0.023	-0.025	-0.025	-0.017	-0.017	-0.017	-0.018	-0.016	-0.025	-0.025	-0.023	-0.027	-0.026	-0.017	-0.017	-0.016	-0.018	-0.018	-0.024	-0.024	-0.024	-0.026	-0.026	-0.017	-0.017	-0.017	-0.018	-0.018	-0.024	-0.025	-0.023	-0.027	-0.026	-0.004	-0.004
MMRNR04586	r0384	AKG[m] + H+[m] + lipoamide[m] => CO2[m] + S-succinyldihydrolipoamide[m]	ENSMUSG00000020456	Miscellaneous	1.765	0	0	0	0	0	0	0	0	0	0	0	0	0	0	0	0	0	0	0	0	0	0	0	0	0	0	0	0	0	0	0	0	0	0	0	0	0	0	0	0	0	0	0	0
MMRNR09731	5HOXINDACTO2OX	5-hydroxyindoleacetaldehyde[c] + H2O[c] + O2[c] => 5-hydroxyindoleacetate[c] + H+[c] + H2O2[c]	ENSMUSG00000063558 or ENSMUSG00000064294	Tryptophan metabolism	11.424	0.365	0	3.929	3.861	4.734	0	0	2.097	0.286	0	1.043	0.54	5.873	4.457	3.278	0	1.271	5.456	5.25	4.409	4.826	0.833	3.722	1.711	4.513	1.868	0	5.949	0	1.147	5.194	1.918	5.55	5.379	2.025	0	1.631	5.487	5.109	4.512	0	1.049	0	3.029
MMRNR09342	HMR_5349	2-oxobutyrate[m] + H+[c] => 2-oxobutyrate[c] + H+[m]	ENSMUSG00000020102 or ENSMUSG00000027896 or ENSMUSG00000032902 or ENSMUSG00000041920 or ENSMUSG00000045775	Transport, mitochondrial	873.114	0	0	0	0	0	0	0	0	0	0	0	0	0	0	0	0	0	0	0	0	0	0	0	0	0	0	0	0	0	0	0	0	0	0	0	0	0	0	0	0	0	0	0	0
MMRNR05082	HMR_2520	H+[c] + NADPH[c] + trans,cis,cis,cis,cis-2,10,13,16,19-docosapentaenoyl-CoA[c] => 10,13,16,19-docosatetraenoyl-CoA[c] + NADP+[c]	ENSMUSG00000031708	Omega-3 fatty acid metabolism	0.231	0	0.003	0	0	0	0.001	0.001	0	0	0	0	0	0.001	0.001	0	0.001	0.001	0	0	0	0	0	0	0	0	0.001	0.001	0	0	0	0	0	0.001	0.001	0	0.001	0.001	0	0	0	0	0	0	0.001
MMRNR02260	HMR_2349	3(S)-hydroxy-9-cis-eicosenoyl-CoA[c] => H2O[c] + trans,cis-2,9-eicosadienoyl-CoA[c]	ENSMUSG00000025868 or ENSMUSG00000028497 or ENSMUSG00000033629 or ENSMUSG00000035376 or ENSMUSG00000063275	Fatty acid biosynthesis	0.038	0	0	0	0	0	0	0	0	0	0	0	0	0	0	0	0	0	0	0	0	0	0	0	0	0	0	0	0	0	0	0	0	0	0	0	0	0	0	0	0	0	0	0	0
MMRNR01199	HMR_2785	CoA[r] + malonyl-carnitin[r] <=> L-carnitine[r] + malonyl-CoA[r]	ENSMUSG00000026853	Carnitine shuttle (endoplasmic reticular)	0.075	0.001	0.001	0	0	0	0	0	0	0	0.001	0	0	0	0	0	0	0	0.001	0.001	0.001	0.001	0	0	0	0	0	0	0	0	0.001	0	0	0	0	0	0	0	0.001	0.001	0.001	0.001	0	0.007	0
MMRNR00044	HMR_0374	(6Z,9Z,12Z,15Z,18Z,21Z)-tetracosahexaenoyl-CoA[c] + H2O[c] => (6Z,9Z,12Z,15Z,18Z,21Z)-THA[c] + CoA[c]	ENSMUSG00000021226 or ENSMUSG00000021228 or ENSMUSG00000028937 or ENSMUSG00000039653 or ENSMUSG00000052392	Acyl-CoA hydrolysis	0.003	0	0	0	0	0	0	0	0	0	0	0	0	0	0	0	0	0	0	0	0	0	0	0	0	0	0	0	0	0	0	0	0	0	0	0	0	0	0	0	0	0	0	0	0
MMRNR10256	HMR_0546	0.0001 (10Z)-heptadecenoyl-CoA[c] + 0.0001 (11Z,14Z,17Z)-eicosatrienoyl-CoA[c] + 0.0001 (11Z,14Z)-eicosadienoyl-CoA[c] + 0.0001 (11Z)-docosenoyl-CoA[c] + 0.0001 (11Z)-eicosenoyl-CoA[c] + 0.0001 (13Z,16Z)-docosadienoyl-CoA[c] + 0.0001 (13Z)-docosenoyl-CoA[c] + 0.0001 (13Z)-eicosenoyl-CoA[c] + 0.0001 (13Z)-octadecenoyl-CoA[c] + 0.0001 (15Z)-tetracosenoyl-CoA[c] + 0.0081 (4Z,7Z,10Z,13Z,16Z,19Z)-doco…		Pool reactions	34.858	0.022	0.017	0.191	0.191	0.184	0.206	0.212	0.08	0.08	0.069	0.076	0.076	0.193	0.193	0.186	0.206	0.212	0.065	0.065	0.068	0.059	0.074	0.191	0.191	0.184	0.206	0.206	0.079	0.079	0.067	0.074	0.074	0.193	0.193	0.186	0.206	0.206	0.065	0.065	0.068	0.059	0.075	0.183	0.181
MMRNR01232	HMR_2827	CoA[r] + L-oleoylcarnitine[r] <=> L-carnitine[r] + oleoyl-CoA[r]	ENSMUSG00000026853	Carnitine shuttle (endoplasmic reticular)	0.075	0	0.001	0	0	0	0	0	0	0	0	0	0	0	0	0	0	0	0	0	0	0	0	0	0	0	0	0	0	0	0	0	0	0	0	0	0	0	0	0	0	0	0	0	0
MMRNR08957	HMR_5061	tryptophan[l] => tryptophan[c]	ENSMUSG00000020261	Transport, lysosomal	0.371	0.034	0.027	0.008	0.008	0.007	0.008	0.007	0.011	0.011	0.011	0.012	0.012	0.008	0.008	0.008	0.008	0.007	0.011	0.011	0.011	0.013	0.012	0.008	0.008	0.007	0.008	0.008	0.011	0.011	0.011	0.012	0.012	0.008	0.008	0.008	0.008	0.008	0.011	0.011	0.011	0.013	0.012	0.004	0.004
MMRNR09935	HMR_3208	ATP[m] + H+[m] + HCO3-[m] + propanoyl-CoA[m] => ADP[m] + methylmalonyl-CoA[m] + Pi[m]	ENSMUSG00000032527 or ENSMUSG00000041650	Valine, leucine, and isoleucine metabolism	0	0.45	0.474	1.107	1.107	1.099	1.123	1.086	0.758	0.758	0.757	0.792	0.792	1.108	1.108	1.102	1.123	1.086	1.238	1.24	1.219	1.278	1.261	1.2	1.201	1.193	1.217	1.216	1.225	1.225	1.226	1.261	1.261	1.202	1.202	1.195	1.216	1.216	1.331	1.333	1.313	1.372	1.354	0.811	0.812
MMRNR10799	SINK_BOTH_Cx1003[c]	<=> heneicosanoylcarnitine[c]		Exchange reactions	110.253	0	0.1	0.5	0.5	0.5	0.5	0.5	0.1	0.1	0.1	0.1	0.1	0.5	0.5	0.5	0.5	0.5	0.5	0.5	0.5	0.5	0.5	0.5	0.5	0.5	0.5	0.5	0.5	0.5	0.5	0.5	0.5	0.5	0.5	0.5	0.5	0.5	0.5	0.5	0.5	0.5	0.5	0.5	0.5
MMRNR04871	CYTK3	CMP[c] + GTP[c] <=> CDP[c] + GDP[c]	ENSMUSG00000028719	Nucleotide metabolism	24.489	0.586	0	0.988	3.03	2.32	2.502	0.139	0.186	3.478	0.349	0.205	3.2	2.998	10.621	10.559	2.594	0.139	0.199	3.177	2.455	2.681	0.212	2.453	10.621	10.559	10.888	3.094	3.107	3.486	3.588	2.719	0.212	3.001	0.678	0.756	2.594	0.147	0.198	3.176	2.454	0.415	0.212	9.58	10.54
MMRNR10617	EXC_BOTH_C00051[s]	<=> GSH[s]		Exchange reactions	777.159	0	0	0	0	0	0	0	0	0	0	0	0	0	0	0	0	0	0	0	0	0	0	0	0	0	0	0	0	0	0	0	0	0	0	0	0	0	0	0	0	0	0	0	0
MMRNR02461	STRDNCCPT2	(6Z,9Z,12Z,15Z)-octadecatetraenoylcarnitine[m] + CoA[m] <=> (6Z,9Z,12Z,15Z)-octadecatetraenoyl-CoA[m] + L-carnitine[m]	ENSMUSG00000026853 or ENSMUSG00000028607	Carnitine shuttle (mitochondrial)	0	0	-0.001	0.008	0	0.008	0.007	0.007	-0.004	-0.004	-0.006	-0.004	-0.004	0.008	0.008	0.008	0.007	0.007	-0.006	-0.006	-0.006	-0.006	-0.003	0.008	0	0.008	0.007	0.007	-0.004	-0.004	-0.006	-0.003	-0.003	0.008	0.008	0.008	0.007	0.007	-0.006	-0.006	-0.006	-0.006	-0.003	0.007	0
MMRNR02258	HMR_2347	(7Z)-octadecenoyl-CoA[c] + malonyl-CoA[c] => 3-oxo-9-cis-eicosenoyl-CoA[c] + CO2[c] + CoA[c]	ENSMUSG00000006390 or ENSMUSG00000021364 or ENSMUSG00000021696 or ENSMUSG00000032349 or ENSMUSG00000038754 or ENSMUSG00000041220	Fatty acid biosynthesis	0.038	0	0	0	0	0	0	0	0	0	0	0	0	0	0	0	0	0	0	0	0	0	0	0	0	0	0	0	0	0	0	0	0	0	0	0	0	0	0	0	0	0	0	0	0
MMRNR02503	r1254	ATP[c] + CoA[c] + 8 H+[c] + stearidonic acid[c] => AMP[c] + PPi[c] + stearoyl-CoA[c]	ENSMUSG00000031278 or ENSMUSG00000032883	Fatty acid oxidation	0	0	0	0	0.008	0	0	0	0.004	0.004	0.009	0.003	0.003	0	0	0	0	0	0.009	0.009	0.009	0.009	0.003	0	0.008	0	0	0	0.003	0.003	0.009	0.003	0.003	0	0	0	0	0	0.009	0.009	0.009	0.009	0.003	0	0.007
MMRNR02288	HMR_2201	malonyl-CoA[c] + stearoyl-CoA[c] => 3-oxoeicosanoyl-CoA[c] + CO2[c] + CoA[c]	ENSMUSG00000006390 or ENSMUSG00000021364 or ENSMUSG00000021696 or ENSMUSG00000032349 or ENSMUSG00000038754 or ENSMUSG00000041220	Fatty acid elongation	0.075	0	0.001	0	0	0	0	0	0	0	0	0	0	0	0	0	0	0	0	0	0	0	0	0	0	0	0	0	0	0	0	0	0	0	0	0	0	0	0	0	0	0	0	0	0
MMRNR02471	TMNDNCCRNt	(5Z,8Z,11Z,14Z,17Z)-eicosapentaenoylcarnitine[c] <=> (5Z,8Z,11Z,14Z,17Z)-eicosapentaenoylcarnitine[m]	ENSMUSG00000032602	Transport, mitochondrial	0	0	0	0	0	0	0	0.017	0.004	0	0.006	0	0.004	0	0	0	0	0	0.005	0.005	0.005	0	0.003	0	0	0	0	0	0	0	0.005	0	0	0	0	0	0	0	0	0	0	0	0	0	0
MMRNR05157	HMR_2435	(3S)-hydroxy-docasa-cis,cis-13,16-dienoyl-CoA[c] => H2O[c] + trans,cis,cis-2,13,16-docasatrienoyl-CoA[c]	ENSMUSG00000025868 or ENSMUSG00000028497 or ENSMUSG00000033629 or ENSMUSG00000035376 or ENSMUSG00000063275	Omega-6 fatty acid metabolism	0.019	0	0	0	0	0	0	0	0	0	0	0	0	0	0	0	0	0	0	0	0	0	0	0	0	0	0	0	0	0	0	0	0	0	0	0	0	0	0	0	0	0	0	0	0
MMRNR08105	HMR_0232	7-palmitoleic acid[s] => 7-palmitoleic acid[c]	ENSMUSG00000002944 or ENSMUSG00000019874 or ENSMUSG00000023057 or ENSMUSG00000027533 or ENSMUSG00000028773 or ENSMUSG00000031808 or ENSMUSG00000054422 or ENSMUSG00000059316 or ENSMUSG00000062515	Transport, extracellular	0.003	0	0	0	0	0	0	0	0	0	0	0	0	0	0	0	0	0	0	0	0	0	0	0	0	0	0	0	0	0	0	0	0	0	0	0	0	0	0	0	0	0	0	0	0
MMRNR06817	r1658	homoserine[c] + valine[s] <=> homoserine[s] + valine[c]	ENSMUSG00000040010	Transport, extracellular	0	0.173	0	0	0	0	0	0	0.246	0	0	0.168	0	0.285	0	0	0	0	0	0	0	0	0	0	0	0	0	0	0	0	0	0	0	0	0	0	0	0	0	0	0	0.246	0	0	0
MMRNR03799	MI1PP	1D-Myo-Inositol 1-Phosphate[c] + H2O[c] => inositol[c] + Pi[c]	ENSMUSG00000015214 or ENSMUSG00000024525 or ENSMUSG00000027531 or ENSMUSG00000031918	Inositol phosphate metabolism	0	0	0.014	0.007	0.007	0.007	0.008	0.008	0.007	0.007	0.006	0.007	0.007	0.007	0.007	0.007	0.008	0.008	0.007	0.007	0.007	0.007	0.007	0.007	0.007	0.007	0.008	0.008	0.007	0.007	0.007	0.007	0.007	0.007	0.007	0.007	0.008	0.008	0.007	0.007	0.007	0.007	0.007	0.006	0.006
MMRNR03365	HMR_0524	(8Z,11Z,14Z,17Z)-eicosatetraenoyl-CoA[c] + sn-glycerol-3-phosphate[c] => 1-acylglycerol-3P-8,11,14,17-eico[c] + CoA[c]	ENSMUSG00000024978 or ENSMUSG00000029314 or ENSMUSG00000031545	Glycerolipid metabolism	0.196	0	0	0	0	0	0	0	0	0	0	0	0	0	0	0	0	0	0	0	0	0	0	0	0	0	0	0	0	0	0	0	0	0	0	0	0	0	0	0	0	0	0	0.001	0.001
MMRNR02646	RE3175R	3-Oxo-Tetracosa-12,15,18,21-All-Cis-Tetraenoyl Coenzyme A[r] + H+[r] + NADPH[r] <=> 3(S)-Hydroxy-Tetracosa-12,15,18,21-All-Cis-Tetraenoyl Coenzyme A[r] + NADP+[r]	ENSMUSG00000006390	Fatty acid oxidation	0	0	0	0	0	0	0	0	0	0	0	0	0	0	0	0	0	0	0	0	0	0	0	0	0	0	0	0	0	0	0	0	0	0	0	0	0	0	0	0	0	0	0	0.001	0
MMRNR04609	r0627	galactosylglycerol[s] + H2O[s] <=> galactose[s] + glycerol[s]	ENSMUSG00000031266	Miscellaneous	-628.685	0	0	0	0	0	0	0	0	0	0	0	0	0	0	0	0	0	0	0	0	0	0	0	0	0	0	0	0	0	0	0	0	0	0	0	0	0	0	0	0	0	0	0	0
MMRNR03403	G3PD1	NAD+[c] + sn-glycerol-3-phosphate[c] <=> DHAP[c] + H+[c] + NADH[c]	ENSMUSG00000023019 or ENSMUSG00000050627	Glycerophospholipid metabolism	1000	0.624	0.554	7.795	8.09	7.931	8.163	6.187	4.286	8.018	3.753	6.464	0.497	7.795	8.089	6.938	8.163	0.551	7.805	8.1	7.941	8.175	5.6	7.714	8.009	7.85	8.083	6.258	7.804	8.099	7.333	6.875	0.578	7.714	8.008	7.032	8.082	1.141	7.725	8.019	7.86	8.094	6.141	8.032	8.328
MMRNR07404	PIt8	1.5 Na+[s] + Pi[s] <=> 1.5 Na+[c] + Pi[c]	ENSMUSG00000027397 or ENSMUSG00000037656	Transport, extracellular	-1000	-0.377	-0.315	-0.915	-0.915	-0.918	-0.909	-0.884	-0.206	-0.165	-1	-1	-1	-0.914	-0.622	-0.917	-0.908	-0.884	-1.006	-1.006	-1.001	-1.014	-1.003	-0.915	-0.915	-0.918	-0.909	-0.908	-0.995	-0.995	-1.003	-1.003	-1.003	-0.914	-0.914	-0.917	-0.908	-0.908	-1.005	-1.006	-1.001	-1.014	0	0	0
MMRNR06128	HMR_5397	glycogenin G11[c] => glycogenin G4G7[c]	ENSMUSG00000022707	Starch and sucrose metabolism	94.733	7.794	5.433	1.649	1.719	1.621	1.798	1.828	1.687	1.74	1.713	1.793	1.812	1.698	1.751	1.724	1.806	1.828	1.636	1.706	1.609	1.782	1.808	1.649	1.719	1.621	1.798	1.825	1.684	1.737	1.71	1.789	1.808	1.698	1.751	1.725	1.806	1.825	1.636	1.706	1.609	1.782	1.808	1.421	1.496
MMRNR09953	HMR_3755	3-hydroxyisobutyryl-CoA[m] + H2O[m] => 3-hydroxyisobutyrate[m] + CoA[m]	ENSMUSG00000041426	Valine, leucine, and isoleucine metabolism	998.235	0.445	0.378	0.31	0.31	0.309	0.312	0.305	0.292	0.292	0.292	0.298	0.298	0.31	0.31	0.31	0.312	0.305	0.335	0.335	0.332	0.342	0.338	0.272	0.272	0.271	0.274	0.274	0.333	0.333	0.333	0.338	0.338	0.272	0.272	0.271	0.274	0.274	0.297	0.297	0.294	0.303	0.3	0.286	0.286
MMRNR08289	HMR_5307	alanine[s] + H+[c] + 2 Na+[s] => alanine[c] + H+[s] + 2 Na+[c]	ENSMUSG00000010064	Transport, extracellular	0	0.512	0.547	1.333	0.656	0.467	1.672	0.661	0.338	0.338	0.429	0.497	0.464	0.664	0.467	0.564	1.003	0.703	0.467	1.253	0.467	1.04	0.904	0.514	1.031	0.76	1.749	0.823	0.825	0.619	0.582	0.746	0.492	1.073	0.76	0.66	1.004	0.737	0.514	0.592	0.428	0.567	0.537	0.182	0.182
MMRNR01333	HMR_2607	CoA[m] + tridecanoylcarnitine[m] <=> L-carnitine[m] + tridecanoyl-CoA[m]	ENSMUSG00000026853 or ENSMUSG00000028607	Carnitine shuttle (mitochondrial)	-0.019	0	0	0	0	0	0	0	0	0	0	0	0	0	0	0	0	0	0	0	0	0	0	0	0	0	0	0	0	0	0	0	0	0	0	0	0	0	0	0	0	0	0	0	0
MMRNR05866	HMR_8507	NAD+[c] + propane-1,2-diol[c] => H+[c] + lactaldehyde[c] + NADH[c]	ENSMUSG00000028138 or ENSMUSG00000037797 or ENSMUSG00000053054 or ENSMUSG00000055301 or ENSMUSG00000074207	Pyruvate metabolism	196.315	0	0	0	0	0	0	0	0	0	0	0	0	0	0	0	0	0	0	0	0	0	0	0	0	0	0	0	0	0	0	0	0	0	0	0	0	0	0	0	0	0	0	0	0
MMRNR10310	HMR_5252	PE-LD pool[l] => PE-LD pool[r]		Transport, lysosomal	0.301	0.027	0.022	0.006	0.006	0.006	0.007	0.006	0.009	0.009	0.009	0.009	0.009	0.006	0.006	0.006	0.007	0.006	0.009	0.009	0.009	0.01	0.01	0.006	0.006	0.006	0.007	0.007	0.009	0.009	0.009	0.01	0.01	0.006	0.006	0.006	0.007	0.007	0.009	0.009	0.009	0.01	0.01	0.003	0.003
MMRNR00938	r0630	choloyl-CoA[c] + taurine[c] <=> CoA[c] + taurocholate[c]		Bile acid metabolism	3.871	0	0	0	0	0	0	0	0	0	0	0	0	0	0	0	0	0	0	0	0	0	0	0	0	0	0	0	0	0	0	0	0	0	0	0	0	0	0	0	0	0	0	0	0
MMRNR05957	HMR_8410	2 H+[m] + 2 O2-[m] => H2O2[m] + O2[m]	ENSMUSG00000006818	ROS detoxification	501.738	7.066	7.108	4.007	4.611	4.292	4.488	4.701	4.007	3.721	4.173	3.779	4.619	4.007	4.611	4.292	4.489	4.735	3.779	4.285	4.181	4.14	4.424	4.007	4.611	4.292	4.559	4.724	3.77	4.342	3.926	4.313	4.467	4.007	4.611	4.292	4.56	4.735	3.84	4.356	4.237	4.211	4.414	4.007	4.611
MMRNR03355	HMR_0514	docosanoyl-CoA[c] + sn-glycerol-3-phosphate[c] => 1-acylglycerol-3P-docosa[c] + CoA[c]	ENSMUSG00000024978 or ENSMUSG00000029314 or ENSMUSG00000031545	Glycerolipid metabolism	0.005	0	0	0	0	0	0	0	0	0	0	0	0	0	0	0	0	0	0	0	0	0	0	0	0	0	0	0	0	0	0	0	0	0	0	0	0	0	0	0	0	0	0	0	0
MMRNR10647	EXC_BOTH_C00704[s]	<=> O2-[s]		Exchange reactions	1000	0	0	0	0	0	0	0	0	0	0	0	0	0	0	0	0	0	0	0	0	0	0	0	0	0	0	0	0	0	0	0	0	0	0	0	0	0	0	0	0	0	0	0	0
MMRNR05153	HMR_2428	(3S)-hydroxy-eicosa-cis,cis-11,14-dienoyl-CoA[c] => H2O[c] + trans,cis,cis-2,11,14-eicosatrienoyl-CoA[c]	ENSMUSG00000025868 or ENSMUSG00000028497 or ENSMUSG00000033629 or ENSMUSG00000035376 or ENSMUSG00000063275	Omega-6 fatty acid metabolism	0.038	0	0	0	0	0	0	0	0	0	0	0	0	0	0	0	0	0	0	0	0	0	0	0	0	0	0	0	0	0	0	0	0	0	0	0	0	0	0	0	0	0	0	0	0
MMRNR10669	EXC_BOTH_C00780[s]	<=> serotonin[s]		Exchange reactions	0	-0.017	-0.014	0	0	0	0	0	0	0	0	0	0	0	0	0	0	0	0	0	0	0	0	0	0	0	0	0	0	0	0	0	0	0	0	0	0	0	0	0	0	0	0	0	0
MMRNR10171	HMR_0630	H2O[c] + PC-LD pool[c] => 2-lysolecithin pool[c] + fatty acid-LD-PC pool[c]	ENSMUSG00000009646 or ENSMUSG00000027999 or ENSMUSG00000028751 or ENSMUSG00000029522 or ENSMUSG00000041193 or ENSMUSG00000042632 or ENSMUSG00000056220 or ENSMUSG00000060675	Glycerophospholipid metabolism	0.199	0	0	0	0	0	0	0	0	0	0	0	0	0	0	0	0	0	0	0	0	0	0	0	0	0	0	0	0	0	0	0	0	0	0	0	0	0	0	0	0	0	0	0	0
MMRNR01180	HMR_2714	(6Z,9Z,12Z,15Z)-octadecatetraenoyl-CoA[c] + L-carnitine[c] <=> (6Z,9Z,12Z,15Z)-octadecatetraenoylcarnitine[c] + CoA[c]	ENSMUSG00000024900 or ENSMUSG00000078937	Carnitine shuttle (cytosolic)	0	0	-0.001	0.008	0	0.008	0.007	0.007	-0.004	-0.004	-0.006	-0.004	-0.004	0.008	0.008	0.008	0.007	0.007	-0.006	-0.006	-0.006	-0.006	-0.003	0.008	0	0.008	0.007	0.007	-0.004	-0.004	-0.006	-0.003	-0.003	0.008	0.008	0.008	0.007	0.007	-0.006	-0.006	-0.006	-0.006	-0.003	0.007	0
MMRNR01231	HMR_2825	L-carnitine[r] + L-oleoylcarnitine[c] => L-carnitine[c] + L-oleoylcarnitine[r]	ENSMUSG00000018900	Carnitine shuttle (endoplasmic reticular)	0.075	0	0.001	0	0	0	0	0	0	0	0	0	0	0	0	0	0	0	0	0	0	0	0	0	0	0	0	0	0	0	0	0	0	0	0	0	0	0	0	0	0	0	0	0	0
MMRNR10146	HMR_0584	H2O[m] + PGP-CL pool[m] => Pi[m] + PG-CL pool[m]		Glycerophospholipid metabolism	0.204	0.003	0.003	0.001	0.001	0.001	0.001	0.001	0.001	0.001	0.001	0.001	0.001	0.001	0.001	0.001	0.001	0.001	0.001	0.001	0.001	0.001	0.001	0.001	0.001	0.001	0.001	0.001	0.001	0.001	0.001	0.001	0.001	0.001	0.001	0.001	0.001	0.001	0.001	0.001	0.001	0.001	0.001	0.001	0.001
MMRNR04812	NMNATr	ATP[c] + H+[c] + nicotinamide D-ribonucleotide[c] <=> NAD+[c] + PPi[c]	ENSMUSG00000032456	NAD metabolism	0	0	0	-0.012	-0.012	-0.012	-0.013	-0.011	-0.019	-0.019	-0.019	-0.021	-0.021	-0.012	-0.012	-0.012	-0.013	-0.011	-0.02	-0.02	-0.019	-0.022	-0.021	-0.012	-0.012	-0.012	-0.013	-0.013	-0.019	-0.019	-0.019	-0.021	-0.021	-0.012	-0.012	-0.012	-0.013	-0.013	-0.02	-0.02	-0.019	-0.022	-0.021	0	0
MMRNR08722	HMR_8912	inositol[s] + 2 Na+[s] => inositol[c] + 2 Na+[c]	ENSMUSG00000030769 or ENSMUSG00000089774	Transport, extracellular	1.102	0	0	0	0	0	0	0	0	0	0	0	0	0	0	0	0	0	0	0	0	0	0	0	0	0	0	0	0	0	0	0	0	0	0	0	0	0	0	0	0	0	0	0	0
MMRNR02322	C160CPT1	L-carnitine[c] + palmitoyl-CoA[c] <=> CoA[c] + L-Palmitoylcarnitine[c]	ENSMUSG00000024900 or ENSMUSG00000078937	Carnitine shuttle (cytosolic)	-741.09	0	0	0	0	0	0	0	0.023	0	0	0	0.021	0	0	0	0	0	0	0	0	0	0	0	0	0	0	0	0	0	0	0	0	0	0	0	0	0	0	0	0	0	0	0	0
MMRNR05814	RE2954C	dTDP[c] + H+[c] + PEP[c] <=> dTTP[c] + pyruvate[c]	ENSMUSG00000032294 or ENSMUSG00000041237	Pyrimidine catabolism	0	0	0	0	0	0	0	0	0	0	0	0	0	0	0	0	0	0	0	0	0	0	0	0	0	0	0	0	0	0	0	0	0	0	0	0	0	0	0	0	0	0	0	0	-1.171
MMRNR04411	HMR_4739	2-aminoadipate 6-semialdehyde[m] + H2O[m] + NAD+[m] => H+[m] + L-2-aminoadipate[m] + NADH[m]	ENSMUSG00000053644	Lysine metabolism	0	0.563	0.472	0	0	0	0	0	0.082	0.082	0.082	0.091	0.091	0	0	0	0	0.048	0.089	0	0.031	0	0.095	0	0	0	0	0	0.086	0	0.086	0	0.095	0	0	0	0	0.058	0.089	0	0	0	0.095	0	0
MMRNR00408	HMR_4780	NADP+[c] + trans-4-hydroxy-L-proline[c] <=> H+[c] + L-1-pyrroline-3-hydroxy-5-carboxylate[c] + NADPH[c]	ENSMUSG00000022571 or ENSMUSG00000025140 or ENSMUSG00000026520	Arginine and proline metabolism	0	0	0	0	0	0	0	0	0	0	0	0	0	0	1.399	0	0	0	0	0	0.284	0	0	0	0	0	0.407	0	0	0	0	0	0	0	0	0	0	0	0	0	0	0	0	2.452	0
MMRNR08708	HMR_8877	galactose[s] + 2 Na+[s] => galactose[c] + 2 Na+[c]	ENSMUSG00000011034	Transport, extracellular	0	0	0	0	0	0	0.558	1.515	0.833	0	0	0	0	0.833	0	1.429	0	0	0	0	1.429	0	0	0.833	0	0	0	0	0	0	0	0	1.515	0	0	1.429	0	0	0.554	0	0	0	0	0	0
MMRNR03017	HMR_4446	5,10-methylene-THF[c] + H+[c] + NADPH[c] => 5-methyl-THF[c] + NADP+[c]	ENSMUSG00000029009	Folate metabolism	0	0	0	0	0	0	0	0	0	0	0.16	0	0	0	0	0	0	0	0	0	0	0	0	0	0	0	0	0	0	0	0	0	0	0	0	0	0	0	0	0	0	0	0	0	0
MMRNR08495	HMR_6367	deoxyadenosine[c] <=> deoxyadenosine[s]	ENSMUSG00000023942	Transport, extracellular	0	0	0	0.436	0.435	0.438	0.431	0.433	0.432	0.432	0.434	0.426	0.426	0.435	0.435	0.437	0.43	0.433	0.429	0.429	0.433	0.423	0.424	0.436	0.435	0.438	0.431	0.431	0.43	0.43	0.431	0.424	0.424	0.435	0.435	0.437	0.431	0.431	0.43	0.429	0.433	0.423	0.424	0.451	0.451
MMRNR03271	UGLT	alpha-D-galactose-1-phosphate[c] + UDP-glucose[c] <=> glucose-1-phosphate[c] + UDP-galactose[c]	ENSMUSG00000036073	Galactose metabolism	-49.317	0	0	-5.187	-5.016	-4.4	-5.551	-4.985	-5.613	-5.253	-5.431	-5.505	-4.821	-5.727	-5.367	-5.55	-5.64	-4.985	-5.072	-4.9	-4.294	-5.417	-4.803	-5.186	-5.015	-4.4	-5.551	-4.956	-5.597	-5.237	-5.412	-5.487	-4.803	-5.727	-5.367	-5.55	-5.64	-4.956	-5.072	-4.9	-4.294	-5.417	-4.804	-2.539	-2.414
MMRNR06750	r1590	leucine[c] + serine[s] <=> leucine[s] + serine[c]	ENSMUSG00000040010	Transport, extracellular	0	0	0	0	0	0	0	0	-0.332	0	0	0	0	0	0	-0.24	0	0	0	0	0	0	0	0	0	0	0	0	-0.385	0	0	0	0	0	0	-0.248	0	0	0	0	0	0	0	0	0
MMRNR02271	HMR_2282	H+[c] + myristoyl-CoA[c] + NADPH[c] + O2[c] => (7Z)-tetradecenoyl-CoA[c] + 2 H2O[c] + NADP+[c]	ENSMUSG00000025203	Fatty acid desaturation	0.019	0	0	0	0	0	0	0	0	0	0	0	0	0	0	0	0	0	0	0	0	0	0	0	0	0	0	0	0	0	0	0	0	0	0	0	0	0	0	0	0	0	0	0	0
MMRNR10257	HMR_0547	0.0001 (10Z)-heptadecenoyl-CoA[c] + 0.0001 (11Z,14Z,17Z)-eicosatrienoyl-CoA[c] + 0.0001 (11Z,14Z)-eicosadienoyl-CoA[c] + 0.0001 (11Z)-docosenoyl-CoA[c] + 0.0001 (11Z)-eicosenoyl-CoA[c] + 0.0001 (13Z,16Z)-docosadienoyl-CoA[c] + 0.0001 (13Z)-docosenoyl-CoA[c] + 0.0001 (13Z)-eicosenoyl-CoA[c] + 0.0001 (13Z)-octadecenoyl-CoA[c] + 0.0001 (15Z)-tetracosenoyl-CoA[c] + 0.0221 (4Z,7Z,10Z,13Z,16Z,19Z)-doco…		Pool reactions	9.781	0.155	0.122	0.063	0.063	0.06	0.068	0.068	0.06	0.06	0.058	0.064	0.064	0.063	0.063	0.061	0.068	0.068	0.061	0.061	0.058	0.066	0.066	0.062	0.063	0.06	0.067	0.068	0.061	0.061	0.059	0.066	0.066	0.063	0.063	0.061	0.068	0.068	0.061	0.061	0.058	0.066	0.066	0.054	0.054
MMRNR00022	HMR_0280	H2O[c] + nonadecanoyl-CoA[c] => CoA[c] + nonadecylic acid[c]	ENSMUSG00000021226 or ENSMUSG00000021228 or ENSMUSG00000028937 or ENSMUSG00000039653 or ENSMUSG00000052392	Acyl-CoA hydrolysis	0.003	0	0	0	0	0	0	0	0	0	0	0	0	0	0	0	0	0	0	0	0	0	0	0	0	0	0	0	0	0	0	0	0	0	0	0	0	0	0	0	0	0	0	0	0
MMRNR03272	HMR_3944	glucose-1-phosphate[c] + UTP[c] => PPi[c] + UDP-glucose[c]	ENSMUSG00000001891	Galactose metabolism	1000	87.627	61.59	13.645	14.589	14.092	14.968	15.86	13.645	14.589	14.092	14.968	15.86	13.645	14.589	14.092	14.968	15.86	13.645	14.589	14.092	14.968	15.86	13.645	14.589	14.092	14.968	15.86	13.645	14.589	14.092	14.968	15.86	13.645	14.589	14.092	14.968	15.86	13.645	14.589	14.092	14.968	15.86	13.645	14.589
MMRNR09111	CITRtm	citrulline[m] <=> citrulline[c]	ENSMUSG00000031482	Transport, mitochondrial	1000	0	0	0	0	0	0	0	0	0	0	0	0	0	0	0	0	0	0	0	0	0	0	0	0	0	0	0	0	0	0	0	0	0	0	0	0	0	0	0	0	0	0	0.489	0
MMRNR04565	CYSTGL	H2O[c] + L-Cystathionine[c] => 2-oxobutyrate[c] + cysteine[c] + NH4+[c]	ENSMUSG00000028179	Cysteine and methionine metabolism	0.132	0.068	0	0	0	0	0	0.011	0	0	0	0	0	0	0	0.012	0	0	0	0	0	0	0	0	0.012	0	0	0.013	0	0	0	0	0	0	0	0	0	0.013	0	0	0	0	0	0.004	0
MMRNR03373	HMR_0532	10,13,16,19-docosatetraenoyl-CoA[c] + sn-glycerol-3-phosphate[c] => 1-acylglycerol-3P-10,13,16,19-doco[c] + CoA[c]	ENSMUSG00000024978 or ENSMUSG00000029314 or ENSMUSG00000031545	Glycerolipid metabolism	0.005	0	0	0	0	0	0	0	0	0	0	0	0	0	0	0	0	0	0	0	0	0	0	0	0	0	0	0	0	0	0	0	0	0	0	0	0	0	0	0	0	0	0	0	0
MMRNR08384	HMR_6016	formate[c] + pyruvate[s] <=> formate[s] + pyruvate[c]	ENSMUSG00000020102 or ENSMUSG00000027896 or ENSMUSG00000032902 or ENSMUSG00000041920 or ENSMUSG00000045775	Transport, extracellular	0	0	0	0.017	0.017	0	0	0	0	0	0	0	0	0	0.017	0	0.018	0	0.025	0.025	0	0.027	0	0.017	0.017	0	0.018	0	0	0	0	0.026	0	0	0	0	0.018	0	0.024	0	0.023	0.027	0	0.004	0.004
MMRNR09951	HMR_3748	3-methyl-2-oxobutyrate[m] + CoA[m] + NAD+[m] => CO2[m] + H+[m] + isobutyryl-CoA[m] + NADH[m]	ENSMUSG00000032263 or ENSMUSG00000060376	Valine, leucine, and isoleucine metabolism	0	0.445	0.378	0	0	0	0	0.305	0	0	0	0	0.298	0	0	0	0	0	0	0	0	0	0	0	0	0	0	0	0	0	0	0	0	0	0	0	0	0	0	0	0	0	0.3	0	0
MMRNR06813	r1654	asparagine[s] + threonine[c] <=> asparagine[c] + threonine[s]	ENSMUSG00000040010	Transport, extracellular	0	0	0	0	0	0	0	0	0	0	0	0	0	0	0	0	0	0	0	0	0	0	0	0	0	0	0	0	0	0	0	0	0	0	0	0	0	0	0	0	0	0	0	0	0
MMRNR01425	HMR_3035	L-carnitine[c] + O-propanoylcarnitine[p] <=> L-carnitine[p] + O-propanoylcarnitine[c]	ENSMUSG00000021265 or ENSMUSG00000032602	Carnitine shuttle (peroxisomal)	3.871	0	0	0.124	0.125	0.12	0	0	0	0	0	0	0	0.125	0.125	0	0	0	0	0.191	0.18	0	0	0.124	0.125	0.12	0	0	0	0	0	0	0	0.125	0.125	0	0	0	0	0.191	0.18	0	0	0.051	0.051
MMRNR05086	HMR_2528	H+[c] + NADPH[c] + trans,cis,cis,cis,cis-2,12,15,18,21-tetracosapentaenoyl-CoA[c] => 12,15,18,21-tetracosatetraenoyl-CoA[c] + NADP+[c]	ENSMUSG00000031708	Omega-3 fatty acid metabolism	0.019	0	0	0	0	0	0	0	0	0	0	0	0	0	0	0	0	0	0	0	0	0	0	0	0	0	0	0	0	0	0	0	0	0	0	0	0	0	0	0	0	0	0	0	0
MMRNR06599	MALTt1r	maltose[s] <=> maltose[c]	ENSMUSG00000018566 or ENSMUSG00000028645	Transport, extracellular	0	0.297	0	0	0	0	0	0	1.018	0	0	0	0	0	0	0	0	0	0	0	0	0	0	0	0	0	0	0	0	0	0	0	0	0	0	0	0	0	0	0	0	0	0	0	0
MMRNR02263	HMR_2354	3-oxo-11cis-docosenoyl-CoA[c] + H+[c] + NADPH[c] => 3(S)-hydroxy-11-cis-docosenoyl-CoA[c] + NADP+[c]	ENSMUSG00000027195	Fatty acid biosynthesis	0.019	0	0	0	0	0	0	0	0	0	0	0	0	0	0	0	0	0	0	0	0	0	0	0	0	0	0	0	0	0	0	0	0	0	0	0	0	0	0	0	0	0	0	0	0
MMRNR03456	HMR_4696	choline[c] + NAD+[c] => betaine_aldehyde[c] + H+[c] + NADH[c]	ENSMUSG00000015970	Glycine, serine, alanine, and threonine metabolism	0	0	0.355	0	0	0	0	0	0	0	0	0	0	0	0	0	0	0	0	0	0	0	0	0	0	0	0	0	0	0	0	0	0	0	0	0	0	0	0	0	0	0	0	0	0
MMRNR03375	HMR_0534	linoleoyl-CoA[c] + sn-glycerol-3-phosphate[c] => 1-acylglycerol-3P-lin[c] + CoA[c]	ENSMUSG00000024978 or ENSMUSG00000029314 or ENSMUSG00000031545	Glycerolipid metabolism	2.723	0	0	0	0	0	0	0.003	0	0	0	0	0	0	0	0	0	0.003	0	0	0	0	0	0	0	0	0	0	0	0	0	0	0	0	0	0	0	0	0	0	0	0	0	0.01	0.01
MMRNR10793	EXC_BOTH_C00249[s]	<=> palmitate[s]		Exchange reactions	0.878	0.027	0.059	0.354	0.354	0.354	0.354	0.354	0.059	0.059	0.059	0.059	0.059	0.354	0.354	0.354	0.354	0.354	0.059	0.059	0.059	0.059	0.059	0.354	0.354	0.354	0.354	0.354	0.059	0.059	0.059	0.059	0.059	0.354	0.354	0.354	0.354	0.354	0.059	0.059	0.059	0.059	0.059	0.354	0.354
MMRNR03560	r0165	H+[c] + PEP[c] + UDP[c] => pyruvate[c] + UTP[c]	ENSMUSG00000032294 or ENSMUSG00000041237	Glycolysis / Gluconeogenesis	0	0	0	2.334	2.828	2.383	0	0	0	0	0	0	0	0	2.828	2.381	0	0	0	2.766	2.326	0.858	0	0	0	2.383	4.191	0	0	0	2.323	0.628	0	2.333	2.828	2.381	0	0	0	2.766	2.327	0	0	0	0
MMRNR04866	AMPDA	AMP[c] + H+[c] + H2O[c] => IMP[c] + NH4+[c]	ENSMUSG00000005686 or ENSMUSG00000027889 or ENSMUSG00000070385	Nucleotide metabolism	0	0	0	0	0	0	0	0	0	0	0	0	0	0.004	0.003	0	0.003	0	0	0	0	0	0	0	0	0	0	0	0	0	0	0	0	0.003	0.003	0.003	0.003	0	0	0	0	0	0	0.024	0.023
MMRNR10362	EXC_IN_C00007[s]	=> O2[s]		Exchange reactions	1000	17	17	26.424	26.248	25.836	27.15	24.515	19.583	19.526	19.402	19.767	17.31	26.583	26.567	26.503	26.214	22.723	23.674	23.704	22.87	24.477	21.961	26.258	26.401	26.044	27.311	25.049	23.79	23.755	23.367	23.958	21.057	26.669	26.439	26.581	26.225	23.413	23.682	23.605	22.669	24.57	22.193	23.579	24.266
MMRNR05080	HMR_2516	3-oxo-docosa-10,13,16,19-all-cis-tetraenoyl-CoA[c] + H+[c] + NADPH[c] => 3(S)-hydroxy-docosa-10,13,16,19-all-cis-tetraenoyl-CoA[c] + NADP+[c]	ENSMUSG00000027195	Omega-3 fatty acid metabolism	0.231	0	0.003	0	0	0	0.001	0.001	0	0	0	0	0	0.001	0.001	0	0.001	0.001	0	0	0	0	0	0	0	0	0.001	0.001	0	0	0	0	0	0.001	0.001	0	0.001	0.001	0	0	0	0	0	0	0.001
MMRNR02254	HMR_2342	cis-vaccenoyl-CoA[c] + malonyl-CoA[c] => 3-oxo-13-cis-eicosenoyl-CoA[c] + CO2[c] + CoA[c]	ENSMUSG00000006390 or ENSMUSG00000021364 or ENSMUSG00000021696 or ENSMUSG00000032349 or ENSMUSG00000038754 or ENSMUSG00000041220	Fatty acid biosynthesis	0.016	0	0	0	0	0	0	0	0	0	0	0	0	0	0	0	0	0	0	0	0	0	0	0	0	0	0	0	0	0	0	0	0	0	0	0	0	0	0	0	0	0	0	0	0
MMRNR00516	HMR_3116	(2E)-octadecenoyl-CoA[m] + H2O[m] => 3-hydroxyoctadecanoyl-CoA[m]	ENSMUSG00000025465 or ENSMUSG00000025745	Beta-oxidation (mitochondrial)	14.616	0	0	0	0	0	0	0	0	0	0	0	0	0	0	0	0	0	0	0	0	0	0	0	0	0	0	0	0	0	0	0	0	0	0	0	0	0	0	0	0	0	0	0	0
MMRNR01722	HMR_5391	4-methylthio-2-oxobutanoic acid[c] + glutamate[c] => AKG[c] + methionine[c]	ENSMUSG00000001670	Cysteine and methionine metabolism	0	0.047	0.457	0	0	0	0	0	0	0	0	0	0	0	0	0	0	0	0	0	0	0	0	0	0	0	0	0	0	0	0	0	0	0	0	0	0	0	0	0	0	0	0	0	0
MMRNR05088	HMR_2533	3-oxoeicosa-cis,cis,cis-11,14,17-trienoyl-CoA[c] + H+[c] + NADPH[c] => (3S)-hydroxy-eicosa-cis,cis,cis-11,14,17-trienoyl-CoA[c] + NADP+[c]	ENSMUSG00000027195	Omega-3 fatty acid metabolism	0.038	0	0	0	0	0	0	0	0	0	0	0	0	0	0	0	0	0	0	0	0	0	0	0	0	0	0	0	0	0	0	0	0	0	0	0	0	0	0	0	0	0	0	0	0
MMRNR05070	HMR_2493	2-trans-7,10,13,16,19-all-cis-docosahexaenoyl-CoA[c] + H+[c] + NADPH[c] => (7Z,10Z,13Z,16Z,19Z)-docosapentaenoyl-CoA[c] + NADP+[c]	ENSMUSG00000031708	Omega-3 fatty acid metabolism	1.191	0.003	0.002	0.004	0.004	0.003	0.004	0.005	0.003	0.003	0	0.003	0.003	0.004	0.004	0.004	0.004	0.005	0	0	0	0	0.003	0.004	0.004	0.003	0.004	0.004	0.003	0.003	0	0.003	0.003	0.004	0.004	0.004	0.004	0.004	0	0	0	0	0.003	0.001	0.005
MMRNR02277	HMR_2294	H+[c] + NADPH[c] + O2[c] + stearoyl-CoA[c] => 2 H2O[c] + NADP+[c] + oleoyl-CoA[c]	ENSMUSG00000025203 or ENSMUSG00000044788	Fatty acid desaturation	0	0	0	0	0	0	0	0	0	0	0.057	0	0	0	0	0	0	0	0	0	0	0	0	0	0	0	0	0	0	0	0	0	0	0	0	0	0	0	0	0	0	0	0	0	0
MMRNR01160	HMR_2633	7-hexadecenoyl-CoA[c] + L-carnitine[c] <=> CoA[c] + hexadecenoylcarnitine(9)[c]	ENSMUSG00000024900 or ENSMUSG00000078937	Carnitine shuttle (cytosolic)	0	0	0	0	0.001	0.001	0	0	0	0	0.036	0.021	0	0	0.001	0.001	0	0.001	0.001	0.001	0.001	0.001	0.021	0.001	0.001	0	0.001	0.001	0.001	0	0.001	0.001	0.021	0.001	0.001	0.001	0.001	0.001	0.001	0.001	0.001	0	0.021	0.298	0.001
MMRNR05694	HMR_4632	dAMP[c] + H2O[c] => deoxyadenosine[c] + Pi[c]	ENSMUSG00000017176 or ENSMUSG00000020736 or ENSMUSG00000025041 or ENSMUSG00000029780 or ENSMUSG00000032420 or ENSMUSG00000032561 or ENSMUSG00000032615	Purine metabolism	130.988	0	0	0.436	0.435	0.438	0.431	0.433	0.432	0.432	0.434	0.426	0.426	0.435	0.435	0.437	0.43	0.433	0.429	0.429	0.433	0.423	0.424	0.436	0.435	0.438	0.431	0.431	0.43	0.43	0.431	0.424	0.424	0.435	0.435	0.437	0.431	0.431	0.43	0.429	0.433	0.423	0.424	0.451	0.451
MMRNR08359	HMR_5924	alanine[c] + arginine[s] => alanine[s] + arginine[c]	ENSMUSG00000024131 or ENSMUSG00000030492	Transport, extracellular	0	0	0.1	0.117	0	0	0.117	0	0	0	0	0.1	0	0.117	0	0	0	0	0	0	0	0	0	0	0	0	0	0	0	0	0	0	0	0	0	0	0.1	0	0	0	0	0	0	0	0
MMRNR03545	HMR_7747	ADP[c] + beta-D-glucose[c] => AMP[c] + beta-D-glucose-6-phosphate[c]	ENSMUSG00000025236	Glycolysis / Gluconeogenesis	616.306	0	0	4.2	4.229	3.442	4.949	5.301	4.743	4.581	4.596	5.037	5.301	4.743	4.581	4.596	5.037	5.301	4.231	4.26	3.469	4.987	5.301	4.2	4.228	3.442	4.948	5.301	4.743	4.581	4.596	5.037	5.301	4.743	4.581	4.596	5.037	5.301	4.23	4.259	3.468	4.987	5.301	1.423	1.496
MMRNR06747	r1587	phenylalanine[c] + serine[s] <=> phenylalanine[s] + serine[c]	ENSMUSG00000040010	Transport, extracellular	0	0	0	0	0	0	0	0	0	0	0	0	0	0	0	0	0	0	0	0	0	0	0	0	0	0	0	0	0	0	0	0	0	-0.145	0	0	0	0	0	0	0	0	0	0	0
MMRNR05085	HMR_2526	3(S)-hydroxy-tetracosa-12,15,18,21-all-cis-tetraenoyl-CoA[c] => H2O[c] + trans,cis,cis,cis,cis-2,12,15,18,21-tetracosapentaenoyl-CoA[c]	ENSMUSG00000025868 or ENSMUSG00000028497 or ENSMUSG00000033629 or ENSMUSG00000035376 or ENSMUSG00000063275	Omega-3 fatty acid metabolism	0.019	0	0	0	0	0	0	0	0	0	0	0	0	0	0	0	0	0	0	0	0	0	0	0	0	0	0	0	0	0	0	0	0	0	0	0	0	0	0	0	0	0	0	0	0
MMRNR03359	HMR_0518	sn-glycerol-3-phosphate[c] + tetracosanoyl-CoA[c] => 1-acylglycerol-3P-tetraco[c] + CoA[c]	ENSMUSG00000024978 or ENSMUSG00000029314 or ENSMUSG00000031545	Glycerolipid metabolism	0.005	0	0	0	0	0	0	0	0	0	0	0	0	0	0	0	0	0	0	0	0	0	0	0	0	0	0	0	0	0	0	0	0	0	0	0	0	0	0	0	0	0	0	0	0
MMRNR02411	FAOXC2051843m	(5Z,8Z,11Z,14Z,17Z)-eicosapentaenoyl-CoA[m] + CoA[m] + H2O[m] + NAD+[m] => (6Z,9Z,12Z,15Z)-octadecatetraenoyl-CoA[m] + acetyl-CoA[m] + H+[m] + NADH[m]	ENSMUSG00000029545 or ENSMUSG00000062908	Beta-oxidation (mitochondrial)	0	0	0.001	0	0	0	0	0	0.004	0.004	0.006	0.004	0.004	0	0	0	0	0	0.006	0.006	0.006	0.006	0.003	0	0	0	0	0	0.004	0.004	0.006	0.003	0.003	0	0	0	0	0	0.006	0.006	0.006	0.006	0.003	0	0
MMRNR05655	HMR_4080	AMP[c] + H2O[c] => IMP[c] + NH3[c]	ENSMUSG00000005686 or ENSMUSG00000027889 or ENSMUSG00000070385	Purine metabolism	0	0.068	0.053	0.027	0.027	0.026	0.029	0.03	0.026	0.026	0.025	0.028	0.028	0.023	0.025	0.027	0.026	0.03	0.027	0.027	0.026	0.029	0.029	0.027	0.027	0.026	0.029	0.029	0.027	0.027	0.026	0.029	0.029	0.025	0.025	0.024	0.026	0.029	0.026	0.027	0.025	0.029	0.029	0	0
MMRNR01261	HMR_2857	L-carnitine[c] + octadecatrienoylcarnitine[r] <=> L-carnitine[r] + octadecatrienoylcarnitine[c]	ENSMUSG00000018900	Carnitine shuttle (endoplasmic reticular)	-5.009	0	-0.003	0	0	0	0	0	-0.003	-0.003	0	-0.003	-0.003	0	0	0	0	0	0	0	0	0	-0.003	0	0	0	0	0	-0.003	-0.003	0	-0.003	-0.003	0	0	0	0	0	0	0	0	0	-0.003	0	0
MMRNR07848	r1667	arginine[s] + ornithine[c] <=> arginine[c] + ornithine[s]	ENSMUSG00000040010	Transport, extracellular	0	0	0	0	0	0.13	0	0	0	0	0.22	0	0	0	0	0.116	0	0	0	0	0.333	0	0	0	0	0.122	0	0	0	0	0.325	0	0	0	0	0.108	0	0	0	0	0.325	0	0	0.372	0.401
MMRNR03014	HMR_4336	10-formyl-THF[c] + H2O[c] + NADP+[c] => CO2[c] + H+[c] + NADPH[c] + THF[c]	ENSMUSG00000020256 or ENSMUSG00000030088	Folate metabolism	0	0.148	0.228	0	0	0	0	0	0	0	0	0	0	0	0	0	0	0	0	0	0	0	0	0	0	0	0	0	0	0	0	0	0	0	0	0	0	0	0	0	0	0	0	0	0
MMRNR05151	HMR_2423	linoleoyl-CoA[c] + malonyl-CoA[c] => 3-oxoeicosa-cis,cis-11,14-dienoyl-CoA[c] + CO2[c] + CoA[c]	ENSMUSG00000006390 or ENSMUSG00000021364 or ENSMUSG00000021696 or ENSMUSG00000032349 or ENSMUSG00000038754 or ENSMUSG00000041220	Omega-6 fatty acid metabolism	0.038	0	0	0	0	0	0	0	0	0	0	0	0	0	0	0	0	0	0	0	0	0	0	0	0	0	0	0	0	0	0	0	0	0	0	0	0	0	0	0	0	0	0	0	0
MMRNR06822	r1664	lysine[s] + ornithine[c] <=> lysine[c] + ornithine[s]	ENSMUSG00000040010	Transport, extracellular	990.921	0	0	0	0	0	0	0	0	0	0	0	0	0	0	0	0	0	0	0	0	0	0	0	0	0	0	0	0	0	0	0	0	0	0	0	0	0	0	0	0	0	0	0	0
MMRNR05256	G6PDH2c	3 glucose-6-phosphate[c] + 3 NADP+[c] => 3 glucono-1,5-lactone-6-phosphate[c] + 3 H+[c] + 3 NADPH[c]	ENSMUSG00000031400	Pentose phosphate pathway	0	0.767	2.129	0.001	0.001	0	0.001	0	0	0	1.109	0	0	0	0	1.146	0	0	0	0	0	0	0	0.001	0.001	0	0.001	0	0	0	1.055	0	0	0	0	1.148	0	0	0	0	0	0	0	0	0
MMRNR09344	HMR_5411	H+[c] + L-lactate[c] <=> H+[m] + L-lactate[m]	ENSMUSG00000032902	Transport, mitochondrial	-927.169	0	0	0	0	0	0	0	0	0	0	0	0	0	0	0	0	0	0	0	0	0	0	0	0	0	0	0	0	0	0	0	0	0	0	0	0	0	0	0	0	0	0	0	0
MMRNR09937	HMR_3213	methylmalonyl-CoA[m] => (R)-methylmalonyl-CoA[m]	ENSMUSG00000033429	Valine, leucine, and isoleucine metabolism	0	0.45	0.474	1.107	1.107	1.099	1.123	1.086	0.758	0.758	0.757	0.792	0.792	1.108	1.108	1.102	1.123	1.086	1.238	1.24	1.219	1.278	1.261	1.2	1.201	1.193	1.217	1.216	1.225	1.225	1.226	1.261	1.261	1.202	1.202	1.195	1.216	1.216	1.331	1.333	1.313	1.372	1.354	0.811	0.812
MMRNR02370	FACOAL203	ATP[c] + CoA[c] + dihomo-gamma-linolenate[c] <=> AMP[c] + dihomo-gamma-linolenoyl-CoA[c] + PPi[c]	ENSMUSG00000018796 or ENSMUSG00000024981 or ENSMUSG00000027359 or ENSMUSG00000031278 or ENSMUSG00000032883	Fatty acid oxidation	0.001	0	0	0	0	0	0	0	0	0	0	0	0	0	0	0	0	0	0	0	0	0	0	0	0	0	0	0	0	0	0	0	0	0	0	0	0	0	0	0	0	0	0	0	0
MMRNR00861	HMR_1797	26-hydroxycholesterol[c] + H+[c] + NADPH[c] + O2[c] => cholest-5-ene-3beta,7alpha,27-triol[c] + H2O[c] + NADP+[c]	ENSMUSG00000025479 or ENSMUSG00000026170	Bile acid metabolism	3.871	0	0	0.124	0.125	0.12	0.134	0.115	0.177	0.177	0.176	0.196	0.196	0.125	0.125	0.121	0.134	0.115	0.19	0.191	0.18	0.212	0.203	0.124	0.125	0.12	0.134	0.134	0.184	0.184	0.183	0.203	0.203	0.125	0.125	0.121	0.134	0.134	0.19	0.191	0.18	0.212	0.203	0.051	0.051
MMRNR09031	HMR_8753	methanol[c] <=> methanol[l]		Transport, lysosomal	11.424	1.032	0.837	0.24	0.241	0.231	0.259	0.227	0.327	0.327	0.324	0.36	0.36	0.242	0.242	0.234	0.259	0.227	0.349	0.351	0.331	0.389	0.374	0.24	0.241	0.231	0.259	0.259	0.339	0.339	0.337	0.374	0.374	0.242	0.242	0.234	0.259	0.259	0.349	0.351	0.33	0.388	0.373	0.113	0.112
MMRN_glycogen	MMRN_glycogen	glycogen[c] => glycogen_pool_biomass[c][c]		Artificial reactions	94.493	1.501	1.181	0.604	0.607	0.583	0.652	0.653	0.576	0.576	0.556	0.618	0.618	0.61	0.611	0.59	0.653	0.653	0.587	0.589	0.565	0.635	0.635	0.604	0.606	0.582	0.652	0.653	0.592	0.592	0.572	0.635	0.635	0.61	0.61	0.59	0.653	0.653	0.586	0.588	0.564	0.634	0.635	0.522	0.518
MMRNR04617	r0752	3,4-dihydroxymandelaldehyde[m] + H2O[m] + NAD+[m] <=> 3,4-Dihydroxymandelate[m] + 2 H+[m] + NADH[m]	ENSMUSG00000010025 or ENSMUSG00000019102 or ENSMUSG00000024885	Miscellaneous	0	0	0	-6.265	-6.426	-5.496	-5.303	0	0	-2.894	-0.82	0	0	-6.239	-5.209	-3.352	-5.296	-4.646	-5.995	-4.965	-4.571	-5.217	0	-6.235	-6.822	-5.567	-5.272	0	-5.853	-4.822	-2.613	-5.071	0	-6.208	-5.178	-3.42	-5.265	-4.9	-5.962	-4.932	-4.641	-5.184	0	-1.174	-4.133
MMRNR03510	HMR_4373	GAP[c] + NAD+[c] + Pi[c] <=> 1,3-bisphospho-D-glycerate[c] + H+[c] + NADH[c]	ENSMUSG00000057666	Glycolysis / Gluconeogenesis	1000	2.258	2.138	4.952	4.822	2.83	6.609	7.621	4.234	4.083	2.83	5.36	4.948	4.264	3.926	2.83	5.148	5.039	4.952	4.822	2.83	6.609	7.497	4.952	4.822	2.83	6.609	7.585	4.182	4.351	2.83	5.634	4.895	4.266	3.849	2.83	5.07	4.999	4.952	4.822	2.83	6.609	7.498	-1.139	-1.127
MMRNR02640	RE3170R	(8Z,11Z,14Z,17Z)-eicosatetraenoyl-CoA[r] + H+[r] + malonyl-CoA[r] => 3-Oxo-Docosa-10,13,16,19-All-Cis-Tetraenoyl Coenzyme A[r] + CO2[r] + CoA[r]	ENSMUSG00000006390	Fatty acid oxidation	0	0	0	0	0	0	0	0	0	0	0	0	0	0	0	0	0	0	0	0	0	0	0	0	0	0	0	0	0	0	0	0	0	0	0	0	0	0	0	0	0	0	0	0.001	0
MMRNR00517	HMR_3117	3-hydroxyoctadecanoyl-CoA[m] + NAD+[m] => 3-oxooctadecanoyl-CoA[m] + H+[m] + NADH[m]	ENSMUSG00000025260 or ENSMUSG00000025745 or ENSMUSG00000027984	Beta-oxidation (mitochondrial)	14.616	0	0	0	0	0	0	0	0	0	0	0	0	0	0	0	0	0	0	0	0	0	0	0	0	0	0	0	0	0	0	0	0	0	0	0	0	0	0	0	0	0	0	0	0
MMRNR08362	HMR_5956	alanine[c] + histidine[s] => alanine[s] + histidine[c]	ENSMUSG00000024131 or ENSMUSG00000030492	Transport, extracellular	0	0	0	0	0	0	0.097	0.097	0	0	0	0	0	0	0	0	0	0	0	0	0	0	0.097	0	0	0	0	0	0	0	0	0	0	0	0	0	0	0	0	0	0	0	0.083	0	0
MMRNR00020	HMR_0272	(7Z)-octadecenoyl-CoA[c] + H2O[c] => (7Z)-octadecenoic acid[c] + CoA[c]	ENSMUSG00000021226 or ENSMUSG00000021228 or ENSMUSG00000028937 or ENSMUSG00000039653 or ENSMUSG00000052392	Acyl-CoA hydrolysis	0.003	0	0	0	0	0	0	0	0	0	0	0	0	0	0	0	0	0	0	0	0	0	0	0	0	0	0	0	0	0	0	0	0	0	0	0	0	0	0	0	0	0	0	0	0
MMRNR05146	HMR_2411	3-oxo-all-cis-6,9,12,15,18-tetracosapentaenoyl-CoA[p] + CoA[p] => (4Z,7Z,10Z,13Z,16Z)-docosapentaenoyl-CoA[p] + acetyl-CoA[p]	ENSMUSG00000036138	Omega-6 fatty acid metabolism	0.155	0	0.002	0	0	0	0	0.001	0	0	0	0	0	0	0	0	0	0.001	0	0	0	0	0	0	0	0	0	0	0	0	0	0	0	0	0	0	0	0	0	0	0	0	0	0.001	0.001
MMRNR05849	HMR_8511	(R)-S-lactoylglutathione[m] + H2O[m] => D-lactate[m] + GSH[m]	ENSMUSG00000024158 or ENSMUSG00000061046	Pyruvate metabolism	196.315	0	0	4.546	3.865	3.939	3.752	4.656	2.273	0.995	1.189	1.563	2.62	4.535	3.257	3.512	3.748	4.656	3.733	2.456	2.837	3.035	4.001	4.521	4.052	3.956	3.726	4.779	3.664	2.386	2.454	2.962	4.001	4.509	3.231	3.53	3.722	4.779	3.706	2.429	2.854	3.008	3.992	3.356	3.569
MMRNR09151	PYRt2m	H+[c] + pyruvate[c] <=> H+[m] + pyruvate[m]	ENSMUSG00000032902	Transport, mitochondrial	1000	0.648	0	7.839	6.46	7.166	7.046	8.129	7.839	6.46	7.166	7.046	6.245	7.839	6.46	7.166	7.046	8.129	7.839	6.46	7.166	7.046	8.129	7.839	6.46	7.166	7.046	8.129	7.839	6.46	7.166	7.046	8.129	7.839	6.46	7.166	7.046	8.129	7.839	6.46	7.166	7.046	8.129	7.839	6.46
MMRNR10413	EXC_BOTH_C00116[s]	<=> glycerol[s]		Exchange reactions	0	0	0	-3.157	-2.498	-0.93	-3.716	-6.233	-0.645	0	0	0	-0.657	-0.832	0	0	0	-1.07	-2.735	-2.074	-0.968	-3.234	-5.534	-3.234	-2.576	-0.93	-3.793	-6.17	-0.325	0	0	0	-0.33	-0.912	0	0	0	-1	-2.813	-2.152	-0.968	-3.312	-5.614	0	0
MMRNR01909	RE3010M	Leukotriene B4[m] + NAD+[m] <=> 12-keto-LTB4[m] + H+[m] + NADH[m]		Eicosanoid metabolism	-726.736	-4.524	-0.472	0	0	0	0	0	0	0	0	0	0	0	0	0	0	0	0	0	0	0	0	0	0	0	0	0	0	0	0	0	0	0	0	0	0	0	0	0	0	0	0	0	0
MMRNR08235	HMR_4896	O2[s] <=> O2[c]		Transport, extracellular	1000	17	17	26.424	26.248	25.836	27.15	24.515	19.583	19.526	19.402	19.767	17.31	26.583	26.567	26.503	26.214	22.723	23.674	23.704	22.87	24.477	21.961	26.258	26.401	26.044	27.311	25.049	23.79	23.755	23.367	23.958	21.057	26.669	26.439	26.581	26.225	23.413	23.682	23.605	22.669	24.57	22.193	23.579	24.266
MMRNR05603	HMR_5265	apoB100[l] + 2280 ATP[l] + 2280 H2O[l] => 2280 ADP[l] + 275 alanine[l] + 150 arginine[l] + 247 asparagine[l] + 233 aspartate[l] + 25 cysteine[l] + 298 glutamate[l] + 230 glutamine[l] + 207 glycine[l] + 115 histidine[l] + 285 isoleucine[l] + 533 leucine[l] + 357 lysine[l] + 79 methionine[l] + 224 phenylalanine[l] + 2280 Pi[l] + 171 proline[l] + 392 serine[l] + 300 threonine[l] + 37 tryptophan[l] +…	ENSMUSG00000002204 or ENSMUSG00000004552 or ENSMUSG00000007891 or ENSMUSG00000016256 or ENSMUSG00000017760 or ENSMUSG00000021190 or ENSMUSG00000021477 or ENSMUSG00000021939 or ENSMUSG00000028015 or ENSMUSG00000028111 or ENSMUSG00000030560 or ENSMUSG00000030894 or ENSMUSG00000032359 or ENSMUSG00000038642 or ENSMUSG00000083282	Protein degradation	0.01	0.001	0.001	0	0	0	0	0	0	0	0	0	0	0	0	0	0	0	0	0	0	0	0	0	0	0	0	0	0	0	0	0	0	0	0	0	0	0	0	0	0	0	0	0	0
MMRNR08197	HMR_0444	glycerol[c] <=> glycerol[s]	ENSMUSG00000028427	Transport, extracellular	779.017	0	0	3.157	1.25	0.357	1.25	0.719	0.645	0	0	0	0.657	0.832	0	0	0	0.719	2.735	1.25	0.357	1.25	0.719	3.234	1.25	0.357	1.25	0.719	0.325	0	0	0	0.33	0.912	0	0	0	0.719	2.813	1.25	0.357	1.25	0.719	0	0
MMRNR05073	HMR_2499	3-oxo-tetracosa-9,12,15,18,21-all-cis-pentaenoyl-CoA[c] + H+[c] + NADPH[c] => 3(S)-hydroxy-tetracosa-9,12,15,18,21-all-cis-pentaenoyl-CoA[c] + NADP+[c]	ENSMUSG00000027195	Omega-3 fatty acid metabolism	0.961	0.002	0.002	0.003	0.003	0.003	0.003	0.004	0.002	0.002	0	0.002	0.002	0.003	0.003	0.003	0.003	0.004	0	0	0	0	0.002	0.003	0.003	0.003	0.003	0.003	0.002	0.002	0	0.002	0.002	0.003	0.003	0.003	0.003	0.003	0	0	0	0	0.002	0	0.004
MMRNR02268	HMR_2363	3(S)-hydroxy-3-oxo-eicosadienoyl-CoA[c] => H2O[c] + trans,cis-2,8,11-eicosatrienoyl-CoA[c]	ENSMUSG00000025868 or ENSMUSG00000028497 or ENSMUSG00000033629 or ENSMUSG00000035376 or ENSMUSG00000063275	Fatty acid biosynthesis	0.038	0	0	0	0	0	0	0	0	0	0	0	0	0	0	0	0	0	0	0	0	0	0	0	0	0	0	0	0	0	0	0	0	0	0	0	0	0	0	0	0	0	0	0	0
MMRNR05014	HMR_8465	2 CDP[c] <=> CMP[c] + CTP[c]	ENSMUSG00000028719	Nucleotide metabolism	0	0	0	0.111	0.115	0.107	0.12	0	0	0.166	0.165	0	0.183	0.112	0.116	0.112	0.124	0	0	0.176	0.165	0.195	0	0.111	0.112	0.111	0.124	0	0.172	0.169	0.169	0.19	0	0.116	0.116	0.112	0.124	0	0	0.175	0.165	0.195	0	0	0.073
MMRNR09453	HMR_8411	O2-[c] <=> O2-[m]		Transport, mitochondrial	1000	14.131	14.216	8.014	9.222	8.585	8.977	9.401	8.014	7.442	8.347	7.558	9.237	8.014	9.222	8.585	8.978	9.47	7.558	8.569	8.361	8.28	8.848	8.014	9.222	8.585	9.119	9.449	7.54	8.685	7.852	8.627	8.933	8.014	9.222	8.585	9.12	9.47	7.68	8.712	8.475	8.422	8.828	8.014	9.222
MMRNR06340	HMR_4856	glucose-6-phosphate[c] <=> glucose-6-phosphate[r]	ENSMUSG00000032114 or ENSMUSG00000036427	Transport, endoplasmic reticular	0.075	0	0	0	0	0	0	0	0	0	0.001	0	0	0	0	0	0	0	0.001	0.001	0.001	0.001	0	0	0	0	0	0	0	0	0.001	0	0	0	0	0	0	0	0.001	0.001	0.001	0.001	0	0.002	0
MMRNR03406	HMR_0450	ATP[c] + glycerol[c] => ADP[c] + sn-glycerol-3-phosphate[c]	ENSMUSG00000025059	Glycerophospholipid metabolism	0	0	0	0	0	0	0	0	0	0	0	0	0	0	0	0	0	0	0	0	0	0	0	0	0	0	0	0	0	0	0	0	0	0	0	0	0	0	0	0	0	0	0	0.275	0.276
MMRNR02267	HMR_2362	3-oxo-eicosadienoyl-CoA[c] + H+[c] + NADPH[c] => 3(S)-hydroxy-3-oxo-eicosadienoyl-CoA[c] + NADP+[c]	ENSMUSG00000027195	Fatty acid biosynthesis	0.038	0	0	0	0	0	0	0	0	0	0	0	0	0	0	0	0	0	0	0	0	0	0	0	0	0	0	0	0	0	0	0	0	0	0	0	0	0	0	0	0	0	0	0	0
MMRNR05374	HMR_6772	4-hydroxyphenylpyruvate[c] + O2[c] => CO2[c] + homogentisate[c]	ENSMUSG00000029445	Phenylalanine, tyrosine and tryptophan metabolism	0	0.398	0.52	0.391	0.391	0.389	0.396	0.385	0.374	0.374	0.373	0.383	0.383	0.391	0.391	0.39	0.395	0.385	0.428	0.428	0.422	0.439	0.385	0.344	0.344	0.342	0.349	0.349	0.424	0.424	0.424	0.434	0.385	0.345	0.345	0.343	0.349	0.349	0.381	0.381	0.375	0.392	0.385	0.352	0.352
MMRNR05068	HMR_2489	3-oxo-docosa-7,10,13,16,19-all-cis-pentaenoyl-CoA[c] + H+[c] + NADPH[c] => 3(S)-hydroxy-docosa-7,10,13,16,19-all-cis-pentaenoyl-CoA[c] + NADP+[c]	ENSMUSG00000027195	Omega-3 fatty acid metabolism	1.191	0.003	0.002	0.004	0.004	0.003	0.004	0.005	0.003	0.003	0	0.003	0.003	0.004	0.004	0.004	0.004	0.005	0	0	0	0	0.003	0.004	0.004	0.003	0.004	0.004	0.003	0.003	0	0.003	0.003	0.004	0.004	0.004	0.004	0.004	0	0	0	0	0.003	0.001	0.005
MMRNR05862	HMR_8502	GSH[c] + lactaldehyde[c] + NAD+[c] => (R)-S-lactoylglutathione[c] + H+[c] + NADH[c]	ENSMUSG00000028138 or ENSMUSG00000037797 or ENSMUSG00000053054 or ENSMUSG00000055301 or ENSMUSG00000074207	Pyruvate metabolism	196.315	0	0	0	0	0	0	0	0	0	0	0	0	0	0	0	0	0	0	0	0	0	0	0	0	0	0	0	0	0	0	0	0	0	0	0	0	0	0	0	0	0	0	0	0
MMRNR03294	GLUDxm	glutamate[m] + H2O[m] + NAD+[m] <=> AKG[m] + Ammonium[m] + H+[m] + NADH[m]	ENSMUSG00000021794	Alanine, aspartate and glutamate metabolism	-245.701	0	0	0	0	0	0	0	0	0	0	0	0	0	0	0	0	0	0	0	0	0	0	0	0	0	0	0	0	0	0	0	0	0	0	0	0	0	0	0	0	0	0	0	0
MMRNR10624	EXC_BOTH_C00104[s]	<=> IDP[s]		Exchange reactions	674.984	0	0	0	0	0	0	0	0	0	0	0	0	0	0	0	0	0	0	0	0	0	0	0	0	0	0	0	0	0	0	0	0	0	0	0	0	0	0	0	0	0	0	0	0
MMRNR03340	HMR_0499	sn-glycerol-3-phosphate[c] + stearoyl-CoA[c] => 1-acylglycerol-3P-stea[c] + CoA[c]	ENSMUSG00000024978 or ENSMUSG00000029314 or ENSMUSG00000031545	Glycerolipid metabolism	1.396	0	0	0	0	0	0	0.002	0	0	0	0	0	0	0	0	0	0.002	0	0	0	0	0	0	0	0	0	0	0	0	0	0	0	0	0	0	0	0	0	0	0	0	0	0.005	0.005
MMRNR00025	HMR_0294	(11Z)-eicosenoyl-CoA[c] + H2O[c] => cis-gondoic acid[c] + CoA[c]	ENSMUSG00000021226 or ENSMUSG00000021228 or ENSMUSG00000028937 or ENSMUSG00000039653 or ENSMUSG00000052392	Acyl-CoA hydrolysis	0.003	0	0	0	0	0	0	0	0	0	0	0	0	0	0	0	0	0	0	0	0	0	0	0	0	0	0	0	0	0	0	0	0	0	0	0	0	0	0	0	0	0	0	0	0
MMRNR06595	LNLNCAt	linolenate[s] <=> linolenate[c]		Transport, extracellular	5.776	0.001	0.004	0.011	0.011	0.011	0.011	0.011	0.004	0.004	0.004	0.004	0.004	0.011	0.011	0.011	0.011	0.011	0.004	0.004	0.004	0.004	0.004	0.011	0.011	0.011	0.011	0.011	0.004	0.004	0.004	0.004	0.004	0.011	0.011	0.011	0.011	0.011	0.004	0.004	0.004	0.004	0.004	0.011	0.011
MMRNR07514	GLUB0AT3tc	Chloride[s] + glutamate[s] + Na+[s] => Chloride[c] + glutamate[c] + Na+[c]	ENSMUSG00000015401 or ENSMUSG00000021612	Transport, extracellular	922.216	0	0.355	0.812	0.812	0.812	0.812	0	0	0.7	0	0.7	0	0.812	0.812	0	0.812	0	0.812	0.812	0	0.812	0	0.7	0.7	0.7	0.7	0	0	0.812	0	0.812	0	0.7	0.7	0	0.7	0	0.7	0.7	0.7	0.7	0	0.812	0.812
MMRNR06469	ALADGLYexR	alanine[s] + glycine[c] <=> alanine[c] + glycine[s]	ENSMUSG00000010095 or ENSMUSG00000040010	Transport, extracellular	0	0	-0.128	0	0	0	0	0	0	0	-0.128	0	0	0	0	0	0	0	0	0	0	0	-0.152	0	0	0	0	0	0	0	0	0	0	0	0	0	0	0	0	0	0	0	-0.128	0	0
MMRNR03546	HMR_7748	beta-D-glucose-6-phosphate[c] <=> glucose-6-phosphate[c]	ENSMUSG00000036427	Glycolysis / Gluconeogenesis	98.438	0	0	2.349	2.421	2.292	2.553	2.568	2.392	2.445	4.596	2.553	2.572	2.401	2.454	4.596	2.558	2.568	2.362	2.435	2.305	2.572	2.59	2.348	2.421	2.291	2.552	2.576	2.41	2.463	4.596	2.572	2.59	2.4	2.453	4.596	2.557	2.576	2.361	2.434	2.304	2.571	2.59	1.423	1.496
MMRNR10673	EXC_BOTH_C00089[s]	<=> sucrose[s]		Exchange reactions	0	1.608	0	1.66	1.619	0.93	2.26	2.581	0	0.139	0	0.451	0	0	0.045	0	0.319	0	1.703	1.662	0.968	2.313	2.602	1.659	1.618	0.93	2.259	2.585	0	0.299	0	0.614	0	0	0.006	0	0.28	0	1.702	1.661	0.968	2.313	2.602	0	0
MMRNR09104	ARGtm	arginine[c] + H+[m] <=> arginine[m] + H+[c]	ENSMUSG00000031482	Transport, mitochondrial	0	0.248	0.206	0.147	0.147	0	0.149	0.145	0.141	0.141	0	0.145	0.145	0.147	0.147	0	0.149	0.145	0.161	0.161	0	0.166	0.164	0.129	0.13	0	0	0.132	0.16	0.159	0	0.164	0.164	0.13	0.13	0	0.132	0.132	0.144	0.144	0	0.149	0.147	0	0
MMRNR03509	HMR_4391	DHAP[c] <=> GAP[c]	ENSMUSG00000023456	Glycolysis / Gluconeogenesis	485.263	0.732	0	3.257	3.171	1.833	4.381	5.041	2.094	2.019	0.841	2.658	2.452	2.083	1.914	0.794	2.521	2.459	3.308	3.223	1.88	4.443	5.028	3.256	3.17	1.833	4.381	5.032	2.068	2.153	0.868	2.795	2.426	2.083	1.875	0.794	2.482	2.447	3.308	3.222	1.879	4.443	5.028	-0.497	-0.49
MMRNR04870	CYTK1m	ATP[m] + CMP[m] <=> ADP[m] + CDP[m]	ENSMUSG00000020638	Nucleotide metabolism	0.408	0.006	0.005	0.003	0.003	0.003	0.003	0.003	0.002	0.002	0.002	0.003	0.003	0.003	0.003	0.003	0.003	0.003	0.003	0.003	0.002	0.003	0.003	0.003	0.003	0.003	0.003	0.003	0.003	0.003	0.002	0.003	0.003	0.003	0.003	0.003	0.003	0.003	0.003	0.003	0.002	0.003	0.003	0.002	0.002
MMRNR09773	34DHPHAMT	3,4-dihydroxyphenylacetate[c] + SAM[c] => H+[c] + homovanillate[c] + SAH[c]	ENSMUSG00000000326	Tyrosine metabolism	0	0.222	0	0	0	0	0	0	0	0	0	0	0	0	0	0	0	0	0	0	0	0	0	0	0	0	0	0	0	0	0	0	0	0	0	0	0	0	0	0	0	0	0	0	0
MMRNR02884	FAS100COA	3 H+[c] + malonyl-CoA[c] + 2 NADPH[c] + octanoyl-CoA[c] => CO2[c] + CoA[c] + decanoyl-CoA[c] + H2O[c] + 2 NADP+[c]	ENSMUSG00000025153	Fatty acid biosynthesis	0	0	0.002	0	0	0	0	0	0	0	0	0	0	0	0	0	0	0	0	0	0	0	0	0	0	0	0	0	0	0	0	0	0	0	0	0	0	0	0	0	0	0	0	0	0
MMRNR06802	r1643	asparagine[c] + leucine[s] <=> asparagine[s] + leucine[c]	ENSMUSG00000040010	Transport, extracellular	0	0	0	0	0	0	0	0	0	0	0	0.038	0	0	0	0	0	0	0	0	0	0	0	0	0	0	0	0	0	0	0	0	0	0	0	0	0	0	0	0	0	0	0	0	0
MMRNR01390	HMR_2715	(6Z,9Z,12Z,15Z)-octadecatetraenoylcarnitine[c] + L-carnitine[m] <=> (6Z,9Z,12Z,15Z)-octadecatetraenoylcarnitine[m] + L-carnitine[c]	ENSMUSG00000020334 or ENSMUSG00000021265 or ENSMUSG00000023829 or ENSMUSG00000032602 or ENSMUSG00000052562	Carnitine shuttle (mitochondrial)	0	0	-0.001	0.008	0	0.008	0.007	0.007	0	0	0	0	0	0.008	0.008	0.008	0.007	0	0	0	0	0	0	0.008	0	0.008	0.007	0.007	0	0	0	0	0	0.008	0.008	0.008	0.007	0.007	0	0	0	0	0	0.007	0
MMRNR03346	HMR_0505	(6Z,9Z)-octadecadienoyl-CoA[c] + sn-glycerol-3-phosphate[c] => 1-acylglycerol-3P-6,9-octa[c] + CoA[c]	ENSMUSG00000024978 or ENSMUSG00000029314 or ENSMUSG00000031545	Glycerolipid metabolism	0.005	0	0	0	0	0	0	0	0	0	0	0	0	0	0	0	0	0	0	0	0	0	0	0	0	0	0	0	0	0	0	0	0	0	0	0	0	0	0	0	0	0	0	0	0
MMRNR03310	r0130	GSH[s] + H2O[s] <=> cys-gly[s] + glutamate[s]	ENSMUSG00000006344 or ENSMUSG00000006345 or ENSMUSG00000040471	Glutathione metabolism	-374.473	0	0	0	0	0	0	0	0	0	0	0	0	0	0	0	0	0	0	0	0	0	0	0	0	0	0	0	0	0	0	0	0	0	0	0	0	0	0	0	0	0	0	0	0
MMRNR04557	r0027	2 cysteine[c] + NADP+[c] <=> cystine[c] + H+[c] + NADPH[c]	ENSMUSG00000000811 or ENSMUSG00000020250	Cysteine and methionine metabolism	0	-0.017	-0.077	-0.017	-0.017	-0.017	-0.017	-0.017	-0.077	-0.077	-0.077	-0.077	-0.077	-0.017	-0.017	-0.017	-0.017	-0.017	-0.017	-0.017	-0.017	-0.017	-0.017	-0.077	-0.077	-0.077	-0.077	-0.077	-0.017	-0.017	-0.017	-0.017	-0.017	-0.077	-0.077	-0.077	-0.077	-0.077	-0.077	-0.077	-0.077	-0.077	-0.077	-0.017	-0.017
MMRNR03400	r0245	glycerol[c] + NADP+[c] <=> glyceraldehyde[c] + H+[c] + NADPH[c]	ENSMUSG00000001642 or ENSMUSG00000028138 or ENSMUSG00000028692 or ENSMUSG00000029762 or ENSMUSG00000037797 or ENSMUSG00000052131 or ENSMUSG00000053054 or ENSMUSG00000055301 or ENSMUSG00000061758 or ENSMUSG00000074207	Glycerophospholipid metabolism	-628.685	0	0	-3.157	-2.498	-0.93	-3.716	-6.233	-0.645	0	0	0	-0.657	-0.832	0	0	0	-1.07	-2.735	-2.074	-0.968	-3.234	-5.534	-3.234	-2.576	-0.93	-3.793	-6.17	-0.325	0	0	0	-0.33	-0.912	0	0	0	-1	-2.813	-2.152	-0.968	-3.312	-5.614	-0.275	-0.276
MMRNR05498	HMR_4459	ATP[c] + propanoate[c] <=> PPi[c] + propinol adenylate[c]	ENSMUSG00000027605	Propanoate metabolism	0	0	0	0	0	0	0	-0.107	0	0	0	0	0	0	0	0	0	-0.112	0	0	0	0	0	0	0	0	0	-0.14	0	0	0	0	0	0	0	0	0	-0.14	0	0	0	0	0	0	0
MMRNR09320	HMR_5096	asparagine[c] => asparagine[m]		Transport, mitochondrial	96.358	0	0	0	0	0	0	0	0	0	0	0	0	0	0	0	0	0	0	0	0	0	0	0	0	0	0	0	0	0	0	0	0	0	0	0	0	0	0	0	0	0	0	0	0
MMRNR02299	HMR_2215	malonyl-CoA[c] + tetracosanoyl-CoA[c] => 3-oxohexacosanoyl-CoA[c] + CO2[c] + CoA[c]	ENSMUSG00000006390 or ENSMUSG00000021364 or ENSMUSG00000021696 or ENSMUSG00000032349 or ENSMUSG00000038754 or ENSMUSG00000041220	Fatty acid elongation	0.019	0	0	0	0	0	0	0	0	0	0	0	0	0	0	0	0	0	0	0	0	0	0	0	0	0	0	0	0	0	0	0	0	0	0	0	0	0	0	0	0	0	0	0	0
MMRNR06673	TYRt4	Na+[s] + tyrosine[s] => Na+[c] + tyrosine[c]	ENSMUSG00000021565	Transport, extracellular	0	0.164	0	0	0	0	0	0.164	0	0	0	0	0	0	0	0	0	0	0	0	0	0	0.164	0	0	0	0	0	0	0	0	0	0	0	0	0	0	0	0	0	0	0	0	0	0
MMRNR00607	HMR_3096	(S)-hydroxyoctanoyl-CoA[p] + NAD+[p] => 3-oxooctanoyl-CoA[p] + H+[p] + NADH[p]	ENSMUSG00000022853 or ENSMUSG00000024507	Beta-oxidation (peroxisomal)	0	0	0	0.04	0.041	0	0	0	0	0	0	0	0	0	0.041	0	0	0	0	0	0	0	0	0.04	0.04	0	0	0	0	0	0	0	0	0	0.041	0	0	0	0	0	0	0	0	0	0
MMRNR01676	CSm	acetyl-CoA[m] + H2O[m] + OAA[m] => citrate[m] + CoA[m] + H+[m]	ENSMUSG00000005683	Tricarboxylic acid cycle and glyoxylate/dicarboxylate metabolism	0	4.907	2.946	0	0	0	0	4.08	0	0	0	0	3.695	0	0	0	0	0	0	0	0	0	4.525	0	0	0	0	5.857	0	0	0	0	0	0	0	0	0	0	0	0	0	0	4.663	0	0
MMRNR05079	HMR_2515	(8Z,11Z,14Z,17Z)-eicosatetraenoyl-CoA[c] + malonyl-CoA[c] => 3-oxo-docosa-10,13,16,19-all-cis-tetraenoyl-CoA[c] + CO2[c] + CoA[c]	ENSMUSG00000006390 or ENSMUSG00000021364 or ENSMUSG00000021696 or ENSMUSG00000032349 or ENSMUSG00000038754 or ENSMUSG00000041220	Omega-3 fatty acid metabolism	0.231	0	0.003	0	0	0	0.001	0.001	0	0	0	0	0	0.001	0.001	0	0.001	0.001	0	0	0	0	0	0	0	0	0.001	0.001	0	0	0	0	0	0.001	0.001	0	0.001	0.001	0	0	0	0	0	0	0.001
MMRNR03765	HMR_4660	4-imidazolone-5-propanoate[c] + H2O[c] => N-formimino-L-glutamate[c]	ENSMUSG00000015890	Histidine metabolism	0	0	0	0	0	0	0	0	0	0	0	0	0	0	0	0	0	0	0	0	0	0	0	0	0.042	0	0	0	0	0	0	0	0	0	0	0	0	0	0	0	0	0	0	0.052	0
MMRNR02453	PCRNtm	O-propanoylcarnitine[c] <=> O-propanoylcarnitine[m]	ENSMUSG00000032602	Transport, mitochondrial	0	0	0	0.001	0	0	0	0	0	0	0	0	0	0	0	0	0	0	0	0	0	0	0	0	0	0	0	0	0	0	0	0	0	0	0.001	0	0	0	0	0	0.005	0	0	0	0
MMRNR10607	EXC_BOTH_C00719[s]	<=> betaine[s]		Exchange reactions	0	0	-0.355	0	0	0	0	0	0	0	0	0	0	0	0	0	0	0	0	0	0	0	0	0	0	0	0	0	0	0	0	0	0	0	0	0	0	0	0	0	0	0	0	0	0
MMRNR00468	cofactors_vitamins	biotin[c] + FADH2[c] + L-carnitine[c] + NADH[c] + NADPH[c] + riboflavin[c] + THF[c] => cofactors and vitamins[c]		Artificial reactions	0.356	0.006	0.004	0.002	0.002	0.002	0.002	0.002	0.002	0.002	0.002	0.002	0.002	0.002	0.002	0.002	0.002	0.002	0.002	0.002	0.002	0.002	0.002	0.002	0.002	0.002	0.002	0.002	0.002	0.002	0.002	0.002	0.002	0.002	0.002	0.002	0.002	0.002	0.002	0.002	0.002	0.002	0.002	0.002	0.002
MMRNR06356	HMR_5027	glucose[c] <=> glucose[r]	ENSMUSG00000028645	Transport, endoplasmic reticular	-0.075	0	0	0	0	0	0	0	0	0	-0.001	0	0	0	0	0	0	0	-0.001	-0.001	-0.001	-0.001	0	0	0	0	0	0	0	0	-0.001	0	0	0	0	0	0	0	-0.001	-0.001	-0.001	-0.001	0	-0.002	0
MMRNR10355	EXC_IN_C00123[s]	=> leucine[s]		Exchange reactions	0	0.385	0.332	0.385	0.385	0.385	0.385	0.385	0.332	0.332	0.332	0.332	0.332	0.385	0.385	0.385	0.385	0.385	0.385	0.385	0.385	0.385	0.385	0.385	0.385	0.385	0.385	0.385	0.385	0.385	0.385	0.385	0.385	0.385	0.385	0.385	0.385	0.385	0.385	0.385	0.385	0.385	0.385	0.385	0.385
MMRNR09939	HMR_3761	2-methyl-3-oxopropanoate[m] + CoA[m] + NAD+[m] => (R)-methylmalonyl-CoA[m] + H+[m] + NADH[m]	ENSMUSG00000021238	Valine, leucine, and isoleucine metabolism	998.235	0.445	0.378	0.31	0.31	0.309	0.312	0.305	0.292	0.292	0.292	0.298	0.298	0.31	0.31	0.31	0.312	0.305	0.335	0.335	0.332	0.342	0.338	0.272	0.272	0.271	0.274	0.274	0.333	0.333	0.333	0.338	0.338	0.272	0.272	0.271	0.274	0.274	0.297	0.297	0.294	0.303	0.3	0.286	0.286
MMRNR10403	EXC_BOTH_C00009[s]	<=> Pi[s]		Exchange reactions	-325.016	-1.119	-1.112	-0.915	-0.915	-0.918	-0.909	-0.884	-0.994	-0.994	-1	-1	-1	-0.914	-0.914	-0.917	-0.908	-0.884	-1.006	-1.006	-1.001	-1.014	-1.003	-0.915	-0.915	-0.918	-0.909	-0.908	-0.995	-0.995	-1.003	-1.003	-1.003	-0.914	-0.914	-0.917	-0.908	-0.908	-1.005	-1.006	-1.001	-1.014	-1.003	-0.856	-0.857
MMRNR01266	HMR_2864	(8Z,11Z,14Z,17Z)-eicosatetraenoyl-CoA[r] + L-carnitine[r] <=> (8Z,11Z,14Z,17Z)-eicosatetraenoylcarnitine[r] + CoA[r]	ENSMUSG00000026853	Carnitine shuttle (endoplasmic reticular)	0	0	0	0	0	0	0	0	0	0	0	0	0	0	0	0	0	0	0	0	0	0	0	0	0	0	0	0	0	0	0	0	0	0	0	0	0	0	0	0	0	0	0	-0.001	0
MMRNR01712	HMR_4189	H2O[m] + O2[m] + sulfite[m] => H2O2[m] + sulfate[m]	ENSMUSG00000049858	Cysteine and methionine metabolism	0	0	0	0	0	0	0	0	0	0.177	0	0	0	0	0	0	0	0	0	0	0	0	0	0	0	0	0	0	0	0	0	0	0	0	0	0	0	0	0.082	0	0	0	0	0	0
MMRNR02874	DESAT18_6	H+[c] + NADH[c] + O2[c] + oleoyl-CoA[c] => (6Z,9Z)-octadecadienoyl-CoA[c] + 2 H2O[c] + NAD+[c]	ENSMUSG00000010663 or ENSMUSG00000024664 or ENSMUSG00000024665	Fatty acid biosynthesis	0	0	0	0.19	0	0	0.18	0.17	0	0	0	0	0	0	0.189	0.193	0	0.17	0	0	0	0	0	0	0.198	0	0.18	0.18	0	0	0	0	0	0	0	0	0.18	0.18	0	0	0	0	0	0	0
MMRNR00802	HMR_1660	choloyl-CoA[c] + H2O[c] => cholate[c] + CoA[c]	ENSMUSG00000017307	Bile acid metabolism	0	0	0	0.124	0.125	0.12	0.134	0	0	0.177	0	0	0	0.125	0.125	0.121	0.134	0	0	0.191	0.18	0.212	0	0.124	0.125	0.12	0.134	0	0.184	0.184	0.183	0.203	0	0.125	0.125	0.121	0.134	0	0	0.191	0.18	0.212	0	0.051	0.051
MMRNR02252	HMR_2336	3(S)-hydroxy-hexacosenoyl-CoA[c] => H2O[c] + trans,cis-2,17-hexacosadienoyl-CoA[c]	ENSMUSG00000025868 or ENSMUSG00000028497 or ENSMUSG00000033629 or ENSMUSG00000035376 or ENSMUSG00000063275	Fatty acid biosynthesis	0.019	0	0	0	0	0	0	0	0	0	0	0	0	0	0	0	0	0	0	0	0	0	0	0	0	0	0	0	0	0	0	0	0	0	0	0	0	0	0	0	0	0	0	0	0
MMRNR02505	r1259	ATP[r] + CoA[r] + linolenate[r] => AMP[r] + gamma-linolenoyl-CoA[r] + PPi[r]	ENSMUSG00000031278 or ENSMUSG00000032883	Fatty acid oxidation	5.009	0	0.003	0	0	0	0	0	0.003	0.003	0	0.003	0.003	0	0	0	0	0	0	0	0	0	0.003	0	0	0	0	0	0.003	0.003	0	0.003	0.003	0	0	0	0	0	0	0	0	0	0.003	0	0
MMRNR00367	PRO1xm	NAD+[m] + proline[m] => 1-pyrroline-5-carboxylate[m] + 2 H+[m] + NADH[m]	ENSMUSG00000003526	Arginine and proline metabolism	0	0	0.31	0	0	0	0	0	1.61	0	0	0	0	0	0	0	0	0	0	0	0	0	0	0	0	0	0	0	0	0	0	0	0	0	0	0	0	0	0	0	0	0	0	0	0
MMRNR01332	HMR_2606	L-carnitine[c] + tridecanoylcarnitine[m] <=> L-carnitine[m] + tridecanoylcarnitine[c]	ENSMUSG00000020334 or ENSMUSG00000021265 or ENSMUSG00000023829 or ENSMUSG00000032602 or ENSMUSG00000052562	Carnitine shuttle (mitochondrial)	0.019	0	0	0	0	0	0	0	0	0	0	0	0	0	0	0	0	0	0	0	0	0	0	0	0	0	0	0	0	0	0	0	0	0	0	0	0	0	0	0	0	0	0	0	0
MMRNR03804	HMR_6540	H2O[c] + inositol-1-phosphate[c] => inositol[c] + Pi[c]	ENSMUSG00000024525 or ENSMUSG00000027531 or ENSMUSG00000066324	Inositol phosphate metabolism	0	0.082	0.067	0.016	0.016	0.016	0.017	0.014	0.025	0.025	0.025	0.028	0.028	0.016	0.016	0.016	0.017	0.014	0.027	0.027	0.025	0.03	0.029	0.016	0.016	0.015	0.017	0.017	0.026	0.026	0.026	0.029	0.029	0.016	0.016	0.016	0.017	0.017	0.027	0.027	0.025	0.03	0.029	0.005	0.005
MMRNR10361	EXC_IN_C00183[s]	=> valine[s]		Exchange reactions	1000	0.285	0.246	0.285	0.285	0.285	0.285	0.285	0.246	0.246	0.246	0.246	0.246	0.285	0.285	0.285	0.285	0.285	0.285	0.285	0.285	0.285	0.285	0.246	0.246	0.246	0.246	0.246	0.285	0.285	0.285	0.285	0.285	0.246	0.246	0.246	0.246	0.246	0.246	0.246	0.246	0.246	0.246	0.285	0.285
MMRNR00373	r0615	NAD+[c] + trans-4-hydroxy-L-proline[c] <=> 2 H+[c] + L-1-pyrroline-3-hydroxy-5-carboxylate[c] + NADH[c]	ENSMUSG00000025140 or ENSMUSG00000026520	Arginine and proline metabolism	0	0	0	0	0	0	-2.529	0	0	0	0	0	0	0	-1.399	0	-0.387	0	-2.452	0	-0.284	0	-1.364	0	0	0	-2.356	0	0	0	0	0	0	0	0	0	0	0	0	0	0	0	0	-2.452	0
MMRNR02375	FACOAL224	adrenic acid[c] + ATP[c] + CoA[c] <=> (7Z,10Z,13Z,16Z)-docosatetraenoyl-CoA[c] + AMP[c] + PPi[c]	ENSMUSG00000018796 or ENSMUSG00000024981 or ENSMUSG00000027359 or ENSMUSG00000031278 or ENSMUSG00000032883	Fatty acid oxidation	-0.003	0	0	0	0	0	0	0	0	0	0	0	0	0	0	0	0	0	0	0	0	0	0	0	0	0	0	0	0	0	0	0	0	0	0	0	0	0	0	0	0	0	0	0	0
MMRNR06591	LEUtec	leucine[s] <=> leucine[c]	ENSMUSG00000000958 or ENSMUSG00000010095 or ENSMUSG00000020261 or ENSMUSG00000022180 or ENSMUSG00000027075 or ENSMUSG00000031596 or ENSMUSG00000038178 or ENSMUSG00000040010 or ENSMUSG00000041313	Transport, extracellular	0	0	0.332	0	0	0	0	0	0	0	0	0	0	0	0	0	0	0.385	0	0	0	0	0	0	0	0	0	0	0	0	0	0	0	0	0	0	0	0	0	0	0	0	0.385	0	0
MMRNR02371	FACOAL204	arachidonate[c] + ATP[c] + CoA[c] <=> AMP[c] + arachidonyl-CoA[c] + PPi[c]	ENSMUSG00000018796 or ENSMUSG00000024981 or ENSMUSG00000027359 or ENSMUSG00000031278 or ENSMUSG00000032883	Fatty acid oxidation	-0.009	0	-0.001	0	0	0	0	0	0	0	0	0	0	0	0	0	0	0	0	0	0	0	0	0	0	0	0	0	0	0	0	0	0	0	0	0	0	0	0	0	0	0	0	0	0
MMRNR02295	HMR_2211	docosanoyl-CoA[c] + malonyl-CoA[c] => 3-oxotetracosanoyl-CoA[c] + CO2[c] + CoA[c]	ENSMUSG00000006390 or ENSMUSG00000021364 or ENSMUSG00000021696 or ENSMUSG00000032349 or ENSMUSG00000038754 or ENSMUSG00000041220	Fatty acid elongation	0.038	0	0	0	0	0	0	0	0	0	0	0	0	0	0	0	0	0	0	0	0	0	0	0	0	0	0	0	0	0	0	0	0	0	0	0	0	0	0	0	0	0	0	0	0
MMRNR08264	HMR_5034	thymidine[c] <=> thymidine[s]	ENSMUSG00000023942	Transport, extracellular	0	-0.013	-0.01	-0.005	-0.005	-0.005	-0.006	-0.006	-0.005	-0.005	-0.005	-0.005	-0.005	-0.005	-0.005	-0.005	-0.006	-0.006	-0.005	-0.005	-0.005	-0.005	-0.005	-0.005	-0.005	-0.005	0	-0.006	-0.005	-0.005	-0.005	-0.005	-0.005	-0.005	-0.005	-0.005	-0.006	-0.006	-0.005	-0.005	-0.005	-0.005	-0.005	-0.004	-0.004
MMRNR00014	HMR_0246	9-heptadecenoyl-CoA[c] + H2O[c] => 9-heptadecylenic acid[c] + CoA[c]	ENSMUSG00000021226 or ENSMUSG00000021228 or ENSMUSG00000028937 or ENSMUSG00000039653 or ENSMUSG00000052392	Acyl-CoA hydrolysis	0.003	0	0	0	0	0	0	0	0	0	0	0	0	0	0	0	0	0	0	0	0	0	0	0	0	0	0	0	0	0	0	0	0	0	0	0	0	0	0	0	0	0	0	0	0
MMRNR03246	HMR_4319	ATP[c] + fructose[c] => ADP[c] + fructose-6-phosphate[c]	ENSMUSG00000000628 or ENSMUSG00000020080 or ENSMUSG00000025877 or ENSMUSG00000037012	Fructose and Mannose metabolism	0	0	0	0	0	0	0	0	0	0	0	0	0	0	0.045	0	0.319	0	0	0	0	0	0	0	0	0	0	0	0	0	0	0	0	0	0	0	0	0	0	0	0	0	0	0	0
MMRNR04701	HMR_8752	H2O2[l] + methanol[l] => formaldehyde[l] + 2 H2O[l]	ENSMUSG00000020674 or ENSMUSG00000027187	Miscellaneous	11.424	1.032	0.837	0.24	0.241	0.231	0.259	0.227	0.327	0.327	0.324	0.36	0.36	0.242	0.242	0.234	0.259	0.227	0.349	0.351	0.331	0.389	0.374	0.24	0.241	0.231	0.259	0.259	0.339	0.339	0.337	0.374	0.374	0.242	0.242	0.234	0.259	0.259	0.349	0.351	0.33	0.388	0.373	0.113	0.112
MMRNR05281	HMR_4477	D-xylulose-5-phosphate[c] <=> ribulose-5-phosphate[c]	ENSMUSG00000026005 or ENSMUSG00000054728	Pentose phosphate pathway	0.475	-1.526	-4.252	0.01	0.01	0.012	0.011	0.015	0.005	0.005	-2.213	0.005	0.005	0.013	0.013	-2.281	0.013	0.015	0.005	0.004	0.005	0.004	0.005	0.01	0.01	0.012	0.011	0.013	0.005	0.005	-2.106	0.005	0.005	0.012	0.012	-2.284	0.013	0.013	0.005	0.004	0.005	0.004	0.005	0.017	0.017
MMRNR03504	HMR_4381	glucose-6-phosphate[c] <=> fructose-6-phosphate[c]	ENSMUSG00000036427	Glycolysis / Gluconeogenesis	0	-1.714	-3.172	0	0	0	0	0	0	0	-1.129	0	0	0	0	-1.248	0	0	0	0	0	0	0	0	0	0	0	0	0	0	-0.986	0	0	0	0	-1.252	0	0	0	0	0	0	0	-0.561	-0.557
MMRNR00533	HMR_3144	(S)-hydroxydecanoyl-CoA[m] + NAD+[m] => 3-oxodecanoyl-CoA[m] + H+[m] + NADH[m]	ENSMUSG00000025260 or ENSMUSG00000025745 or ENSMUSG00000027984	Beta-oxidation (mitochondrial)	0	0.067	0	0	0	0	0	0	0.023	0	0.036	0.021	0.021	0	0	0	0	0	0	0	0	0	0.02	0	0	0	0	0	0	0	0	0	0.02	0	0	0	0	0	0	0	0	0	0.02	0.297	0
MMRNR04589	r0407	Sedoheptulose 1,7-Bisphosphate[c] <=> DHAP[c] + erythrose-4-phosphate[c]	ENSMUSG00000017390 or ENSMUSG00000028307 or ENSMUSG00000030695	Miscellaneous	0	0.763	0.012	0	0	0	0	0	0	0	0.883	0	0	0	0	0.896	0	0	0	0	0	0	0	0	0	0	0	0	0	0	0.909	0	0	0	0	0.895	0	0	0	0	0	0	0	-0.634	-0.629
MMRNR08947	HMR_5051	cysteine[l] => cysteine[c]	ENSMUSG00000020261	Transport, lysosomal	0.251	0.023	0.018	0.005	0.005	0.005	0.006	0.005	0.007	0.007	0.007	0.008	0.008	0.005	0.005	0.005	0.006	0.005	0.008	0.008	0.007	0.009	0.008	0.005	0.005	0.005	0.006	0.006	0.007	0.007	0.007	0.008	0.008	0.005	0.005	0.005	0.006	0.006	0.008	0.008	0.007	0.009	0.008	0.002	0.002
MMRNR00140	HMR_8375	chitin-component[c] + H2O[c] => N-acetylglucosamine[c]	ENSMUSG00000032718 or ENSMUSG00000069515	Amino sugar and nucleotide sugar metabolism	9.676	0	0	0	0	0	0	0	0	0	0	0	0	0	0	0	0	0	0	0	0	0	0	0	0	0	0	0	0	0	0	0	0	0	0	0	0	0	0	0	0	0	0	0	0
MMRNR00617	HMR_3171	(2E)-heneicosenoyl-CoA[m] + H2O[m] => 3-hydroxyheneicosanoyl-CoA[m]	ENSMUSG00000025465 or ENSMUSG00000025745	Beta-oxidation (mitochondrial)	110.215	0	0.1	0.5	0.5	0.5	0.5	0.5	0.1	0.1	0.1	0.1	0.1	0.5	0.5	0.5	0.5	0.5	0.5	0.5	0.5	0.5	0.5	0.5	0.5	0.5	0.5	0.5	0.5	0.5	0.5	0.5	0.5	0.5	0.5	0.5	0.5	0.5	0.5	0.5	0.5	0.5	0.5	0.5	0.5
MMRNR02282	HMR_2288	H+[c] + heptadecanoyl-CoA[c] + NADPH[c] + O2[c] => (10Z)-heptadecenoyl-CoA[c] + 2 H2O[c] + NADP+[c]	ENSMUSG00000025203	Fatty acid desaturation	0.019	0	0	0	0	0	0	0	0	0	0	0	0	0	0	0	0	0	0	0	0	0	0	0	0	0	0	0	0	0	0	0	0	0	0	0	0	0	0	0	0	0	0	0	0
MMRNR03367	HMR_0526	(7Z,10Z,13Z,16Z,19Z)-docosapentaenoyl-CoA[c] + sn-glycerol-3-phosphate[c] => 1-acylglycerol-3P-7,10,13,16,19-docosa[c] + CoA[c]	ENSMUSG00000024978 or ENSMUSG00000029314 or ENSMUSG00000031545	Glycerolipid metabolism	0.062	0	0	0	0	0	0	0	0	0	0	0	0	0	0	0	0	0	0	0	0	0	0	0	0	0	0	0	0	0	0	0	0	0	0	0	0	0	0	0	0	0	0	0	0
MMRNR08954	HMR_5058	phenylalanine[l] => phenylalanine[c]	ENSMUSG00000020261	Transport, lysosomal	2.245	0.203	0.164	0.047	0.047	0.045	0.051	0.045	0.064	0.064	0.064	0.071	0.071	0.048	0.048	0.046	0.051	0.045	0.069	0.069	0.065	0.076	0.073	0.047	0.047	0.045	0.051	0.051	0.067	0.067	0.066	0.073	0.073	0.047	0.047	0.046	0.051	0.051	0.069	0.069	0.065	0.076	0.073	0.022	0.022
MMRNR06775	r1616	homoserine[c] + tryptophan[s] <=> homoserine[s] + tryptophan[c]	ENSMUSG00000015243 or ENSMUSG00000040010	Transport, extracellular	0	0	0	0	0	0	0	0	0	0	0	0	0.016	0	0	0	0	0	0	0	0	0	0	0	0	0	0	0	0.015	0	0	0	0.016	0	0	0	0	0.012	0	0	0	0	0.016	0	0
MMRNR02264	HMR_2355	3(S)-hydroxy-11-cis-docosenoyl-CoA[c] => H2O[c] + trans,cis-2,11-docosadienoyl-CoA[c]	ENSMUSG00000025868 or ENSMUSG00000028497 or ENSMUSG00000033629 or ENSMUSG00000035376 or ENSMUSG00000063275	Fatty acid biosynthesis	0.019	0	0	0	0	0	0	0	0	0	0	0	0	0	0	0	0	0	0	0	0	0	0	0	0	0	0	0	0	0	0	0	0	0	0	0	0	0	0	0	0	0	0	0	0
MMRN_Protein_pool	MMRN_Protein_pool	0.080419 alanine[c] + 0.00062826 arginine[c] + 0.0081672 asparagine[c] + 0.46931 aspartate[c] + 0.00081672 cysteine[c] + 0.11372 glutamate[c] + 0.12942 glutamine[c] + 0.094239 glycine[c] + 0.019476 histidine[c] + 0.002513 isoleucine[c] + 0.0075392 leucine[c] + 0.0062826 lysine[c] + 0.0012565 methionine[c] + 0.002513 phenylalanine[c] + 0.012189 proline[c] + 0.02513 serine[c] + 0.013822 threonine[c…		Artificial reactions	525.348	8.345	6.567	3.36	3.372	3.239	3.627	3.632	3.201	3.201	3.089	3.438	3.438	3.394	3.394	3.281	3.632	3.632	3.262	3.274	3.139	3.528	3.53	3.357	3.369	3.236	3.623	3.629	3.294	3.294	3.182	3.531	3.53	3.391	3.391	3.278	3.629	3.629	3.259	3.271	3.136	3.524	3.528	2.901	2.879
MMRNR04968	HMR_7871	dCDP[c] + UDP[c] <=> dCTP[c] + UMP[c]	ENSMUSG00000028719	Nucleotide metabolism	0	0	0	0	0	0	0	0.004	0	0	0	0	0	0	0	0	0	0	0	0	0	0	0	0	0	0	0	0	0	0	0	0	0	0	0	0	0	0	0	0	0	0.004	0	0	0
MMRNR10169	HMR_0627	PS-LD pool[c] => CO2[c] + PE-LD pool[c]	ENSMUSG00000023452	Glycerophospholipid metabolism	6.835	0.086	0.067	0.039	0.039	0.038	0.042	0.043	0.035	0.035	0.033	0.037	0.037	0.04	0.04	0.038	0.043	0.043	0.035	0.035	0.034	0.038	0.038	0.039	0.039	0.038	0.042	0.042	0.036	0.036	0.034	0.038	0.038	0.04	0.04	0.038	0.042	0.042	0.035	0.035	0.034	0.038	0.038	0.036	0.036
MMRNR05158	HMR_2436	H+[c] + NADPH[c] + trans,cis,cis-2,13,16-docasatrienoyl-CoA[c] => (13Z,16Z)-docosadienoyl-CoA[c] + NADP+[c]	ENSMUSG00000031708	Omega-6 fatty acid metabolism	0.019	0	0	0	0	0	0	0	0	0	0	0	0	0	0	0	0	0	0	0	0	0	0	0	0	0	0	0	0	0	0	0	0	0	0	0	0	0	0	0	0	0	0	0	0
MMRNR08294	HMR_5430	H+[c] + Na+[s] => H+[s] + Na+[c]	ENSMUSG00000028854 or ENSMUSG00000031129	Transport, extracellular	0	0	0	3.466	4.024	3.466	4.631	4.865	3.466	4.024	3.466	4.631	4.865	3.466	4.024	3.466	4.631	4.865	3.466	4.024	3.466	4.631	4.865	3.466	4.024	3.466	4.631	4.865	3.466	4.024	3.466	4.631	4.865	3.466	4.024	3.466	4.631	4.865	3.466	4.024	3.466	4.631	4.865	3.466	4.024
MMRNR01349	HMR_2646	CoA[m] + heptadecanoylcarnitine[m] <=> heptadecanoyl-CoA[m] + L-carnitine[m]	ENSMUSG00000026853 or ENSMUSG00000028607	Carnitine shuttle (mitochondrial)	-0.056	0	-0.001	0	0	0	0	0	0	0	0	0	0	0	0	0	0	0	0	0	0	0	0	0	0	0	0	0	0	0	0	0	0	0	0	0	0	0	0	0	0	0	0	0	0
MMRNR03521	HMR_6627	dTDP[c] + PEP[c] => dTTP[c] + pyruvate[c]	ENSMUSG00000032294 or ENSMUSG00000041237	Glycolysis / Gluconeogenesis	0.809	0	0	0.005	0.005	0.005	0.006	0.006	0.005	0.005	0	0.005	0	0.005	0.005	0.005	0.006	0.006	0.005	0.005	0.005	0.005	0.005	0.005	0.005	0.005	0.006	0.006	0.005	0.005	0.005	0.005	0.005	0.005	0.005	0.005	0.006	0.006	0.005	0.005	0.005	0	0.005	0	0
MMRNR10324	HMR_0464	PE-LD pool[c] <=> PE-LD pool[r]		Transport, endoplasmic reticular	-0.301	-0.027	-0.022	-0.006	-0.006	-0.006	-0.007	-0.006	-0.009	-0.009	-0.009	-0.009	-0.009	-0.006	-0.006	-0.006	-0.007	-0.006	-0.009	-0.009	-0.009	-0.01	-0.01	-0.006	-0.006	-0.006	-0.007	-0.007	-0.009	-0.009	-0.009	-0.01	-0.01	-0.006	-0.006	-0.006	-0.007	-0.007	-0.009	-0.009	-0.009	-0.01	-0.01	-0.003	-0.003
MMRNR02343	CSNATp	acetyl-CoA[p] + L-carnitine[p] <=> CoA[p] + O-Acetylcarnitine[p]	ENSMUSG00000026853	Carnitine shuttle (peroxisomal)	1.079	0.003	0.003	0.165	0.165	0.003	0.004	0.004	0.002	0.002	0	0.002	0.002	0.003	0.166	0.003	0.004	0.004	0	0	0	0	0.002	0.165	0.165	0.003	0.004	0.004	0.002	0.002	0	0.002	0.002	0.003	0.166	0.003	0.004	0.004	0	0	0	0	0.002	0.001	0.005
MMRNR03556	G6PPer	glucose-6-phosphate[r] + H2O[r] => glucose[r] + Pi[r]	ENSMUSG00000034793 or ENSMUSG00000078650	Glycolysis / Gluconeogenesis	0.075	0	0	0	0	0	0	0	0	0	0.001	0	0	0	0	0	0	0	0.001	0.001	0.001	0.001	0	0	0	0	0	0	0	0	0.001	0	0	0	0	0	0	0	0.001	0.001	0.001	0.001	0	0.002	0
MMRNR06127	HMR_5396	glycogenin G8[c] + 3 UDP-glucose[c] => glycogenin G11[c] + 3 UDP[c]	ENSMUSG00000003865 or ENSMUSG00000019528 or ENSMUSG00000030244	Starch and sucrose metabolism	94.733	7.794	5.433	1.649	1.719	1.621	1.798	1.828	1.687	1.74	1.713	1.793	1.812	1.698	1.751	1.724	1.806	1.828	1.636	1.706	1.609	1.782	1.808	1.649	1.719	1.621	1.798	1.825	1.684	1.737	1.71	1.789	1.808	1.698	1.751	1.725	1.806	1.825	1.636	1.706	1.609	1.782	1.808	1.421	1.496
MMRNR00980	RE2649C	H2O[c] + propanoyl-CoA[c] <=> CoA[c] + H+[c] + propanoate[c]	ENSMUSG00000021226 or ENSMUSG00000021228 or ENSMUSG00000052392 or ENSMUSG00000072949	Bile acid metabolism	-1000	-89.587	-65.299	-9.661	-5.497	-5.022	-9.619	-9.233	-9.661	-9.544	-9.919	-9.619	-9.127	-9.661	-5.851	-6.178	-9.619	-9.239	-9.661	-9.544	-9.919	-9.619	-9.127	-9.661	-5.497	-5.022	-9.619	-9.266	-9.661	-9.544	-9.919	-9.619	-9.127	-9.661	-5.85	-9.919	-9.619	-9.267	-9.661	-9.544	-9.919	-9.619	-9.127	-4.962	-2.856
MMRNR00787	HMR_1611	3alpha,7alpha,12alpha-trihydroxy-5beta-cholestan-27-al[c] + H2O[c] + NAD+[c] => 3alpha,7alpha,12alpha-trihydroxy-5beta-cholestanate[c] + H+[c] + NADH[c]	ENSMUSG00000026170	Bile acid metabolism	0	0	0	0	0.125	0	0.134	0	0	0	0	0	0	0	0.125	0.121	0.134	0	0	0.191	0.18	0	0	0	0.125	0	0.134	0	0.184	0.184	0.183	0.203	0	0	0	0.121	0.134	0	0	0	0	0.212	0	0.051	0.051
MMRNR06744	r1584	glutamine[s] + isoleucine[c] <=> glutamine[c] + isoleucine[s]	ENSMUSG00000040010	Transport, extracellular	0	0	0	-0.213	-0.213	-0.213	0	0	0	0	0	-0.183	0	0	-0.213	0	0	0	-0.213	-0.213	0	-0.213	-0.213	0	0	0	0	0	0	-0.213	0	0	0	0	0	0	-0.038	0	0	-0.332	0	-0.038	0	0	-0.213
MMRNR06792	r1633	homoserine[c] + tyrosine[s] <=> homoserine[s] + tyrosine[c]	ENSMUSG00000040010	Transport, extracellular	0	0	0	0	0	0	0	0	0.141	0	0	0	0	0	0	0	0	0	0	0	0	0	0	0	0	0	0	0	0	0	0	0	0	0	0	0	0	0	0	0	0	0	0.141	0	0.164
MMRNR03784	MI1PS	glucose-6-phosphate[c] => 1D-Myo-Inositol 1-Phosphate[c]	ENSMUSG00000019139	Inositol phosphate metabolism	0	0	0.014	0.007	0.007	0.007	0.008	0.008	0.007	0.007	0.006	0.007	0.007	0.007	0.007	0.007	0.008	0.008	0.007	0.007	0.007	0.007	0.007	0.007	0.007	0.007	0.008	0.008	0.007	0.007	0.007	0.007	0.007	0.007	0.007	0.007	0.008	0.008	0.007	0.007	0.007	0.007	0.007	0.006	0.006
MMRNR05300	HMR_4216	H2O[c] + L-formylkynurenine[c] => formate[c] + kynurenine[c]	ENSMUSG00000017718	Phenylalanine, tyrosine and tryptophan metabolism	0	0	0.009	0.017	0.017	0.016	0.018	0.016	0.023	0	0.023	0.025	0.025	0.017	0	0.017	0	0.016	0.025	0.025	0.023	0.027	0.026	0.017	0.017	0	0	0.018	0.024	0.024	0.024	0.026	0.012	0.017	0	0.017	0	0.018	0.024	0.025	0.023	0	0.012	0	0
MMRNR02281	HMR_2365	(8Z,11Z)-eicosadienoyl-CoA[c] + H+[c] + NADPH[c] + O2[c] => (5Z,8Z,11Z)-eicosatrienoyl-CoA[c] + 2 H2O[c] + NADP+[c]	ENSMUSG00000010663 or ENSMUSG00000024664 or ENSMUSG00000024665	Fatty acid desaturation	0.019	0	0	0	0	0	0	0	0	0	0	0	0	0	0	0	0	0	0	0	0	0	0	0	0	0	0	0	0	0	0	0	0	0	0	0	0	0	0	0	0	0	0	0	0
MMRNR10203	HMR_0926	glucosylceramide pool[c] + UDP-galactose[c] => LacCer pool[c] + UDP[c]	ENSMUSG00000013418 or ENSMUSG00000017929 or ENSMUSG00000021504 or ENSMUSG00000021916 or ENSMUSG00000022793 or ENSMUSG00000028413 or ENSMUSG00000028700 or ENSMUSG00000031608 or ENSMUSG00000031803 or ENSMUSG00000032116 or ENSMUSG00000032437 or ENSMUSG00000034064 or ENSMUSG00000034160 or ENSMUSG00000034780 or ENSMUSG00000036587 or ENSMUSG00000037470 or ENSMUSG00000037953 or ENSMUSG00000039242 or ENS…	Glycosphingolipid metabolism	2.419	0.131	0.214	0.028	0.028	0.027	0.03	0.026	0.041	0.041	0.04	0.045	0.045	0.028	0.028	0.027	0.03	0.026	0.044	0.044	0.041	0.049	0.047	0.028	0.028	0.027	0.03	0.03	0.042	0.042	0.042	0.047	0.047	0.028	0.028	0.027	0.03	0.03	0.044	0.044	0.041	0.049	0.047	0.011	0.011
MMRNR10399	EXC_BOTH_C00148[s]	<=> proline[s]		Exchange reactions	320.019	0.597	0.517	0.597	0.597	0.597	0.597	0.597	0.517	0.517	0.517	0.517	0.517	0.597	0.597	0.597	0.597	0.597	0.597	0.597	0.597	0.597	0.597	0.517	0.517	0.517	0.517	0.517	0.597	0.597	0.597	0.597	0.597	0.517	0.517	0.517	0.517	0.517	0.517	0.517	0.517	0.517	0.517	0.597	0.597
MMRNR03559	r0153	CDP[c] + H+[c] + PEP[c] => CTP[c] + pyruvate[c]	ENSMUSG00000032294 or ENSMUSG00000041237	Glycolysis / Gluconeogenesis	0	0	0	0	0	0	0	0	0	0	0	0	0	0	0	0	0	0	0	0	0	0	0	0	0	0	0	0	0	0	0	0	0	0	0	0	0	0	0	0	0	0	0	0	0
MMRNR09980	FADDPle	FAD[s] + H2O[s] => AMP[s] + Flavin Mononucleotide[s] + 2 H+[s]	ENSMUSG00000037370	Vitamin B metabolism	0	0.371	0.399	0	0	0	0	0	0	0	0	0	0	0	0	0	0	0	0	0	0	0	0	0	0	0	0	0	0	0	0	0	0	0	0	0	0	0	0	0	0	0	0	0	0
MMRNR10707	EXC_BOTH_C00498[s]	<=> ADP-glucose[s]		Exchange reactions	3.627	0	0	0	0	0	0	0	0	0	0	0	0	0	0	0	0	0	0	0	0	0	0	0	0	0	0	0	0	0	0	0	0	0	0	0	0	0	0	0	0	0	0	0	0
MMRNR00030	HMR_0314	docosanoyl-CoA[c] + H2O[c] => behenic acid[c] + CoA[c]	ENSMUSG00000021226 or ENSMUSG00000021228 or ENSMUSG00000028937 or ENSMUSG00000039653 or ENSMUSG00000052392	Acyl-CoA hydrolysis	0.003	0	0	0	0	0	0	0	0	0	0	0	0	0	0	0	0	0	0	0	0	0	0	0	0	0	0	0	0	0	0	0	0	0	0	0	0	0	0	0	0	0	0	0	0
MMRNR02367	FACOAL184	ATP[c] + CoA[c] + stearidonic acid[c] <=> (6Z,9Z,12Z,15Z)-octadecatetraenoyl-CoA[c] + AMP[c] + PPi[c]	ENSMUSG00000018796 or ENSMUSG00000024981 or ENSMUSG00000027359 or ENSMUSG00000031278 or ENSMUSG00000032883	Fatty acid oxidation	-0.003	0	0	0	-0.008	0	0	0	-0.004	-0.004	-0.009	-0.003	-0.003	0	0	0	0	0	-0.009	-0.009	-0.009	-0.009	-0.003	0	-0.008	0	0	0	-0.003	-0.003	-0.009	-0.003	-0.003	0	0	0	0	0	-0.009	-0.009	-0.009	-0.009	-0.003	0	-0.007
MMRNR06604	NAHCO3_HCLt	Chloride[c] + H+[c] + HCO3-[s] + Na+[s] <=> Chloride[s] + H+[s] + HCO3-[c] + Na+[c]	ENSMUSG00000021733	Transport, extracellular	922.216	0	0	1.422	2.529	0.812	0.812	0	0	0.831	0	0.7	0	0.812	1.53	0	2.066	0	0.925	1.647	0	0.812	0	1.965	2.433	0.7	0.7	0	0	0.812	0	0.812	0	0.851	1.983	0	2.239	0	1.111	2.047	0.7	0.828	0	0.812	0.812
MMRNR04699	r0392	glyceraldehyde[c] + H2O[c] + NAD+[c] <=> glycerate[c] + 2 H+[c] + NADH[c]	ENSMUSG00000010025 or ENSMUSG00000013584 or ENSMUSG00000015134 or ENSMUSG00000019102 or ENSMUSG00000024747 or ENSMUSG00000026687 or ENSMUSG00000029455 or ENSMUSG00000035561 or ENSMUSG00000053279	Miscellaneous	-628.685	0	0	-1.497	-0.88	0	-1.456	-3.651	-0.645	0	0	0	-0.657	-0.832	0	0	0	-1.07	-1.033	-0.412	0	-0.921	-2.932	-1.575	-0.957	0	-1.534	-3.585	-0.325	0	0	0	-0.33	-0.912	0	0	0	-1	-1.111	-0.491	0	-0.999	-3.012	-0.275	-0.276
MMRNR03383	HMR_0542	(11Z,14Z)-eicosadienoyl-CoA[c] + sn-glycerol-3-phosphate[c] => 1-acylglycerol-3P-11,14-eicosa[c] + CoA[c]	ENSMUSG00000024978 or ENSMUSG00000029314 or ENSMUSG00000031545	Glycerolipid metabolism	0.005	0	0	0	0	0	0	0	0	0	0	0	0	0	0	0	0	0	0	0	0	0	0	0	0	0	0	0	0	0	0	0	0	0	0	0	0	0	0	0	0	0	0	0	0
MMRNR09763	ACACT1r	2 acetyl-CoA[c] <=> acetoacetyl-CoA[c] + CoA[c]	ENSMUSG00000023832 or ENSMUSG00000062480	Tryptophan metabolism	0	-0.339	-1.194	0	0	-0.078	-0.087	-0.069	-0.116	-0.116	-0.11	-0.127	-0.127	-0.081	0	-0.079	-0.087	-0.074	-0.118	-0.119	-0.112	-0.131	-0.132	0	0	-0.078	-0.087	-0.087	-0.12	-0.12	-0.114	-0.132	-0.132	-0.081	0	-0.079	-0.087	-0.087	-0.118	-0.119	-0.112	-0.131	-0.132	0	0
MMRNR01182	HMR_2720	(5Z,8Z,11Z,14Z,17Z)-eicosapentaenoyl-CoA[c] + L-carnitine[c] <=> (5Z,8Z,11Z,14Z,17Z)-eicosapentaenoylcarnitine[c] + CoA[c]	ENSMUSG00000024900 or ENSMUSG00000078937	Carnitine shuttle (cytosolic)	0	0.019	0.001	0.019	0.019	0.019	0.019	0.017	0.004	0.004	0.006	0.004	0.004	0.019	0.019	0.019	0.019	0.017	0.006	0.006	0.006	0.006	0.003	0.019	0.019	0.019	0.019	0.019	0.004	0.004	0.006	0.003	0.003	0.019	0.019	0.019	0.019	0.019	0.006	0.006	0.006	0.006	0.003	0.019	0.015
MMRNR04822	NNDPR	2 H+[c] + PRPP[c] + quinolinate[c] => CO2[c] + nicotinate ribonucleotide[c] + PPi[c]	ENSMUSG00000030674	NAD metabolism	0	0	0	0.017	0.017	0.016	0.018	0	0	0.023	0	0	0	0.017	0.017	0.017	0.018	0	0	0.025	0.023	0.027	0	0.017	0.017	0.016	0.018	0	0.024	0.024	0.024	0.026	0	0.017	0.017	0.017	0.018	0	0	0.025	0.023	0.027	0	0.004	0.004
MMRNR01244	HMR_2840	(11Z)-eicosenoyl-CoA[r] + L-carnitine[r] <=> CoA[r] + eicosenoylcarnitine(9)[r]	ENSMUSG00000026853	Carnitine shuttle (endoplasmic reticular)	0.075	0	0.001	0	0	0	0	0	0	0	0	0	0	0	0	0	0	0	0	0	0	0	0	0	0	0	0	0	0	0	0	0	0	0	0	0	0	0	0	0	0	0	0	0	0
MMRNR06552	FOLt2	folate[s] + H2O[c] <=> folate[c] + H2O[s]	ENSMUSG00000001436	Transport, extracellular	-1000	-0.273	-0.279	-0.58	-2.529	-1.976	-0.67	-2.747	-0.007	-0.177	-0.015	0	0	-0.195	-1.047	-0.049	0	-1.367	0	-1.652	-0.963	-0.153	-1.973	-1.056	-2.529	-1.835	-0.565	-2.747	0	-0.251	0	-0.061	0	0	-1.446	0	0	-1.054	-0.006	-2.063	-1.635	0	-2.043	-2.118	-1.594
MMRNR01365	HMR_2673	(6Z,9Z)-octadecadienoylcarnitine[c] + L-carnitine[m] <=> (6Z,9Z)-octadecadienoylcarnitine[m] + L-carnitine[c]	ENSMUSG00000020334 or ENSMUSG00000021265 or ENSMUSG00000023829 or ENSMUSG00000032602 or ENSMUSG00000052562	Carnitine shuttle (mitochondrial)	0	0	0	0.19	0.197	0.194	0.179	0.17	0	0	0	0	0	0.188	0.188	0.193	0.179	0.17	0	0	0	0	0	0.19	0.197	0.194	0.18	0.18	0	0	0	0	0	0.188	0.189	0.193	0.179	0.179	0	0	0	0	0	0.176	0.185
MMRNR01198	HMR_2783	L-carnitine[c] + malonyl-carnitin[r] <=> L-carnitine[r] + malonyl-carnitin[c]	ENSMUSG00000021265 or ENSMUSG00000032602	Carnitine shuttle (endoplasmic reticular)	-0.075	-0.001	-0.001	0	0	0	0	0	0	0	-0.001	0	0	0	0	0	0	0	-0.001	-0.001	-0.001	-0.001	0	0	0	0	0	0	0	0	-0.001	0	0	0	0	0	0	0	-0.001	-0.001	-0.001	-0.001	0	-0.002	0
MMRNR09715	HMR_8743	FADH2[m] + fumarate[m] <=> FAD[m] + succinate[m]	ENSMUSG00000000171 or ENSMUSG00000009863 or ENSMUSG00000021577 or ENSMUSG00000058076	Tricarboxylic acid cycle and glyoxylate/dicarboxylate metabolism	0	0.346	0	7.608	0	7.774	7.627	7.469	0	0	1.006	0.961	0	7.713	0	7.758	7.622	7.469	4.714	4.714	0	4.714	0	7.609	0	7.776	7.628	0	0	4.624	4.714	0	0	7.715	7.593	7.76	7.623	0	4.714	4.714	0	0	0	0	7.472
MMRNR00167	ACGAM6PSi	acetyl-CoA[c] + glucosamine-6-phosphate[c] => CoA[c] + H+[c] + N-acetylglucosamine-6-phosphate[c]	ENSMUSG00000037722	Amino sugar and nucleotide sugar metabolism	2.419	0.656	1.068	0.141	0.141	0	0	0.13	0.203	0.203	0.202	0.225	0.225	0.142	0.142	0.137	0	0.13	0.218	0.22	0.206	0.244	0.233	0.141	0.141	0.136	0	0.152	0	0.211	0.211	0.234	0.233	0.142	0.142	0.137	0.152	0.152	0.218	0.219	0.206	0.243	0.233	0	0
MMRNR00785	HMR_1608	5beta-cholestane-3alpha,7alpha,12alpha,26-tetrol[c] + NAD+[c] => 3alpha,7alpha,12alpha-trihydroxy-5beta-cholestan-27-al[c] + H+[c] + NADH[c]	ENSMUSG00000026170	Bile acid metabolism	3.871	0	0	0.124	0.125	0.12	0.134	0.115	0.177	0.177	0.176	0.196	0.196	0.125	0.125	0.121	0.134	0.115	0.19	0.191	0.18	0.212	0.203	0.124	0.125	0.12	0.134	0.134	0.184	0.184	0.183	0.203	0.203	0.125	0.125	0.121	0.134	0.134	0.19	0.191	0.18	0.212	0.203	0.051	0.051
MMRNR03371	HMR_0530	(11Z,14Z,17Z)-eicosatrienoyl-CoA[c] + sn-glycerol-3-phosphate[c] => 1-acylglycerol-3P-11,14,17-eico[c] + CoA[c]	ENSMUSG00000024978 or ENSMUSG00000029314 or ENSMUSG00000031545	Glycerolipid metabolism	0.005	0	0	0	0	0	0	0	0	0	0	0	0	0	0	0	0	0	0	0	0	0	0	0	0	0	0	0	0	0	0	0	0	0	0	0	0	0	0	0	0	0	0	0	0
MMRNR10258	HMR_0548	0.0005 (10Z)-heptadecenoyl-CoA[c] + 0.0005 (11Z,14Z,17Z)-eicosatrienoyl-CoA[c] + 0.0005 (11Z,14Z)-eicosadienoyl-CoA[c] + 0.0005 (11Z)-docosenoyl-CoA[c] + 0.0005 (11Z)-eicosenoyl-CoA[c] + 0.0005 (13Z,16Z)-docosadienoyl-CoA[c] + 0.0005 (13Z)-docosenoyl-CoA[c] + 0.0005 (13Z)-eicosenoyl-CoA[c] + 0.0005 (13Z)-octadecenoyl-CoA[c] + 0.0005 (15Z)-tetracosenoyl-CoA[c] + 0.0252 (4Z,7Z,10Z,13Z,16Z,19Z)-doco…		Pool reactions	10.984	0.015	0	0.002	0.002	0.002	0.003	0.015	0.004	0.004	0.004	0.005	0.005	0.003	0.003	0.002	0.003	0.015	0.005	0.005	0.005	0.005	0.005	0.002	0.002	0.002	0.003	0.003	0.005	0.005	0.005	0.005	0.005	0.003	0.003	0.002	0.003	0.003	0.005	0.005	0.005	0.005	0.005	0.04	0.039
MMRNR01366	HMR_2676	L-carnitine[c] + nonadecanoylcarnitine[m] <=> L-carnitine[m] + nonadecanoylcarnitine[c]	ENSMUSG00000020334 or ENSMUSG00000021265 or ENSMUSG00000023829 or ENSMUSG00000032602 or ENSMUSG00000052562	Carnitine shuttle (mitochondrial)	0.019	0	0	0	0	0	0	0	0	0	0	0	0	0	0	0	0	0	0	0	0	0	0	0	0	0	0	0	0	0	0	0	0	0	0	0	0	0	0	0	0	0	0	0	0
MMRNR09961	HMR_3790	2-methyl-3-oxopropanoate[c] + H2O[c] + O2[c] => H2O2[c] + methylmalonate[c]	ENSMUSG00000063558	Valine, leucine, and isoleucine metabolism	0	0	0	0	0	0	0	0	0	0	0	0	0	0	0	0	6.309	0	0	0	0	0	0	0	0	0	0	0	0	1.818	0	0	0	0	0	0	6.729	0	0	0	0	0	0	0	0
MMRNR00389	HMR_3838	1-pyrroline-5-carboxylate[m] + ubiquinol[m] <=> proline[m] + ubiquinone[m]	ENSMUSG00000036892	Arginine and proline metabolism	790.063	1.345	0	2.644	0	3.004	0	0	3.698	3.371	2.607	3.485	2.465	2.812	0.253	2.473	0	3.235	2.64	0	1.625	0	1.707	3.34	0	3.462	0	0	3.057	0	3.792	0	4.154	3.508	0.849	2.731	0	3.058	2.704	0	1.602	0	1.661	5.122	1.982
MMRNR02435	HPDCACRNt	heptadecanoylcarnitine[c] <=> heptadecanoylcarnitine[m]	ENSMUSG00000032602	Transport, mitochondrial	-0.056	0	-0.001	0	0	0	0	0	0	0	0	0	0	0	0	0	0	0	0	0	0	0	0	0	0	0	0	0	0	0	0	0	0	0	0	0	0	0	0	0	0	0	0	0	0
MMRNR10678	EXC_BOTH_C00214[s]	<=> thymidine[s]		Exchange reactions	0.809	0.013	0.01	0.005	0.005	0.005	0.006	0.006	0.005	0.005	0.005	0.005	0.005	0.005	0.005	0.005	0.006	0.006	0.005	0.005	0.005	0.005	0.005	0.005	0.005	0.005	0.006	0.006	0.005	0.005	0.005	0.005	0.005	0.005	0.005	0.005	0.006	0.006	0.005	0.005	0.005	0.005	0.005	0.004	0.004
MMRNR06738	r1576	glutamine[s] + tyrosine[c] <=> glutamine[c] + tyrosine[s]	ENSMUSG00000040010	Transport, extracellular	0	0	0	0	0	0	0	0	0	0	0	0	0	0	0	0	0	0	0	0	0	0	0	0	0	0	0	0	0	0	0	0	0	-0.141	0	0	0	0	0	0	0	0	0	0	0
MMRNR10407	EXC_BOTH_C00288[s]	<=> HCO3-[s]		Exchange reactions	0	0	0	-4.541	-3.163	-4.355	-5.191	-3.117	-6.294	-5.192	-5.958	-5.634	-3.213	-5.15	-4.161	-5.321	-3.937	-0.392	-5.045	-4.051	-5.389	-5.198	-3.213	-4.066	-3.326	-4.496	-5.371	-3.054	-5.983	-4.872	-5.958	-5.184	-2.273	-5.179	-3.776	-5.203	-3.831	-0.643	-4.926	-3.718	-4.717	-5.25	-3.213	-5.222	-5.482
MMRNR05304	HMR_4224	H2O[c] + kynurenine[c] => alanine[c] + anthranilate[c]	ENSMUSG00000026866	Phenylalanine, tyrosine and tryptophan metabolism	0	0	0.009	0.017	0.017	0.016	0.018	0.016	0.023	0	0.015	0.025	0.025	0.017	0	0.017	0	0.016	0	0.025	0.023	0.027	0.012	0.017	0.017	0	0	0.018	0.024	0.024	0.024	0.026	0.012	0.017	0	0.017	0	0.018	0	0.025	0.023	0	0.012	0	0
MMRNR08498	HMR_6381	H+[c] + Na+[s] + serine[s] => H+[s] + Na+[c] + serine[c]	ENSMUSG00000022462 or ENSMUSG00000022464	Transport, extracellular	0	0.653	0.776	0.42	0.689	0.486	0.475	0.592	0.689	0.9	0.357	0.648	0.772	1.206	1.286	0.574	0.75	0.537	1.333	0.537	1.087	0.689	0.44	0.94	0.694	1.038	0.744	0.566	1.086	0.537	0.338	0.817	0.75	1.043	0.566	1.028	0.888	0.566	0.94	0.707	1.042	0.988	0.529	1.075	0.61
MMRNR10554	EXC_BOTH_C05122[s]	<=> taurocholate[s]		Exchange reactions	-3.871	0	0	0	0	0	0	0	0	0	0	0	0	0	0	0	0	0	0	0	0	0	0	0	0	0	0	0	0	0	0	0	0	0	0	0	0	0	0	0	0	0	0	0	0
MMRNR00409	HMR_4781	NADP+[m] + trans-4-hydroxy-L-proline[m] <=> H+[m] + L-1-pyrroline-3-hydroxy-5-carboxylate[m] + NADPH[m]	ENSMUSG00000022571 or ENSMUSG00000025140 or ENSMUSG00000026520	Arginine and proline metabolism	1000	0	0	2.452	1.399	1.905	2.529	0	0	1.399	1.905	2.529	0	2.452	1.399	1.905	2.529	3.851	2.452	1.399	1.905	2.529	0	2.452	1.399	1.905	2.529	0	2.452	1.399	1.905	2.529	2.717	2.452	1.399	1.905	2.529	3.851	2.452	1.399	1.905	2.529	0	2.452	1.399
MMRNR04552	METAT	ATP[c] + H2O[c] + methionine[c] => Pi[c] + PPi[c] + SAM[c]	ENSMUSG00000037798 or ENSMUSG00000042032 or ENSMUSG00000053907	Cysteine and methionine metabolism	0.132	0.222	0.116	0.012	0.012	0.012	0.013	0.011	0.019	0.019	0.019	0.021	0.021	0.012	0.012	0.012	0.013	0.011	0.02	0.02	0.019	0.022	0.021	0.012	0.012	0.012	0.013	0.013	0.019	0.019	0.019	0.021	0.021	0.012	0.012	0.012	0.013	0.013	0.02	0.02	0.019	0.022	0.021	0.004	0.004
MMRNR00077	r0127	asparagine[c] + H2O[c] => aspartate[c] + NH4+[c]	ENSMUSG00000037686	Alanine, aspartate and glutamate metabolism	0	0	0.027	0.025	0.025	0.024	0.026	0.02	0.026	0.026	0	0.028	0.028	0.025	0.025	0.015	0.026	0.02	0.027	0.027	0.026	0.029	0.029	0.025	0.015	0.024	0.026	0.018	0.027	0.027	0.026	0.029	0.029	0.025	0.025	0.024	0.026	0.018	0.026	0.027	0.025	0.029	0.029	0.001	0.001
MMRNR03357	HMR_0516	(11Z)-docosenoyl-CoA[c] + sn-glycerol-3-phosphate[c] => 1-acylglycerol-3P-11-docose[c] + CoA[c]	ENSMUSG00000024978 or ENSMUSG00000029314 or ENSMUSG00000031545	Glycerolipid metabolism	0.005	0	0	0	0	0	0	0	0	0	0	0	0	0	0	0	0	0	0	0	0	0	0	0	0	0	0	0	0	0	0	0	0	0	0	0	0	0	0	0	0	0	0	0	0
MMRNR08338	HMR_5618	alanine[c] + glutamine[s] + Na+[s] => alanine[s] + glutamine[c] + Na+[c]	ENSMUSG00000001918	Transport, extracellular	722.981	0	0	0	0	0	0	0	0	0	0	0	0	0	0	0	0	0	0	0	0	0	0	0	0	0	0	0	0	0	0	0	0	0	0	0	0	0	0	0	0	0	0	0	0
MMRNR09302	HMR_4914	CoA[c] <=> CoA[m]	ENSMUSG00000071253	Transport, mitochondrial	-0.817	-0.013	-0.01	-0.005	-0.005	-0.005	-0.006	-0.006	-0.005	-0.005	-0.005	-0.005	-0.005	-0.005	-0.005	-0.005	-0.006	-0.006	-0.005	-0.005	-0.005	-0.005	-0.005	-0.005	-0.005	-0.005	-0.006	-0.006	-0.005	-0.005	-0.005	-0.005	-0.005	-0.005	-0.005	-0.005	-0.006	-0.006	-0.005	-0.005	-0.005	-0.005	-0.005	-0.005	-0.004
MMRNR03494	GHMT2r	serine[c] + THF[c] <=> 5,10-methylene-THF[c] + glycine[c] + H2O[c]	ENSMUSG00000020534	Glycine, serine, alanine, and threonine metabolism	47.434	0.109	0.072	0.121	0.122	0.111	0.143	0.149	0.114	0.114	0.104	0.131	0.131	0.124	0.124	0.115	0.143	0.149	0.092	0.093	0.084	0.11	0.113	0.145	0.146	0.135	0.166	0.167	0.097	0.097	0.087	0.113	0.113	0.148	0.148	0.138	0.167	0.167	0.116	0.117	0.108	0.134	0.137	-0.056	-0.056
MMRNR00560	HMR_3428	(5Z,8Z,11Z,14Z,17Z)-eicosapentaenoyl-CoA[m] + 9 CoA[m] + 4 FAD[m] + 9 H2O[m] + 9 NAD+[m] => 10 acetyl-CoA[m] + 4 FADH2[m] + 9 H+[m] + 9 NADH[m]	ENSMUSG00000018574 or ENSMUSG00000025260 or ENSMUSG00000025465 or ENSMUSG00000025745 or ENSMUSG00000026003 or ENSMUSG00000027710 or ENSMUSG00000027984 or ENSMUSG00000036138 or ENSMUSG00000036880 or ENSMUSG00000059447 or ENSMUSG00000062908	Beta-oxidation (mitochondrial)	0	0.019	0	0.019	0.019	0.019	0.019	0.017	0	0	0	0	0	0.019	0.019	0.019	0.019	0.017	0	0	0	0	0	0.019	0.019	0.019	0.019	0.019	0	0	0	0	0	0.019	0.019	0.019	0.019	0.019	0	0	0	0	0	0.019	0.015
MMRNR00606	HMR_3095	(2E)-octenoyl-CoA[p] + H2O[p] => (S)-hydroxyoctanoyl-CoA[p]	ENSMUSG00000022853	Beta-oxidation (peroxisomal)	0	0	0	0.04	0.041	0	0	0	0	0	0	0	0	0	0.041	0	0	0	0	0	0	0	0	0.04	0.04	0	0	0	0	0	0	0	0	0	0.041	0	0	0	0	0	0	0	0	0	0
MMRNR00124	HMR_4529	H2O[c] + N-acetylmannosamine-6-phosphate[c] + PEP[c] => N-acetylneuraminate-9-phosphate[c] + Pi[c]	ENSMUSG00000028334	Amino sugar and nucleotide sugar metabolism	9.676	0.525	0.855	0.113	0.113	0.109	0.122	0.104	0.163	0.163	0.161	0.18	0.18	0.114	0.114	0.11	0.122	0.104	0.175	0.176	0.165	0.195	0.187	0.113	0.113	0.108	0.122	0.121	0.169	0.169	0.169	0.187	0.187	0.113	0.113	0.11	0.121	0.121	0.174	0.175	0.165	0.195	0.187	0.045	0.044
MMRNR00615	HMR_3104	(S)-3-hydroxybutyryl-CoA[p] + NAD+[p] => acetoacetyl-CoA[p] + H+[p] + NADH[p]	ENSMUSG00000022853 or ENSMUSG00000024507	Beta-oxidation (peroxisomal)	0	0	0	0.04	0.041	0	0	0	0	0	0	0	0	0	0.041	0	0	0	0	0	0	0	0	0.04	0.04	0	0	0	0	0	0	0	0	0	0.041	0	0	0	0	0	0	0	0	0	0
MMRNR03524	HMR_4280	H+[m] + NADH[m] + pyruvate[m] => L-lactate[m] + NAD+[m]	ENSMUSG00000063229	Glycolysis / Gluconeogenesis	927.169	0	0	0	0	0	0	0	0	0	0	0	0	0	0	0	0	0	0	0	0	0	0	0	0	0	0	0	0	0	0	0	0	0	0	0	0	0	0	0	0	0	0	0	0
MMRNR03377	HMR_0536	dihomo-gamma-linolenoyl-CoA[c] + sn-glycerol-3-phosphate[c] => 1-acylglycerol-3P-dihomo-gamma[c] + CoA[c]	ENSMUSG00000024978 or ENSMUSG00000029314 or ENSMUSG00000031545	Glycerolipid metabolism	0.25	0	0	0	0	0	0	0	0	0	0	0	0	0	0	0	0	0	0	0	0	0	0	0	0	0	0	0	0	0	0	0	0	0	0	0	0	0	0	0	0	0	0	0.001	0.001
MMRNR00071	ASPTAm	AKG[m] + aspartate[m] <=> glutamate[m] + OAA[m]	ENSMUSG00000031672	Alanine, aspartate and glutamate metabolism	96.358	-3.268	-2.54	0	0	0	0	0	-1.151	0	-1.098	-1.25	-1.25	0	0	0	0	0	-0.278	0	0	0	-1.249	0	0	0	0	0	-1.152	0	-1.098	0	-1.249	0	0	0	0	0	0	0	0	0	-1.287	0	0
MMRNR05067	HMR_2486	(5Z,8Z,11Z,14Z,17Z)-eicosapentaenoyl-CoA[c] + malonyl-CoA[c] => 3-oxo-docosa-7,10,13,16,19-all-cis-pentaenoyl-CoA[c] + CO2[c] + CoA[c]	ENSMUSG00000006390 or ENSMUSG00000021364 or ENSMUSG00000021696 or ENSMUSG00000032349 or ENSMUSG00000038754 or ENSMUSG00000041220	Omega-3 fatty acid metabolism	1.191	0.003	0.002	0.004	0.004	0.003	0.004	0.005	0.003	0.003	0	0.003	0.003	0.004	0.004	0.004	0.004	0.005	0	0	0	0	0.003	0.004	0.004	0.003	0.004	0.004	0.003	0.003	0	0.003	0.003	0.004	0.004	0.004	0.004	0.004	0	0	0	0	0.003	0.001	0.005
MMRNR01283	HMR_2884	gamma-linolenoylcarnitine[r] + L-carnitine[c] <=> gamma-linolenoylcarnitine[c] + L-carnitine[r]	ENSMUSG00000018900	Carnitine shuttle (endoplasmic reticular)	5.009	0	0.003	0	0	0	0	0	0.003	0.003	0	0.003	0.003	0	0	0	0	0	0	0	0	0	0.003	0	0	0	0	0	0.003	0.003	0	0.003	0.003	0	0	0	0	0	0	0	0	0	0.003	0	0
MMRNR00616	HMR_3170	FAD[m] + heneicosanoyl-CoA[m] => (2E)-heneicosenoyl-CoA[m] + FADH2[m]	ENSMUSG00000018574 or ENSMUSG00000026003 or ENSMUSG00000027710 or ENSMUSG00000062908	Beta-oxidation (mitochondrial)	110.215	0	0.1	0.5	0.5	0.5	0.5	0.5	0.1	0.1	0.1	0.1	0.1	0.5	0.5	0.5	0.5	0.5	0.5	0.5	0.5	0.5	0.5	0.5	0.5	0.5	0.5	0.5	0.5	0.5	0.5	0.5	0.5	0.5	0.5	0.5	0.5	0.5	0.5	0.5	0.5	0.5	0.5	0.5	0.5
MMRNR00083	HMR_3802	glutamate[m] + H2O[m] + NAD+[m] <=> AKG[m] + H+[m] + NADH[m] + NH3[m]	ENSMUSG00000021794	Alanine, aspartate and glutamate metabolism	-96.358	0	0	0	0	0	0	0	0	0	0	0	0	0	0	0	0	0	0	0	0	0	0	0	0	0	0	0	0	0	0	0	0	0	0	0	0	0	0	0	0	0	0	0	0
MMRNR09952	HMR_3751	isobutyryl-CoA[m] + ubiquinone[m] => methacrylyl-CoA[m] + ubiquinol[m]	ENSMUSG00000029545 or ENSMUSG00000030861	Valine, leucine, and isoleucine metabolism	998.235	0.445	1.265	0.31	0.31	0.309	0.312	0.305	1.259	1.327	0.292	0.298	1.259	0.31	7.901	0.31	0.312	0.305	0.335	0.335	5.045	0.342	4.899	0.272	7.712	0.271	0.274	7.897	0.333	0.333	0.333	4.96	4.899	0.272	0.272	0.271	0.274	7.897	0.297	0.297	5.007	5.017	4.86	6.251	0.286
MMRNR00532	HMR_3143	(2E)-decenoyl-CoA[m] + H2O[m] => (S)-hydroxydecanoyl-CoA[m]	ENSMUSG00000025465 or ENSMUSG00000025745	Beta-oxidation (mitochondrial)	0	0.067	0	0	0	0	0	0	0.023	0	0.036	0.021	0.021	0	0	0	0	0	0	0	0	0	0.02	0	0	0	0	0	0	0	0	0	0.02	0	0	0	0	0	0	0	0	0	0.02	0.297	0
MMRNR00791	HMR_1627	3alpha,7alpha,12alpha-trihydroxy-5beta-cholestanate[c] + ATP[c] + CoA[c] => 25(R)THCA-CoA[c] + AMP[c] + PPi[c]	ENSMUSG00000027359 or ENSMUSG00000030382	Bile acid metabolism	3.871	0	0	0.124	0.125	0.12	0.134	0.115	0.177	0.177	0.176	0.196	0.196	0.125	0.125	0.121	0.134	0.115	0.19	0.191	0.18	0.212	0.203	0.124	0.125	0.12	0.134	0.134	0.184	0.184	0.183	0.203	0.203	0.125	0.125	0.121	0.134	0.134	0.19	0.191	0.18	0.212	0.203	0.051	0.051
MMRNR03590	HMR_0844	CMP-N-acetylneuraminate[c] + GD1b[c] => CMP[c] + GT1b[c]	ENSMUSG00000013846 or ENSMUSG00000031749 or ENSMUSG00000032038	Glycosphingolipid metabolism	2.419	0.131	0.214	0.028	0.028	0.027	0.03	0.026	0.041	0.041	0.04	0.045	0.045	0.028	0.028	0.027	0.03	0.026	0.044	0.044	0.041	0.049	0.047	0.028	0.028	0.027	0.03	0.03	0.042	0.042	0.042	0.047	0.047	0.028	0.028	0.027	0.03	0.03	0.044	0.044	0.041	0.049	0.047	0.011	0.011
MMRNR03010	HMR_3929	5,10-methenyl-THF[c] + NH3[c] <=> 5-formiminotetrahydrofolate[c] + H+[c]	ENSMUSG00000001155	Folate metabolism	0	-0.038	-0.04	-0.056	-0.055	-0.057	-0.052	-0.049	-0.054	-0.054	-0.056	-0.053	-0.053	-0.055	-0.055	-0.056	-0.052	-0.049	-0.068	-0.068	-0.069	-0.067	-0.066	-0.042	-0.042	-0.043	-0.039	-0.039	-0.067	-0.067	-0.069	-0.066	-0.066	-0.042	-0.042	-0.043	-0.039	-0.039	-0.055	-0.055	-0.055	-0.054	-0.052	-0.052	-0.052
MMRNR02888	FAS180COA	3 H+[c] + malonyl-CoA[c] + 2 NADPH[c] + palmitoyl-CoA[c] => CO2[c] + CoA[c] + H2O[c] + 2 NADP+[c] + stearoyl-CoA[c]	ENSMUSG00000025153	Fatty acid biosynthesis	0	0	0.05	0	0	0	0	0	0.016	0.016	0.005	0.018	0.018	0	0	0	0	0	0.005	0.005	0.005	0.005	0.018	0	0	0	0	0	0.018	0.018	0.005	0.018	0.018	0	0	0	0	0	0.005	0.005	0.005	0.005	0.018	0	0
MMRNR09692	HMR_0710	isocitrate[c] + NADP+[c] => AKG[c] + CO2[c] + H+[c] + NADPH[c]	ENSMUSG00000025950	Tricarboxylic acid cycle and glyoxylate/dicarboxylate metabolism	0	9.138	2.946	13.51	14.021	8.284	8.189	13.918	10.831	10.421	7.728	11.424	10.429	13.51	8.41	8.534	14.152	13.918	13.51	13.144	12.551	14.152	12.994	11.003	8.259	6.869	14.152	13.918	13.39	12.98	10.187	14	12.994	12.447	11.865	11.117	14.152	13.918	13.51	13.232	12.708	14.152	13.093	9.232	11.858
MMRNR02289	HMR_2202	3-oxoeicosanoyl-CoA[c] + H+[c] + NADPH[c] => 3-hydroxyeicosanoyl-CoA[c] + NADP+[c]	ENSMUSG00000027195	Fatty acid elongation	0.075	0	0.001	0	0	0	0	0	0	0	0	0	0	0	0	0	0	0	0	0	0	0	0	0	0	0	0	0	0	0	0	0	0	0	0	0	0	0	0	0	0	0	0	0	0
MMRNR03392	CHLPCTD	CTP[c] + H+[c] + phosphocholine[c] => CDP-choline[c] + PPi[c]	ENSMUSG00000005615	Glycerophospholipid metabolism	0	0	0	0	0	0	0	0	0	0	0	0	0	0	0	0	0	0	0	0	0	0	0	0	0	0	0	0	0	0	0	0	0	0	0	0	0	0	0	0	0	0	0	0.04	0.039
MMRNR06351	HMR_4917	CO2[c] <=> CO2[r]		Transport, endoplasmic reticular	-0.075	-0.001	-0.001	0	0	0	0	0	0	0	-0.001	0	0	0	0	0	0	0	-0.001	-0.001	-0.001	-0.001	0	0	0	0	0	0	0	0	-0.001	0	0	0	0	0	0	0	-0.001	-0.001	-0.001	-0.001	0	-0.002	0
MMRNR07546	TRPt	tryptophan[s] <=> tryptophan[c]	ENSMUSG00000000958 or ENSMUSG00000010095 or ENSMUSG00000019838 or ENSMUSG00000020261 or ENSMUSG00000022180 or ENSMUSG00000027075 or ENSMUSG00000031596 or ENSMUSG00000038178 or ENSMUSG00000040010 or ENSMUSG00000041313	Transport, extracellular	0	0	0	0	0	0	0	0.011	0	0	0	0	0	0	0	0	0	0	0	0	0	0	0.016	0	0	0	0	0.012	0	0	0	0	0	0	0	0	0	0	0	0	0	0	0	0	0
MMRNR10145	HMR_0582	CDP-diacylglycerol-CL pool[m] + sn-glycerol-3-phosphate[m] => CMP[m] + PGP-CL pool[m]	ENSMUSG00000017715	Glycerophospholipid metabolism	0.204	0.003	0.003	0.001	0.001	0.001	0.001	0.001	0.001	0.001	0.001	0.001	0.001	0.001	0.001	0.001	0.001	0.001	0.001	0.001	0.001	0.001	0.001	0.001	0.001	0.001	0.001	0.001	0.001	0.001	0.001	0.001	0.001	0.001	0.001	0.001	0.001	0.001	0.001	0.001	0.001	0.001	0.001	0.001	0.001
MMRNR08314	HMR_5480	alanine[c] + leucine[s] <=> alanine[s] + leucine[c]	ENSMUSG00000040010	Transport, extracellular	0	0	0	0	0	0	0.294	0	0	0	0	0	0	0	0	0	0.09	0	0	0	0	0.09	0	0	0	0	0.294	0	0	0	0.017	0.09	0	0	0	0	0.09	0	0	0	0	0.09	0	0	0
MMRNR05946	HMR_6507	FMN[c] + H2O[c] => Pi[c] + riboflavin[c]	ENSMUSG00000001348 or ENSMUSG00000028093 or ENSMUSG00000032561 or ENSMUSG00000037469 or ENSMUSG00000043587 or ENSMUSG00000044573	Vitamin B metabolism	0	0.123	0.097	0.498	0.498	0.498	0.498	0.498	0.498	0.498	0.498	0.498	0.498	0.498	0.498	0.498	0.498	0.498	0.498	0.498	0.498	0.498	0.498	0.498	0.498	0.498	0.498	0.498	0.498	0.498	0.498	0.498	0.498	0.498	0.498	0.498	0.498	0.498	0.498	0.498	0.498	0.498	0.498	0.498	0.498
MMRNR01404	HMR_2750	CoA[m] + gamma-linolenoylcarnitine[m] <=> gamma-linolenoyl-CoA[m] + L-carnitine[m]	ENSMUSG00000026853 or ENSMUSG00000028607	Carnitine shuttle (mitochondrial)	0	0	-0.002	0.026	0.026	0.03	0.019	0.008	0	0	0	0	0	0.025	0.025	0.028	0.019	0.008	0	0	0	0	0	0.026	0.026	0.03	0.02	0.019	0	0	0	0	0	0.025	0.025	0.029	0.019	0.019	0	0	0	0	0	0.001	0.006
MMRNR08158	HMR_0356	omega-3-arachidonic acid[s] => omega-3-arachidonic acid[c]	ENSMUSG00000002944 or ENSMUSG00000019874 or ENSMUSG00000023057 or ENSMUSG00000027533 or ENSMUSG00000028773 or ENSMUSG00000031808 or ENSMUSG00000054422 or ENSMUSG00000059316 or ENSMUSG00000062515	Transport, extracellular	2.116	0.024	0.007	0.024	0.024	0.024	0.024	0.024	0.007	0.007	0.007	0.007	0.007	0.024	0.024	0.024	0.024	0.024	0.007	0.007	0.007	0.007	0.007	0.024	0.024	0.024	0.024	0.024	0.007	0.007	0.007	0.007	0.007	0.024	0.024	0.024	0.024	0.024	0.007	0.007	0.007	0.007	0.007	0.024	0.024
MMRNR05764	HMR_4034	2 ATP[c] + glutamine[c] + H+[c] + H2O[c] + HCO3-[c] => 2 ADP[c] + carbamoyl-phosphate[c] + glutamate[c] + Pi[c]	ENSMUSG00000013629	Pyrimidine catabolism	0	0	0	0.014	0.014	0.013	0.015	0.018	0.004	0.004	0.003	0.003	0.003	0.014	0.014	0.014	0.015	0.018	0.002	0.002	0.003	0.001	0.003	0.014	0.014	0.013	0.015	0.015	0.004	0.004	0.003	0.003	0.003	0.014	0.014	0.014	0.015	0.015	0.002	0.002	0.003	0.001	0.003	0.021	0.021
MMRNR08481	HMR_6352	deoxyuridine[s] + Na+[s] => deoxyuridine[c] + Na+[c]	ENSMUSG00000025726 or ENSMUSG00000027219	Transport, extracellular	539.728	0	0	0	0	0	0	0	0	0	0	0	0	0	0	0	0	0	0	0	0	0	0	0	0	0	0	0	0	0	0	0	0	0	0	0	0	0	0	0	0	0	0	0	0
MMRNR06649	TAURt4_2_r	2 Na+[s] + taurine[s] <=> 2 Na+[c] + taurine[c]	ENSMUSG00000030096 or ENSMUSG00000030108 or ENSMUSG00000030109	Transport, extracellular	3.871	0	0	0	0	0	0	0	0	0	0	0	0	0	0	0	0	0	0	0	0	0	0	0	0	0	0	0	0	0	0	0	0	0	0	0	0	0	0	0	0	0	0	0	0
MMRNR01181	HMR_2717	(8Z,11Z,14Z,17Z)-eicosatetraenoyl-CoA[c] + L-carnitine[c] <=> (8Z,11Z,14Z,17Z)-eicosatetraenoylcarnitine[c] + CoA[c]	ENSMUSG00000024900 or ENSMUSG00000078937	Carnitine shuttle (cytosolic)	0	0	0	0	0	0	0	0	0	0	0	0	0	0	0	0	0	0	0	0	0	0	0	0	0	0	0	0	0	0	0	0	0	0	0	0	0	0	0	0	0	0	0	0.001	0
MMRNR08726	HMR_8925	Na+[s] + NH3[c] => Na+[c] + NH3[s]	ENSMUSG00000028854	Transport, extracellular	0	0	0	1.305	0	0	1.069	0	0	0	0	0	0	1.273	1.273	0.657	1.061	0	1.933	0	0	1.791	1.671	1.105	1.095	0	0.869	0.861	0.115	1.847	0	1.719	0	1.073	1.073	0.534	0.861	0	0	0	0	1.59	0.311	0	0
MMRNR05089	HMR_2535	(3S)-hydroxy-eicosa-cis,cis,cis-11,14,17-trienoyl-CoA[c] => H2O[c] + trans,cis,cis,cis-2,11,14,17-eicosatetraenoyl-CoA[c]	ENSMUSG00000025868 or ENSMUSG00000028497 or ENSMUSG00000033629 or ENSMUSG00000035376 or ENSMUSG00000063275	Omega-3 fatty acid metabolism	0.038	0	0	0	0	0	0	0	0	0	0	0	0	0	0	0	0	0	0	0	0	0	0	0	0	0	0	0	0	0	0	0	0	0	0	0	0	0	0	0	0	0	0	0	0
MMRNR09152	SUCCt2m	Pi[m] + succinate[c] <=> Pi[c] + succinate[m]	ENSMUSG00000025792	Transport, mitochondrial	-680.552	0	0	-4.524	-5.762	-4.233	-5.413	-4.902	0	-1.305	0	-2.078	0	-4.472	-4.572	-5.046	-5.399	-4.902	-3.347	-4.52	-2.521	-4.167	-4.592	-4.463	-5.46	-4.201	-5.872	-5.162	-4.053	-4.334	-3.496	-4.013	-4.592	-4.411	-4.511	-5.015	-5.338	-5.162	-4.04	-4.215	-2.486	-4.103	-4.464	-0.901	-0.657
MMRNR02886	FAS140COA	3 H+[c] + lauroyl-CoA[c] + malonyl-CoA[c] + 2 NADPH[c] => CO2[c] + CoA[c] + H2O[c] + myristoyl-CoA[c] + 2 NADP+[c]	ENSMUSG00000025153	Fatty acid biosynthesis	0	0	0.002	0	0	0	0	0	0	0	0	0	0	0	0	0	0	0	0	0	0	0	0	0	0	0	0	0	0	0	0	0	0	0	0	0	0	0	0	0	0	0	0	0	0
MMRNR09452	HMR_8365	acetone[c] + H+[c] <=> acetone[m] + H+[m]	ENSMUSG00000032902	Transport, mitochondrial	-1.38	0	0	-4.546	-3.865	-3.939	-3.752	-4.656	-2.273	-0.995	-1.189	-1.563	-2.62	-4.535	-3.257	-3.512	-3.748	-4.656	-3.733	-2.456	-2.837	-3.035	-4.001	-4.521	-4.052	-3.956	-3.726	-4.779	-3.664	-2.386	-2.454	-2.962	-4.001	-4.509	-3.231	-3.53	-3.722	-4.779	-3.706	-2.429	-2.854	-3.008	-3.992	-3.356	-3.569
MMRNR09700	HMR_4145	acetyl-CoA[m] + H2O[m] + OAA[m] <=> citrate[m] + CoA[m]	ENSMUSG00000005683	Tricarboxylic acid cycle and glyoxylate/dicarboxylate metabolism	0	0	0	6.397	7.468	7.184	7.689	1.608	4.538	6.21	4.977	5.859	0.212	6.391	8.063	6.735	7.687	5.688	5.197	6.869	6.159	6.519	0	6.518	7.376	7.271	7.81	0	5.171	6.844	5.754	6.495	4.525	6.512	8.185	6.821	7.808	5.857	5.318	6.99	6.245	6.64	0	6.27	6.343
MMRNR02269	HMR_2364	H+[c] + NADPH[c] + trans,cis-2,8,11-eicosatrienoyl-CoA[c] => (8Z,11Z)-eicosadienoyl-CoA[c] + NADP+[c]	ENSMUSG00000031708	Fatty acid biosynthesis	0.038	0	0	0	0	0	0	0	0	0	0	0	0	0	0	0	0	0	0	0	0	0	0	0	0	0	0	0	0	0	0	0	0	0	0	0	0	0	0	0	0	0	0	0	0
MMRNR00944	r0706	25(R)THCA-CoA[p] + O2[p] => 3alpha,7alpha,12alpha-trihydroxy-5beta-cholest-24-enoyl-CoA[p] + H2O2[p]	ENSMUSG00000027710	Bile acid metabolism	3.871	0	0	0.124	0.125	0.12	0	0	0	0	0	0	0	0.125	0.125	0	0	0	0	0.191	0.18	0	0	0.124	0.125	0.12	0	0	0	0	0	0	0	0.125	0.125	0	0	0	0	0.191	0.18	0	0	0.051	0.051
MMRNR03362	HMR_0521	hexacosenoyl-CoA[c] + sn-glycerol-3-phosphate[c] => 1-acylglycerol-3P-hexecose[c] + CoA[c]	ENSMUSG00000024978 or ENSMUSG00000029314 or ENSMUSG00000031545	Glycerolipid metabolism	0.005	0	0	0	0	0	0	0	0	0	0	0	0	0	0	0	0	0	0	0	0	0	0	0	0	0	0	0	0	0	0	0	0	0	0	0	0	0	0	0	0	0	0	0	0
MMRNR03380	HMR_0539	(9Z,12Z,15Z,18Z)-tetracosatetraenoyl-CoA[c] + sn-glycerol-3-phosphate[c] => 1-acylglycerol-3P-9,12,15,18-tetraco[c] + CoA[c]	ENSMUSG00000024978 or ENSMUSG00000029314 or ENSMUSG00000031545	Glycerolipid metabolism	0.005	0	0	0	0	0	0	0	0	0	0	0	0	0	0	0	0	0	0	0	0	0	0	0	0	0	0	0	0	0	0	0	0	0	0	0	0	0	0	0	0	0	0	0	0
MMRNR01154	HMR_2602	CoA[c] + dodecanoylcarnitine[c] <=> L-carnitine[c] + lauroyl-CoA[c]	ENSMUSG00000024900 or ENSMUSG00000078937	Carnitine shuttle (cytosolic)	0.016	0	0	0	0	0	0	0	0	0	0	0	0	0	0	0	0	0	0	0	0	0	0	0	0	0	0	0	0	0	0	0	0	0	0	0	0	0	0	0	0	0	0	0	0
MMRNR08945	HMR_5049	asparagine[l] => asparagine[c]	ENSMUSG00000020261	Transport, lysosomal	2.475	0.224	0.181	0.052	0.052	0.05	0.056	0.049	0.071	0.071	0.07	0.078	0.078	0.052	0.052	0.051	0.056	0.049	0.076	0.076	0.072	0.084	0.081	0.052	0.052	0.05	0.056	0.056	0.073	0.073	0.073	0.081	0.081	0.052	0.052	0.051	0.056	0.056	0.076	0.076	0.072	0.084	0.081	0.025	0.024
MMRNR00913	HMR_1877	GSH[c] + HCO3-[c] + taurocholate[s] <=> GSH[s] + HCO3-[s] + taurocholate[c]	ENSMUSG00000030236 or ENSMUSG00000030492	Bile acid metabolism	-3.871	0	0	0	0	0	0	0	0	0	0	0	0	0	0	0	0	0	0	0	0	0	0	0	0	0	0	0	0	0	0	0	0	0	0	0	0	0	0	0	0	0	0	0	0
MMRNR10743	EXC_BOTH_C00182[s]	<=> glycogen[s]		Exchange reactions	94.493	0	0	0	0	0	0	0	0	0	0	0	0	0	0	0	0	0	0	0	0	0	0	0	0	0	0	0	0	0	0	0	0	0	0	0	0	0	0	0	0	0	0	0	0
MMRNR05209	HMR_6916	ADP[m] + 4 H+[c] + Pi[m] => ATP[m] + 4 H+[m] + H2O[m]	ENSMUSG00000000563 or ENSMUSG00000000787 or ENSMUSG00000001674 or ENSMUSG00000001750 or ENSMUSG00000002870 or ENSMUSG00000003072 or ENSMUSG00000003360 or ENSMUSG00000003660 or ENSMUSG00000003868 or ENSMUSG00000004285 or ENSMUSG00000004393 or ENSMUSG00000005410 or ENSMUSG00000005481 or ENSMUSG00000006057 or ENSMUSG00000006269 or ENSMUSG00000006273 or ENSMUSG00000007097 or ENSMUSG00000009145 or ENS…	Oxidative phosphorylation	1000	36.542	38.64	25.269	25.653	25.887	25.939	25.682	25.269	25.653	25.887	25.939	25.682	25.269	25.653	25.887	25.939	25.682	25.269	25.653	25.887	25.939	25.682	25.269	25.653	25.887	25.939	25.682	25.269	25.653	25.887	25.939	25.682	25.269	25.653	25.887	25.939	25.682	25.269	25.653	25.887	25.939	25.682	25.269	25.653
MMRNR05672	HMR_4482	adenosine[s] + H2O[s] => inosine[s] + NH3[s]	ENSMUSG00000017697	Purine metabolism	0	0.371	0.399	0	0	0	0	0	0	0	0	0	0	0	0	0	0	0	0	0	0	0	0	0	0	0	0	0	0	0	0	0	0	0	0	0	0	0	0	0	0	0	0	0	0
MMRNR06620	PHEt4	Na+[s] + phenylalanine[s] => Na+[c] + phenylalanine[c]	ENSMUSG00000015405 or ENSMUSG00000021565 or ENSMUSG00000022462 or ENSMUSG00000022464 or ENSMUSG00000031596 or ENSMUSG00000041313	Transport, extracellular	0	0	0.145	0	0	0	0	0	0	0	0	0	0	0	0	0	0	0	0	0	0	0	0	0	0	0	0	0	0	0	0	0	0	0	0	0	0	0	0	0	0	0	0	0	0
MMRNR06821	r1662	homoserine[s] + isoleucine[c] <=> homoserine[c] + isoleucine[s]	ENSMUSG00000040010	Transport, extracellular	0	0	0	0	0	0	0	0	0	0	-0.183	0	0	0	0	0	0	0	0	0	-0.213	0	0	0	0	0	0	0	-0.213	0	0	0	0	0	0	0	0	-0.332	0	0	-0.332	0	-0.332	-0.213	0
MMRNR02382	FACOAL260	ATP[c] + cerotic acid[c] + CoA[c] <=> AMP[c] + hexacosanoyl-CoA[c] + PPi[c]	ENSMUSG00000018796 or ENSMUSG00000024981 or ENSMUSG00000027359 or ENSMUSG00000031278 or ENSMUSG00000032883	Fatty acid oxidation	-0.003	0	0	0	0	0	0	0	0	0	0	0	0	0	0	0	0	0	0	0	0	0	0	0	0	0	0	0	0	0	0	0	0	0	0	0	0	0	0	0	0	0	0	0	0
MMRNR08961	HMR_5065	isoleucine[l] => isoleucine[c]	ENSMUSG00000020261	Transport, lysosomal	2.856	0.258	0.209	0.06	0.06	0.058	0.065	0.057	0.082	0.082	0.081	0.09	0.09	0.06	0.06	0.059	0.065	0.057	0.087	0.088	0.083	0.097	0.093	0.06	0.06	0.058	0.065	0.065	0.085	0.085	0.084	0.093	0.093	0.06	0.06	0.058	0.065	0.065	0.087	0.088	0.083	0.097	0.093	0.028	0.028
MMRNR04920	NDPK7	ATP[c] + dCDP[c] <=> ADP[c] + dCTP[c]	ENSMUSG00000020857 or ENSMUSG00000024177 or ENSMUSG00000026575 or ENSMUSG00000032478 or ENSMUSG00000037601 or ENSMUSG00000073435	Nucleotide metabolism	0	0.009	0.007	0.003	0	0.003	0.004	0	0	0	0	0	0	0.003	0	0	0	0	0	0.003	0.003	0.004	0	0.003	0.003	0	0	0	0	0.003	0.003	0	0	0	0	0	0	0.004	0	0.003	0.003	0	0	0	0.003
MMRNR08090	HMR_0187	lauric acid[s] => lauric acid[c]	ENSMUSG00000002944 or ENSMUSG00000019874 or ENSMUSG00000023057 or ENSMUSG00000027533 or ENSMUSG00000028773 or ENSMUSG00000031808 or ENSMUSG00000054422 or ENSMUSG00000059316 or ENSMUSG00000062515	Transport, extracellular	0.003	0	0	0	0	0	0	0	0	0	0	0	0	0	0	0	0	0	0	0	0	0	0	0	0	0	0	0	0	0	0	0	0	0	0	0	0	0	0	0	0	0	0	0	0
MMRNR06676	URIt	uridine[s] <=> uridine[c]	ENSMUSG00000023942	Transport, extracellular	-537.753	-0.007	-0.008	0	0	0	0	0	0	0	0	0	0	0	0	0	0	0	0	0	0	0	0	0	0	0	0	0	0	0	0	0	0	0	0	0	0	0	0	0	0	0	0	0	0
MMRNR09910	ECOAH9m	H2O[m] + tiglyl-CoA[m] <=> (S)-3-hydroxy-2-methylbutyryl-CoA[m]	ENSMUSG00000025465	Valine, leucine, and isoleucine metabolism	1.536	0.45	0.376	0.265	0.265	0.263	0.269	0.261	0.257	0.257	0.256	0.265	0.265	0.265	0.265	0.263	0.269	0.261	0.292	0.293	0.288	0.301	0.298	0.384	0.384	0.382	0.388	0.388	0.289	0.29	0.289	0.298	0.298	0.384	0.384	0.382	0.388	0.388	0.411	0.411	0.407	0.42	0.417	0.234	0.234
MMRNR00558	HMR_9719	(6Z,9Z,12Z,15Z)-octadecatetraenoyl-CoA[m] + 8 CoA[m] + 4 FAD[m] + 8 H2O[m] + 8 NAD+[m] => 9 acetyl-CoA[m] + 4 FADH2[m] + 8 H+[m] + 8 NADH[m]	ENSMUSG00000018574 or ENSMUSG00000025260 or ENSMUSG00000025465 or ENSMUSG00000025745 or ENSMUSG00000026003 or ENSMUSG00000027710 or ENSMUSG00000027984 or ENSMUSG00000036138 or ENSMUSG00000036880 or ENSMUSG00000059447 or ENSMUSG00000062908	Beta-oxidation (mitochondrial)	0	0	0	0.008	0	0.008	0.007	0.007	0	0	0	0	0	0.008	0.008	0.008	0.007	0.007	0	0	0	0	0	0.008	0	0.008	0.007	0.007	0	0	0	0	0	0.008	0.008	0.008	0.007	0.007	0	0	0	0	0	0.007	0
MMRNR06740	r1579	glutamine[s] + proline[c] <=> glutamine[c] + proline[s]	ENSMUSG00000040010	Transport, extracellular	0	0	0	0	0	0	0	0	-0.517	0	0	0	0	0	0	0	0	0	0	0	0	0	0	0	0	0	0	0	-0.597	0	0	-0.294	0	0	0	-0.517	0	0	0	0	0	-0.222	0	0	0
MMRNR06167	HMR_1651	(24R,25R)3alpha,7alpha,12alpha,24-tetrahydroxy-5beta-cholestanoyl-CoA[m] + NAD+[m] => 3alpha,7alpha,12alpha-trihydroxy-5beta-24-oxocholestanoyl-CoA[m] + H+[m] + NADH[m]	ENSMUSG00000025260 or ENSMUSG00000025745 or ENSMUSG00000027984	Steroid metabolism	0	0	0	0	0	0	0.134	0.115	0.177	0.177	0.176	0.196	0.196	0	0	0.121	0.134	0.115	0.19	0	0	0.212	0.203	0	0	0	0.134	0.134	0.184	0.184	0.183	0.203	0.203	0	0	0.121	0.134	0.134	0.19	0	0	0.212	0.203	0	0
MMRNR00540	HMR_3157	(2E)-hexenoyl-CoA[m] + H2O[m] => (S)-hydroxyhexanoyl-CoA[m]	ENSMUSG00000025465 or ENSMUSG00000025745	Beta-oxidation (mitochondrial)	0	0	0	0	0	0	0	0	0	0	0	0	0	0	0	0	0	0	0	0	0	0	0	0	0	0	0	0	0	0	0	0	0	0	0	0	0	0	0	0	0	0	0	0.297	0
MMRNR10132	HMR_0588	1-acylglycerol-3P-LD-TG1 pool[c] + acyl-CoA-LD-TG2 pool[c] => CoA[c] + phosphatidate-LD-TAG pool[c]	ENSMUSG00000001211 or ENSMUSG00000023827 or ENSMUSG00000031467 or ENSMUSG00000054469 or ENSMUSG00000026922 or ENSMUSG00000032540 or ENSMUSG00000034254	Glycerolipid metabolism	16.742	0	0	0.091	0.091	0.088	0.098	0.101	0.036	0.036	0.03	0.034	0.034	0.092	0.092	0.089	0.098	0.101	0.028	0.028	0.03	0.025	0.033	0.091	0.091	0.088	0.098	0.098	0.035	0.035	0.029	0.033	0.033	0.092	0.092	0.089	0.098	0.098	0.028	0.028	0.03	0.025	0.033	0.088	0.087
MMRNR02521	RE1518M	cis,cis-myristo-5,8-dienoyl-CoA[m] + FAD[m] <=> FADH2[m] + trans-2-cis,cis-5,8-tetradecatrienoyl-CoA[m]	ENSMUSG00000020777 or ENSMUSG00000026003	Fatty acid oxidation	-505.215	0	0	0	-0.381	0	0	0	0	0	0	0	0	0	0	0	0	0	0	0	0	0	0	0	-0.179	0	0	0	0	0	0	0	0	0	0	0	0	0	0	0	0	0	0	0	0
MMRNR10148	HMR_0589	1-acylglycerol-3P-LD-PC pool[c] + acyl-CoA-LD-PC pool[c] => CoA[c] + phosphatidate-LD-PC pool[c]	ENSMUSG00000001211 or ENSMUSG00000023827 or ENSMUSG00000031467 or ENSMUSG00000054469 or ENSMUSG00000026922 or ENSMUSG00000032540 or ENSMUSG00000034254	Glycerophospholipid metabolism	10.984	0	0	0	0	0	0	0.013	0	0	0	0	0	0	0	0	0	0.013	0	0	0	0	0	0	0	0	0	0	0	0	0	0	0	0	0	0	0	0	0	0	0	0	0	0.04	0.039
MMRNR07437	HISCAT1	histidine[c] <=> histidine[s]	ENSMUSG00000000958 or ENSMUSG00000010095 or ENSMUSG00000020261 or ENSMUSG00000022180 or ENSMUSG00000027075 or ENSMUSG00000031596 or ENSMUSG00000038178 or ENSMUSG00000040010 or ENSMUSG00000041313	Transport, extracellular	0	0	-0.083	0	0	0	0	0	0	0	0	0	0	0	0	0	0	0	0	0	0	0	0	0	0	0	0	0	0	0	0	0	0	0	0	0	0	0	0	0	0	0	0	0	0
MMRNR00843	HMR_1767	4-cholesten-7alpha,27-diol-3-one[c] + H+[c] + NADPH[c] + O2[c] => 4-cholesten-7alpha,12alpha,27-triol-3-one[c] + H2O[c] + NADP+[c]	ENSMUSG00000050445	Bile acid metabolism	3.871	0	0	0.124	0.125	0.12	0.134	0.115	0.177	0.177	0.176	0.196	0.196	0.125	0.125	0.121	0.134	0.115	0.19	0.191	0.18	0.212	0.203	0.124	0.125	0.12	0.134	0.134	0.184	0.184	0.183	0.203	0.203	0.125	0.125	0.121	0.134	0.134	0.19	0.191	0.18	0.212	0.203	0.051	0.051
MMRNR03384	HMR_0543	(13Z,16Z)-docosadienoyl-CoA[c] + sn-glycerol-3-phosphate[c] => 1-acylglycerol-3P-13,16-docosa[c] + CoA[c]	ENSMUSG00000024978 or ENSMUSG00000029314 or ENSMUSG00000031545	Glycerolipid metabolism	0.005	0	0	0	0	0	0	0	0	0	0	0	0	0	0	0	0	0	0	0	0	0	0	0	0	0	0	0	0	0	0	0	0	0	0	0	0	0	0	0	0	0	0	0	0
MMRNR05202	CYOOm3i	4 ferrocytochrome C[m] + 7.92 H+[m] + O2[m] => 4 ferricytochrome C[m] + 1.96 H2O[m] + 0.02 O2-[m] + 4 Proton[i]		Oxidative phosphorylation	173.828	0	0	0	0	0	0	0	0	0	0	0	0	0	0	0	0	0	0	0	0	0	0	0	0	0	0	0	0	0	0	0	0	0	0	0	0	0	0	0	0	0	0	0	0
MMRNR03343	HMR_0502	oleoyl-CoA[c] + sn-glycerol-3-phosphate[c] => 1-acylglycerol-3P-ol[c] + CoA[c]	ENSMUSG00000024978 or ENSMUSG00000029314 or ENSMUSG00000031545	Glycerolipid metabolism	1.255	0	0	0	0	0	0	0.002	0	0	0	0	0	0	0	0	0	0.002	0	0	0	0	0	0	0	0	0	0	0	0	0	0	0	0	0	0	0	0	0	0	0	0	0	0.005	0.004
MMRNR02291	HMR_2205	eicosanoyl-CoA[c] + malonyl-CoA[c] => 3-oxodocosanoyl-CoA[c] + CO2[c] + CoA[c]	ENSMUSG00000006390 or ENSMUSG00000021364 or ENSMUSG00000021696 or ENSMUSG00000032349 or ENSMUSG00000038754 or ENSMUSG00000041220	Fatty acid elongation	0.056	0	0.001	0	0	0	0	0	0	0	0	0	0	0	0	0	0	0	0	0	0	0	0	0	0	0	0	0	0	0	0	0	0	0	0	0	0	0	0	0	0	0	0	0	0
MMRNR09792	FUMAC	fumarylacetoacetate[c] + H2O[c] => Acetoacetate[c] + fumarate[c] + H+[c]	ENSMUSG00000030630	Tyrosine metabolism	0	0.398	0.52	0	0	0	0	0.385	0.374	0.374	0.373	0.383	0.383	0	0	0	0	0.385	0.428	0	0	0.439	0.385	0	0	0	0	0.349	0.424	0	0	0	0.385	0	0	0	0	0.349	0.381	0	0	0.392	0.385	0.352	0
MMRNR09879	r0074	H2O[m] + L-glutamate 5-semialdehyde[m] + NAD+[m] <=> glutamate[m] + 2 H+[m] + NADH[m]	ENSMUSG00000028737	Urea cycle	-684.671	0.898	0.768	0	0	0	0	0.732	0.668	0	0	0	0.674	0	0	0	0	0.035	0	0	0	0	0.775	0	0	0	0	0.643	0	0	0	0	0.775	0	0	0	0	0	0	0	0	0	0.676	0	0
MMRNR06680	r0817	citrulline[c] <=> citrulline[s]	ENSMUSG00000031596 or ENSMUSG00000041313	Transport, extracellular	0	0	0	0	0	0	0	0	0	0	0	0	0	0	0	0	0	0	0	0	0	0	0	0	0	0	0	0	0	0	0	0	0	0	0	0	0	0	0	0	0	0	0	0.021	0
MMRNR10628	EXC_BOTH_C00491[s]	<=> cystine[s]		Exchange reactions	0	0.017	0.077	0.017	0.017	0.017	0.017	0.017	0.077	0.077	0.077	0.077	0.077	0.017	0.017	0.017	0.017	0.017	0.017	0.017	0.017	0.017	0.017	0.077	0.077	0.077	0.077	0.077	0.017	0.017	0.017	0.017	0.017	0.077	0.077	0.077	0.077	0.077	0.077	0.077	0.077	0.077	0.077	0.017	0.017
MMRNR10558	EXC_BOTH_C00158[s]	<=> citrate[s]		Exchange reactions	-1000	0	0	0	0	0	0	0	0	0	0	0	0	0	0	0	0	0	0	0	0	0	0	0	0	0	0	0	0	0	0	0	0	0	0	0	0	0	0	0	0	0	0	0	0
MMRNR10105	HMR_0754	dihydroceramide pool[c] + H+[c] + NADPH[c] + O2[c] => ceramide pool[c] + 2 H2O[c] + NADP+[c]	ENSMUSG00000038633	Sphingolipid metabolism	1.675	0	0.107	0	0	0	0	0	0	0	0	0	0	0	0	0	0	0	0	0	0	0	0	0	0	0	0	0	0	0	0	0	0	0	0	0	0	0	0	0	0	0	0	0	0
MMRNR09457	HMR_8513	D-lactate[c] + H+[c] <=> D-lactate[m] + H+[m]	ENSMUSG00000032902	Transport, mitochondrial	-196.315	0	0	-4.546	-3.865	-3.939	-3.752	-4.656	-2.273	-0.995	-1.189	-1.563	-2.62	-4.535	-3.257	-3.512	-3.748	-4.656	-3.733	-2.456	-2.837	-3.035	-4.001	-4.521	-4.052	-3.956	-3.726	-4.779	-3.664	-2.386	-2.454	-2.962	-4.001	-4.509	-3.231	-3.53	-3.722	-4.779	-3.706	-2.429	-2.854	-3.008	-3.992	-3.356	-3.569
MMRNR02246	HMR_2324	(13Z)-docosenoyl-CoA[c] + malonyl-CoA[c] => 3-oxo-cis-15-tetracosaenoyl-CoA[c] + CO2[c] + CoA[c]	ENSMUSG00000006390 or ENSMUSG00000021364 or ENSMUSG00000021696 or ENSMUSG00000032349 or ENSMUSG00000038754 or ENSMUSG00000041220	Fatty acid biosynthesis	0.038	0	0	0	0	0	0	0	0	0	0	0	0	0	0	0	0	0	0	0	0	0	0	0	0	0	0	0	0	0	0	0	0	0	0	0	0	0	0	0	0	0	0	0	0
MMRNR09968	RDH3a	11-cis-retinol[c] + NADP+[c] => 11-cis-retinal[c] + H+[c] + NADPH[c]	ENSMUSG00000008435 or ENSMUSG00000020621 or ENSMUSG00000066441	Vitamin A metabolism	0	0	0	0	0	0	0	9.159	0	0	0	0	0	0	0	0	0	0	0	0	0	0	9.159	0	0	0	0	5.07	0	0	0	0	3.331	0	0	0	0	5.792	2.8	0	0	4.581	9.159	0	0
MMRNR03430	HMR_8424	H2O[c] + phosphocholine[c] => choline[c] + Pi[c]	ENSMUSG00000050860	Glycerophospholipid metabolism	0	0.315	0.249	0.028	0.028	0.027	0.03	0.013	0.082	0.082	0.084	0.093	0.093	0.028	0.028	0.027	0.03	0.013	0.093	0.093	0.086	0.106	0.098	0.028	0.028	0.027	0.03	0.03	0.086	0.086	0.088	0.098	0.098	0.028	0.028	0.027	0.03	0.03	0.092	0.093	0.086	0.106	0.098	0	0
MMRNR04916	NDPK3	ATP[c] + CDP[c] <=> ADP[c] + CTP[c]	ENSMUSG00000020857 or ENSMUSG00000024177 or ENSMUSG00000026575 or ENSMUSG00000032478 or ENSMUSG00000037601 or ENSMUSG00000073435	Nucleotide metabolism	0	0.525	0	0	0	0	0	0	0	0	0	0	0	0	0	0	0	0	0	0	0	0	0	0	0	0	0	0	0	0	0	0	0	0	0	0	0	0	0	0	0	0	0	0	0
MMRNR00100	HMR_4196	glutamine[c] + pyruvate[c] => 2-oxoglutaramate[c] + alanine[c]	ENSMUSG00000039648	Alanine, aspartate and glutamate metabolism	410.095	0	0	0	0	0	0	0	0	0	0	0	0	0	0	0	0	0	0	0	0	0	0	0	0	0	0	0	0	0	0	0	0	0	0	0	0	0	0	0	0	0	0	0	0
MMRNR09303	HMR_4940	GSH[c] + Pi[m] <=> GSH[m] + Pi[c]	ENSMUSG00000025792	Transport, mitochondrial	0	0	0	-4.546	-3.865	-3.939	-3.752	-4.656	-2.273	-0.995	-1.189	-1.563	-2.62	-4.535	-3.257	-3.512	-3.748	-4.656	-3.733	-2.456	-2.837	-3.035	-4.001	-4.521	-4.052	-3.956	-3.726	-4.779	-3.664	-2.386	-2.454	-2.962	-4.001	-4.509	-3.231	-3.53	-3.722	-4.779	-3.706	-2.429	-2.854	-3.008	-3.992	-3.356	-3.569
MMRNR10168	HMR_0625	1,2-diacylglycerol-LD-PC pool[c] + CDP-choline[c] + H+[c] => CMP[c] + PC-LD pool[c]	ENSMUSG00000040774 or ENSMUSG00000060002	Glycerophospholipid metabolism	10.984	0	0	0	0	0	0	0.013	0	0	0	0	0	0	0	0	0	0.013	0	0	0	0	0	0	0	0	0	0	0	0	0	0	0	0	0	0	0	0	0	0	0	0	0	0.04	0.039
MMRNR03315	HMR_4120	2 GSH[s] + H2O2[s] => GSSG[s] + 2 H2O[s]	ENSMUSG00000004341 or ENSMUSG00000005161 or ENSMUSG00000018339 or ENSMUSG00000021760 or ENSMUSG00000024953 or ENSMUSG00000024997 or ENSMUSG00000025289 or ENSMUSG00000026701 or ENSMUSG00000028597 or ENSMUSG00000028691 or ENSMUSG00000042808 or ENSMUSG00000063856 or ENSMUSG00000075706	Glutathione metabolism	388.58	0	0	0	0	0	0	0	0	0	0	0	0	0	0	0	0	0	0	0	0	0	0	0	0	0	0	0	0	0	0	0	0	0	0	0	0	0	0	0	0	0	0	0	0
MMRNR09443	HMR_3746	3-methyl-2-oxobutyrate[c] <=> 3-methyl-2-oxobutyrate[m]		Transport, mitochondrial	998.235	0.445	0.378	0.31	0.31	0.309	0.312	0.305	0.292	0.292	0.292	0.298	0.298	0.31	0.31	0.31	0.312	0.305	0.335	0.335	0.332	0.342	0.338	0.272	0.272	0.271	0.274	0.274	0.333	0.333	0.333	0.338	0.338	0.272	0.272	0.271	0.274	0.274	0.297	0.297	0.294	0.303	0.3	0.286	0.286
MMRNR10396	EXC_BOTH_C00097[s]	<=> cysteine[s]		Exchange reactions	0.047	0	0	0	0	0	0	0	0	0	0	0	0	0	0	0	0	0	0	0	0	0	0	0	0	0	0	0	0	0	0	0	0	0	0	0	0	0	0	0	0	0	0	0	0
MMRNR09153	r0801	GDP[m] + GTP[c] <=> GDP[c] + GTP[m]	ENSMUSG00000015134 or ENSMUSG00000016319 or ENSMUSG00000019102 or ENSMUSG00000031633	Transport, mitochondrial	-1000	-0.626	-0.031	-11.612	-11.359	-11.803	-11.464	-10.568	-9.281	-9.031	-9.061	-9.203	-8.428	-11.6	-11.35	-11.361	-11.461	-10.568	-10.688	-10.438	-10.816	-10.617	-9.765	-11.565	-11.312	-11.761	-11.417	-10.639	-10.63	-10.38	-10.42	-10.558	-9.765	-11.553	-11.303	-11.318	-11.414	-10.639	-10.64	-10.39	-10.773	-10.569	-9.735	-10.864	-10.564
MMRNR06288	PIter	Pi[r] <=> Pi[c]	ENSMUSG00000032114	Transport, endoplasmic reticular	-0.15	-0.002	-0.002	0	0	0	0	0	0	0	-0.002	0	0	0	0	0	0	0	-0.002	-0.002	-0.002	-0.002	0	0	0	0	0	0	0	0	-0.002	0	0	0	0	0	0	0	-0.002	-0.002	-0.002	-0.002	0	0	-0.001
MMRNR05656	HMR_4085	AMP[c] + PPi[c] <=> Adenine[c] + PRPP[c]	ENSMUSG00000006589	Purine metabolism	-130.988	0	0	0	0	0	0	0	0	0	0	0	0	0	0	0	0	0	0	0	0	0	0	0	0	0	0	0	0	0	0	0	0	0	0	0	0	0	0	0	0	0	0	0	0
MMRNR01705	HMR_3881	H2O[c] + L-Cystathionine[c] => 2-oxobutyrate[c] + cysteine[c] + NH3[c]	ENSMUSG00000028179	Cysteine and methionine metabolism	0	0.154	0.116	0.012	0.012	0.012	0.013	0	0.019	0.019	0.019	0.021	0.021	0.012	0.012	0	0.013	0.011	0.02	0.02	0.019	0.022	0.021	0.012	0	0.012	0.013	0	0.019	0.019	0.019	0.021	0.021	0.012	0.012	0.012	0.013	0	0.02	0.02	0.019	0.022	0.021	0	0.004
MMRNR00542	HMR_3160	3-oxohexanoyl-CoA[m] + CoA[m] => acetyl-CoA[m] + butyryl-CoA[m]	ENSMUSG00000025745 or ENSMUSG00000036880 or ENSMUSG00000059447	Beta-oxidation (mitochondrial)	0	0	0	0	0	0	0	0	0	0	0	0	0	0	0	0	0	0	0	0	0	0	0	0	0	0	0	0	0	0	0	0	0	0	0	0	0	0	0	0	0	0	0	0.297	0
MMRNR00099	HMR_4172	asparagine[c] + H2O[c] => aspartate[c] + NH3[c]	ENSMUSG00000024654 or ENSMUSG00000037686	Alanine, aspartate and glutamate metabolism	0	0.156	0.101	0	0	0	0	0	0.019	0.019	0.045	0.022	0.022	0	0	0.009	0	0	0.023	0.023	0.021	0.027	0.023	0	0.01	0	0	0.009	0.02	0.02	0.021	0.023	0.023	0	0	0	0	0.009	0.022	0.023	0.02	0.027	0.023	0	0
MMRNR02890	KAS8	acetyl-CoA[c] + 20 H+[c] + 7 malonyl-CoA[c] + 14 NADPH[c] => 7 CO2[c] + 8 CoA[c] + 6 H2O[c] + 14 NADP+[c] + palmitate[c]	ENSMUSG00000025153	Fatty acid biosynthesis	0	0	0.175	0	0	0	0	0	0	0	0	0	0	0	0	0	0	0	0	0	0	0	0	0	0	0	0	0	0	0	0	0	0	0	0	0	0	0	0	0	0	0	0	0	0
MMRNR00846	HMR_1770	5beta-cholestan-7alpha,12alpha,27-triol-3-one[c] + H+[c] + NADPH[c] => 5beta-cholestane-3alpha,7alpha,12alpha,26-tetrol[c] + NADP+[c]		Bile acid metabolism	3.871	0	0	0.124	0.125	0.12	0.134	0.115	0.177	0.177	0.176	0.196	0.196	0.125	0.125	0.121	0.134	0.115	0.19	0.191	0.18	0.212	0.203	0.124	0.125	0.12	0.134	0.134	0.184	0.184	0.183	0.203	0.203	0.125	0.125	0.121	0.134	0.134	0.19	0.191	0.18	0.212	0.203	0.051	0.051
MMRNR10795	EXC_BOTH_Cx672[s]	<=> 7-palmitoleic acid[s]		Exchange reactions	0.003	0	0	0	0	0	0	0	0	0	0	0	0	0	0	0	0	0	0	0	0	0	0	0	0	0	0	0	0	0	0	0	0	0	0	0	0	0	0	0	0	0	0	0	0
MMRNR06819	r1660	homoserine[c] + threonine[s] <=> homoserine[s] + threonine[c]	ENSMUSG00000040010	Transport, extracellular	0	0	0	0	0	0	0	0	0	0.164	0	0	0	0	0.189	0	0	0	0.189	0	0	0	0	0	0.164	0	0	0	0	0	0	0	0	0	0	0	0	0	0	0	0	0.164	0	0	0
MMRNR01367	HMR_2677	CoA[m] + nonadecanoylcarnitine[m] <=> L-carnitine[m] + nonadecanoyl-CoA[m]	ENSMUSG00000026853 or ENSMUSG00000028607	Carnitine shuttle (mitochondrial)	-0.019	0	0	0	0	0	0	0	0	0	0	0	0	0	0	0	0	0	0	0	0	0	0	0	0	0	0	0	0	0	0	0	0	0	0	0	0	0	0	0	0	0	0	0	0
MMRNR03358	HMR_0517	sn-glycerol-3-phosphate[c] + tricosanoyl-CoA[c] => 1-acylglycerol-3P-trico[c] + CoA[c]	ENSMUSG00000024978 or ENSMUSG00000029314 or ENSMUSG00000031545	Glycerolipid metabolism	0.005	0	0	0	0	0	0	0	0	0	0	0	0	0	0	0	0	0	0	0	0	0	0	0	0	0	0	0	0	0	0	0	0	0	0	0	0	0	0	0	0	0	0	0	0
MMRNR03352	HMR_0511	(8Z,11Z)-eicosadienoyl-CoA[c] + sn-glycerol-3-phosphate[c] => 1-acylglycerol-3P-8,11-eico[c] + CoA[c]	ENSMUSG00000024978 or ENSMUSG00000029314 or ENSMUSG00000031545	Glycerolipid metabolism	0.005	0	0	0	0	0	0	0	0	0	0	0	0	0	0	0	0	0	0	0	0	0	0	0	0	0	0	0	0	0	0	0	0	0	0	0	0	0	0	0	0	0	0	0	0
MMRNR09106	ATPtm	ADP[c] + ATP[m] => ADP[m] + ATP[c]	ENSMUSG00000016319 or ENSMUSG00000031633	Transport, mitochondrial	1000	38.008	39.73	13.977	14.689	14.198	14.838	15.093	13.977	14.689	14.198	14.838	15.093	13.977	14.689	14.198	14.838	15.093	13.977	14.689	14.198	14.838	15.093	13.977	14.689	14.198	14.838	15.093	13.977	14.689	14.198	14.838	15.093	13.977	14.689	14.198	14.838	15.093	13.977	14.689	14.198	14.838	15.093	13.977	14.689
MMRNR05690	HMR_4617	CTP[c] + thioredoxin[c] => dCTP[c] + H2O[c] + oxidized thioredoxin[c]	ENSMUSG00000020649 or ENSMUSG00000022292 or ENSMUSG00000030978	Purine metabolism	0.54	0	0	0	0.003	0	0	0	0.003	0.003	0.003	0.004	0.004	0	0.003	0.003	0.004	0.004	0.003	0	0	0	0.004	0	0	0.003	0.004	0.004	0.003	0	0	0.004	0.004	0.003	0.003	0.003	0.004	0	0.003	0	0	0	0.004	0.003	0
MMRNR02262	HMR_2353	9-eicosenoyl-CoA[c] + malonyl-CoA[c] => 3-oxo-11cis-docosenoyl-CoA[c] + CO2[c] + CoA[c]	ENSMUSG00000006390 or ENSMUSG00000021364 or ENSMUSG00000021696 or ENSMUSG00000032349 or ENSMUSG00000038754 or ENSMUSG00000041220	Fatty acid biosynthesis	0.019	0	0	0	0	0	0	0	0	0	0	0	0	0	0	0	0	0	0	0	0	0	0	0	0	0	0	0	0	0	0	0	0	0	0	0	0	0	0	0	0	0	0	0	0
MMRNR04828	HMR_4251	H+[c] + PRPP[c] + quinolinate[c] => CO2[c] + nicotinate ribonucleotide[c] + PPi[c]	ENSMUSG00000030674	NAD metabolism	0.712	0.011	0.009	0	0	0	0	0.016	0.023	0	0.023	0.025	0.025	0	0	0	0	0.016	0.025	0	0	0	0.026	0	0	0	0	0.018	0	0	0	0	0.026	0	0	0	0	0.018	0.024	0	0	0	0.026	0	0
MMRNR06756	r1596	isoleucine[c] + serine[s] <=> isoleucine[s] + serine[c]	ENSMUSG00000040010	Transport, extracellular	0	-0.213	-0.183	0	0	0	0	0	0	0	0	0	0	0	0	0	-0.213	0	0	0	0	0	0	0	0	0	-0.038	0	0	0	0	-0.213	-0.213	-0.332	0	0	-0.294	0	0	0	0	0	0	0	0
MMRNR05766	HMR_4050	N-carbamoyl-L-aspartate[c] + Pi[c] <=> aspartate[c] + carbamoyl-phosphate[c]	ENSMUSG00000013629	Pyrimidine catabolism	0	0	0	-0.014	-0.014	-0.013	-0.015	-0.018	-0.004	-0.004	-0.003	-0.003	-0.003	-0.014	-0.014	-0.014	-0.015	-0.018	-0.002	-0.002	-0.003	-0.001	-0.003	-0.014	-0.014	-0.013	-0.015	-0.015	-0.004	-0.004	-0.003	-0.003	-0.003	-0.014	-0.014	-0.014	-0.015	-0.015	-0.002	-0.002	-0.003	-0.001	-0.003	-0.021	-0.021
MMRNR07173	r2051	asparagine[c] + histidine[s] => asparagine[s] + histidine[c]	ENSMUSG00000024131 or ENSMUSG00000030492	Transport, extracellular	0	0	0	0	0	0	0	0	0.083	0	0	0	0	0	0	0	0	0	0	0	0	0	0	0	0	0	0	0	0	0	0	0	0	0	0	0	0	0	0	0	0	0	0	0	0
MMRNR02287	HMR_2194	(2E)-octadecenoyl-CoA[c] + H+[c] + NADPH[c] => NADP+[c] + stearoyl-CoA[c]	ENSMUSG00000031708	Fatty acid elongation	0	0	0	0	0	0	2.265	0	1.986	7.592	3.799	5.46	0	0	0.953	4.859	0.59	0	0	0	1.449	0	0	0.138	1.974	0	0	0	0.677	4.91	7.153	1.815	0	0	0	6.201	0	0	0	0	1.563	0	0	4.023	0
MMRNR10836	HMR_9727	UDP-glucose[c] => UDP[c] + glycogen[c]	ENSMUSG00000003865 or ENSMUSG00000030244 or ENSMUSG00000046794 or ENSMUSG00000067279	Starch and sucrose metabolism	0	1.501	1.181	0.604	0.607	0.583	0.652	0.653	0.576	0.576	0.556	0.618	0.618	0.61	0.611	0.59	0.653	0.653	0.587	0.589	0.565	0.635	0.635	0.604	0.606	0.582	0.652	0.653	0.592	0.592	0.572	0.635	0.635	0.61	0.61	0.59	0.653	0.653	0.586	0.588	0.564	0.634	0.635	0.522	0.518
MMRNR06789	r1630	asparagine[c] + tyrosine[s] <=> asparagine[s] + tyrosine[c]	ENSMUSG00000040010	Transport, extracellular	0	0	0	0.164	0.164	0.164	0.164	0	0	0.141	0	0.141	0	0.164	0.164	0.164	0.164	0	0	0.164	0.164	0.164	0	0.141	0.141	0.141	0	0	0	0.164	0	0	0	0	0.141	0	0.141	0	0.141	0	0.141	0.141	0	0.164	0
MMRNR09105	ASPGLUm	aspartate[m] + glutamate[c] + H+[c] => aspartate[c] + glutamate[m] + H+[m]	ENSMUSG00000015112 or ENSMUSG00000027010	Transport, mitochondrial	0	3.268	2.54	0	0	0	0	0	1.151	0	1.098	1.25	1.25	0	0	0	0	0	0.278	0	0	0	1.249	0	0	0	0	0	1.152	0	1.098	0	1.249	0	0	0	0	0	0	0	0	0	1.287	0	0
MMRNR04842	HMR_4269	ATP[c] + NAD+[c] => ADP[c] + NADP+[c]	ENSMUSG00000029063	NAD metabolism	0.356	0.006	0.004	0.002	0.002	0.002	0.002	0.002	0.002	0.002	0.002	0.002	0.002	0.002	0.002	0.002	0.002	0.002	0.002	0.002	0.002	0.002	0.002	0.002	0.002	0.002	0.002	0.002	0.002	0.002	0.002	0.002	0.002	0.002	0.002	0.002	0.002	0.002	0.002	0.002	0.002	0.002	0.002	0.002	0.002
MMRNR00004	HMR_0197	H2O[c] + myristoyl-CoA[c] => CoA[c] + myristic acid[c]	ENSMUSG00000021226 or ENSMUSG00000021228 or ENSMUSG00000028937 or ENSMUSG00000039653 or ENSMUSG00000052392	Acyl-CoA hydrolysis	0.017	0	0.001	0	0	0	0	0	0	0	0	0	0	0	0	0	0	0	0	0	0	0	0	0	0	0	0	0	0	0	0	0	0	0	0	0	0	0	0	0	0	0	0	0	0
MMRNR03342	HMR_0501	cis-vaccenoyl-CoA[c] + sn-glycerol-3-phosphate[c] => 1-acylglycerol-3P-cis-vac[c] + CoA[c]	ENSMUSG00000024978 or ENSMUSG00000029314 or ENSMUSG00000031545	Glycerolipid metabolism	0.298	0	0	0	0	0	0	0	0	0	0	0	0	0	0	0	0	0	0	0	0	0	0	0	0	0	0	0	0	0	0	0	0	0	0	0	0	0	0	0	0	0	0	0.001	0.001
MMRNR02353	ELAIDCRNt	(9E)-octadecenoylcarnitine[c] <=> (9E)-octadecenoylcarnitine[m]	ENSMUSG00000032602	Transport, mitochondrial	14.616	0	0	0	0	0	0	0	0	0	0	0	0	0	0	0	0	0	0	0	0	0	0	0	0	0	0	0	0	0	0	0	0	0	0	0	0	0	0	0	0	0	0	0	0
MMRNR03517	HMR_4193	CDP[c] + PEP[c] => CTP[c] + pyruvate[c]	ENSMUSG00000032294 or ENSMUSG00000041237	Glycolysis / Gluconeogenesis	21.199	0	0.855	0	0	0	0	0.113	0.166	0	0	0.183	0	0	0	0	0	0.117	0.178	0	0	0	0.19	0	0	0	0	0.124	0	0	0	0	0.19	0	0	0	0	0.12	0.178	0	0	0	0.19	0	0
MMRNR05137	HMR_2391	(2E,7Z,10Z,13Z,16Z)-docosapentaenoyl-CoA[c] + H+[c] + NADPH[c] => (7Z,10Z,13Z,16Z)-docosatetraenoyl-CoA[c] + NADP+[c]		Omega-6 fatty acid metabolism	0.311	0.002	0.002	0.001	0.001	0.001	0.001	0.001	0.001	0.001	0.002	0.001	0.001	0.001	0.001	0.001	0.001	0.001	0.002	0.002	0.002	0.003	0.001	0.001	0.001	0.001	0.001	0.001	0.001	0.001	0.002	0.001	0.001	0.001	0.001	0.001	0.001	0.001	0.002	0.002	0.002	0.003	0.001	0.006	0.001
MMRNR08948	HMR_5052	glutamine[l] => glutamine[c]	ENSMUSG00000020261	Transport, lysosomal	2.305	0.208	0.169	0.048	0.049	0.047	0.052	0.046	0.066	0.066	0.065	0.073	0.073	0.049	0.049	0.047	0.052	0.046	0.07	0.071	0.067	0.078	0.075	0.048	0.049	0.047	0.052	0.052	0.068	0.068	0.068	0.075	0.075	0.049	0.049	0.047	0.052	0.052	0.07	0.071	0.067	0.078	0.075	0.023	0.023
MMRNR01392	HMR_2722	(5Z,8Z,11Z,14Z,17Z)-eicosapentaenoylcarnitine[c] + L-carnitine[m] <=> (5Z,8Z,11Z,14Z,17Z)-eicosapentaenoylcarnitine[m] + L-carnitine[c]	ENSMUSG00000020334 or ENSMUSG00000021265 or ENSMUSG00000023829 or ENSMUSG00000032602 or ENSMUSG00000052562	Carnitine shuttle (mitochondrial)	0	0.019	0.001	0.019	0.019	0.019	0.019	0	0	0.004	0	0.004	0	0.019	0.019	0.019	0.019	0.017	0	0.001	0	0.006	0	0.019	0.019	0.019	0.019	0.019	0.004	0.004	0.001	0.003	0.003	0.019	0.019	0.019	0.019	0.019	0.006	0.006	0.006	0.006	0.003	0.019	0.015
MMRNR00855	HMR_1786	cholesterol[c] + H+[c] + NADPH[c] + O2[c] => 26-hydroxycholesterol[c] + H2O[c] + NADP+[c]	ENSMUSG00000050370	Bile acid metabolism	3.871	0	0	0.124	0.125	0.12	0.134	0.115	0.177	0.177	0.176	0.196	0.196	0.125	0.125	0.121	0.134	0.115	0.19	0.191	0.18	0.212	0.203	0.124	0.125	0.12	0.134	0.134	0.184	0.184	0.183	0.203	0.203	0.125	0.125	0.121	0.134	0.134	0.19	0.191	0.18	0.212	0.203	0.051	0.051
MMRNR06131	HMR_5401	glycogenin G7[c] + 7 Pi[c] => 7 glucose-1-phosphate[c] + glycogenin[c]	ENSMUSG00000021069 or ENSMUSG00000033059	Starch and sucrose metabolism	94.733	7.794	5.433	1.649	1.719	1.621	1.798	1.828	1.687	1.74	1.713	1.793	1.812	1.698	1.751	1.724	1.806	1.828	1.636	1.706	1.609	1.782	1.808	1.649	1.719	1.621	1.798	1.825	1.684	1.737	1.71	1.789	1.808	1.698	1.751	1.725	1.806	1.825	1.636	1.706	1.609	1.782	1.808	1.421	1.496
MMRNR06603	METtec	methionine[s] <=> methionine[c]	ENSMUSG00000038178	Transport, extracellular	0	0	0.067	0	0	0	0	0	0	0	0	0	0	0	0	0	0	0	0	0	0	0	0	0	0	0	0	0	0	0	0	0	0	0	0	0	0	0	0	0	0	0	0	0	0
MMRNR03549	HMR_4103	GTP[m] + OAA[m] => CO2[m] + GDP[m] + PEP[m]	ENSMUSG00000040618	Glycolysis / Gluconeogenesis	924.972	0	0	0	0	0	0	0	0	0	0	0	0	0	0	0	0	0	0	0	0	0	0	0	0	0	0	0	0	0	0	0	0	0	0	0	0	0	0	0	0	0	0	0	0
MMRNR00534	HMR_3146	3-oxodecanoyl-CoA[m] + CoA[m] => acetyl-CoA[m] + octanoyl-CoA[m]	ENSMUSG00000025745 or ENSMUSG00000036880 or ENSMUSG00000059447	Beta-oxidation (mitochondrial)	0	0.067	0	0	0	0	0	0	0.023	0	0.036	0.021	0.021	0	0	0	0	0	0	0	0	0	0.02	0	0	0	0	0	0	0	0	0	0.02	0	0	0	0	0	0	0	0	0	0.02	0.297	0
MMRNR09956	HMR_3767	4-methyl-2-oxopentanoate[m] + CoA[m] + NAD+[m] => CO2[m] + H+[m] + isovaleryl-CoA[m] + NADH[m]	ENSMUSG00000032263 or ENSMUSG00000060376	Valine, leucine, and isoleucine metabolism	1.38	0.805	0.674	0	0	0	0	0	0	0	0	0	0.475	0	0	0	0	0	0	0	0	0	0.533	0	0	0	0	0	0	0	0	0	0	0	0	0	0	0	0	0	0	0	0.533	0	0
MMRNR05845	HMR_3853	GSH[c] + methylglyoxal[c] => (R)-S-lactoylglutathione[c]	ENSMUSG00000017286 or ENSMUSG00000024026	Pyruvate metabolism	0	0	0	4.546	3.865	3.939	3.752	4.656	2.273	0.995	1.189	1.563	2.62	4.535	3.257	3.512	3.748	4.656	3.733	2.456	2.837	3.035	4.001	4.521	4.052	3.956	3.726	4.779	3.664	2.386	2.454	2.962	4.001	4.509	3.231	3.53	3.722	4.779	3.706	2.429	2.854	3.008	3.992	3.356	3.569
MMRNR03268	UDPG4E	UDP-glucose[c] <=> UDP-galactose[c]	ENSMUSG00000028671	Galactose metabolism	4.838	0.263	0.427	0.056	0.057	0.054	0.061	0.052	0.081	0.081	0.081	0.09	0.09	0.057	0.057	0.055	0.061	0.052	0.087	0.088	0.083	0.098	0.093	0.056	0.056	0.054	0.061	0.061	0.084	0.084	0.084	0.093	0.093	0.057	0.057	0.055	0.061	0.061	0.087	0.088	0.082	0.097	0.093	0.022	0.022
MMRNR10414	EXC_BOTH_C00033[s]	<=> acetate[s]		Exchange reactions	-1000	-0.338	-0.098	0	0	0	0	0	0	0	0	0	0	0	0	0	0	0	0	0	0	0	0	0	0	0	0	0	0	0	0	0	0	0	0	0	0	0	0	0	0	0	0	0	0
MMRNR05765	HMR_4036	orotidine-5-phosphate[c] => CO2[c] + UMP[c]	ENSMUSG00000022814	Pyrimidine catabolism	0	0	0	0	0	0	0	0.018	0.004	0	0.003	0.003	0.003	0	0	0	0	0.018	0.002	0	0	0	0.003	0	0	0	0	0.015	0	0	0	0	0.003	0	0	0	0	0.015	0.002	0	0	0	0.003	0	0
MMRNR03569	PGM	2-phospho-D-glycerate[c] <=> 3-phospho-D-glycerate[c]	ENSMUSG00000011752 or ENSMUSG00000020475 or ENSMUSG00000038871	Glycolysis / Gluconeogenesis	-1000	-2.258	-2.138	-2.452	-2.947	-2.496	-4.318	-3.248	-2.452	-2.947	-2.496	-4.318	-3.248	-2.452	-2.947	-2.496	-4.318	-3.248	-2.452	-2.947	-2.496	-4.318	-3.248	-2.452	-2.947	-2.496	-4.318	-3.248	-2.452	-2.947	-2.496	-4.318	-3.248	-2.452	-2.947	-2.496	-4.318	-3.248	-2.452	-2.947	-2.496	-4.318	-3.248	1.139	1.127
MMRNR10394	EXC_BOTH_C00064[s]	<=> glutamine[s]		Exchange reactions	724.611	0	0	0	0	0	0	0	0	0	0	0	0	0	0	0	0	0	0	0	0	0	0	0	0	0	0	0	0	0	0	0	0	0	0	0	0	0	0	0	0	0	0	0	0
MMRNR03516	HMR_4210	PEP[c] + UDP[c] => pyruvate[c] + UTP[c]	ENSMUSG00000032294 or ENSMUSG00000041237	Glycolysis / Gluconeogenesis	1000	1.733	0.429	0	0	0	4.191	3.026	2.118	2.779	2.335	3.95	3.068	2.333	0	0	4.191	3.022	2.094	0	0	3.26	2.866	2.334	2.828	0	0	2.997	2.278	2.773	0	3.497	2.866	0	0	0	4.191	3.001	2.095	0	0	4.123	2.866	0	0
MMRNR02314	HMR_2270	(2E)-tricosenoyl-CoA[c] + H+[c] + NADPH[c] => NADP+[c] + tricosanoyl-CoA[c]	ENSMUSG00000031708	Fatty acid elongation	0.019	0	0	0	0	0	0	0	0	0	0	0	0	0	0	0	0	0	0	0	0	0	0	0	0	0	0	0	0	0	0	0	0	0	0	0	0	0	0	0	0	0	0	0	0
MMRNR05948	HMR_6509	FAD[c] + H2O[c] => AMP[c] + FMN[c]	ENSMUSG00000019989 or ENSMUSG00000037370	Vitamin B metabolism	0	0	0	0.498	0.498	0.498	0.498	0	0	0.285	0	0	0	0.498	0	0.498	0.498	0	0	0.498	0.498	0	0	0.498	0.498	0.498	0.498	0	0.191	0.498	0.498	0.498	0	0.498	0.498	0.498	0.498	0	0	0.498	0.498	0.498	0	0.498	0.498
MMRNR04620	r0755	(4-Hydroxy-3-Methoxyphenyl)Acetaldehyde[m] + H2O[m] + NADP+[m] => 2 H+[m] + homovanillate[m] + NADPH[m]	ENSMUSG00000010025 or ENSMUSG00000019102 or ENSMUSG00000024885	Miscellaneous	0	0	0	0	0	0	0	8.497	6.285	0	0	3.065	6.53	0	0	0	0	0	0	0	0	0	8.502	0	0	0	0	8.751	0	0	0	0	5.785	0	0	0	0	0	0	0	0	0	8.464	0	0
MMRNR06638	SERDGLYexR	glycine[c] + serine[s] <=> glycine[s] + serine[c]	ENSMUSG00000010095 or ENSMUSG00000040010	Transport, extracellular	0	0	0	0	-0.152	-0.152	-0.152	-0.152	0	-0.128	0	0	0	0	-0.152	0	0	0	-0.152	0	-0.152	-0.152	0	-0.128	-0.128	-0.128	0	0	0	0	0	0	0	0	0	0	-0.128	0	-0.128	0	-0.128	-0.128	0	-0.152	0
MMRNR01403	HMR_2748	gamma-linolenoylcarnitine[m] + L-carnitine[c] <=> gamma-linolenoylcarnitine[c] + L-carnitine[m]	ENSMUSG00000020334 or ENSMUSG00000021265 or ENSMUSG00000023829 or ENSMUSG00000032602 or ENSMUSG00000052562	Carnitine shuttle (mitochondrial)	0	0	0.002	-0.026	-0.026	-0.03	-0.019	-0.008	0	0	0	0	0	-0.025	-0.025	-0.028	-0.019	-0.008	0	0	0	0	0	-0.026	-0.026	-0.03	-0.02	-0.019	0	0	0	0	0	-0.025	-0.025	-0.029	-0.019	-0.019	0	0	0	0	0	-0.001	-0.006
MMRNR01040	HMR_4523	dihydrobiopterin[c] + H+[c] + NADPH[c] => NADP+[c] + tetrahydrobiopterin[c]	ENSMUSG00000015806	Biopterin metabolism	0.924	0.368	0.308	0.208	0.208	0.206	0.211	0.205	0.202	0.202	0.201	0.208	0.208	0.208	0.208	0.207	0.211	0.205	0.23	0.23	0.226	0.237	0.185	0.184	0.184	0.183	0.187	0.187	0.227	0.227	0.227	0.234	0.185	0.184	0.184	0.183	0.187	0.187	0.206	0.206	0.202	0.213	0.208	0.184	0.184
MMRNR02875	DESAT18_7	11-Octadecenoyl Coenzyme A[c] + H+[c] + NADH[c] + O2[c] => (6Z,9Z)-octadecadienoyl-CoA[c] + 2 H2O[c] + NAD+[c]	ENSMUSG00000010663 or ENSMUSG00000024664 or ENSMUSG00000024665	Fatty acid biosynthesis	0.056	0	0.001	0	0	0	0	0	0	0	0	0	0	0	0	0	0	0	0	0	0	0	0	0	0	0	0	0	0	0	0	0	0	0	0	0.193	0	0	0	0	0	0	0	0	0
MMRNR10401	EXC_BOTH_C00049[s]	<=> aspartate[s]		Exchange reactions	0	0.282	0.244	0.282	0.282	0.282	0.282	0.282	0.244	0.244	0.244	0.244	0.244	0.282	0.282	0.282	0.282	0.282	0.282	0.282	0.282	0.282	0.282	0.244	0.244	0.244	0.244	0.244	0.282	0.282	0.282	0.282	0.282	0.244	0.244	0.244	0.244	0.244	0.244	0.244	0.244	0.244	0.244	0.282	0.282
MMRNR05952	r0010	2 H2O2[c] => 2 H2O[c] + O2[c]	ENSMUSG00000027187	ROS detoxification	0	0	0.07	0	0	0	0	0	0	0	0.025	0	0	0	0	0	0	0	0	0	0	0	0	0	0	0	0	0	0	0	0	0	0	0	0	0	0	0	0	0	0	0	0	0	0
MMRNR09921	OIVD1m	4-methyl-2-oxopentanoate[m] + CoA[m] + NAD+[m] => CO2[m] + isovaleryl-CoA[m] + NADH[m]	ENSMUSG00000000340 or ENSMUSG00000020664 or ENSMUSG00000032263 or ENSMUSG00000060376	Valine, leucine, and isoleucine metabolism	0	0	0	0.472	0.472	0.468	0.478	0.464	0.461	0.461	0.46	0.475	0	0.472	0.472	0.469	0.478	0.464	0.523	0.524	0.516	0.54	0	0.471	0.472	0.468	0.478	0.478	0.518	0.518	0.518	0.533	0.533	0.472	0.472	0.469	0.478	0.478	0.523	0.524	0.516	0.54	0	0.416	0.416
MMRNR10513	EXC_BOTH_Cx1271[s]	<=> pentaglutamyl-folate(THF)[s]		Exchange reactions	47.921	0	0	0	0	0	0	0	0	0	0	0	0	0	0	0	0	0	0	0	0	0	0	0	0	0	0	0	0	0	0	0	0	0	0	0	0	0	0	0	0	0	0	0	0
MMRNR02859	ACCOAC	acetyl-CoA[c] + ATP[c] + HCO3-[c] => ADP[c] + H+[c] + malonyl-CoA[c] + Pi[c]	ENSMUSG00000020532 or ENSMUSG00000042010	Fatty acid biosynthesis	8.281	0.022	1.315	0.024	0.024	0.023	0.026	0.031	0.03	0.03	0.018	0.032	0.032	0.024	0.024	0.023	0.026	0.031	0.018	0.018	0.018	0.018	0.033	0.024	0.024	0.023	0.026	0.026	0.032	0.032	0.018	0.033	0.033	0.024	0.024	0.023	0.026	0.026	0.018	0.018	0.018	0.018	0.033	0.036	0.036
MMRNR01345	HMR_2634	hexadecenoylcarnitine(9)[m] + L-carnitine[c] <=> hexadecenoylcarnitine(9)[c] + L-carnitine[m]	ENSMUSG00000020334 or ENSMUSG00000021265 or ENSMUSG00000023829 or ENSMUSG00000032602 or ENSMUSG00000052562	Carnitine shuttle (mitochondrial)	-726.809	0	0	-0.001	-0.001	-0.001	-0.001	0	0	0	-0.036	-0.018	0	-0.001	-0.001	0	-0.001	0	0	0	0	0	-0.021	-0.001	-0.001	-0.001	-0.001	0	0	0	0	0	-0.018	-0.001	-0.001	-0.001	-0.001	-0.001	0	-0.001	0	0	-0.018	-0.298	-0.001
MMRNR01531	HMR_1577	HMG-CoA[m] => Acetoacetate[m] + acetyl-CoA[m]	ENSMUSG00000028672	Cholesterol metabolism	1.38	0.805	0.674	4.155	3.474	3.627	3.443	4.34	2.015	0.737	0.925	1.307	2.364	4.225	2.866	3.201	3.44	4.345	3.424	2.147	2.527	2.728	3.747	4.176	3.708	3.692	3.464	4.517	3.361	2.082	2.145	2.66	3.747	4.246	2.887	3.266	3.461	4.518	3.444	2.167	2.591	2.747	3.738	3.004	3.217
MMRNR05094	HMR_2543	H+[c] + NADPH[c] + trans,cis,cis,cis-2,13,16,19-docosatetraenoyl-CoA[c] => 13,16,19-docosatrienoyl-CoA[c] + NADP+[c]	ENSMUSG00000031708	Omega-3 fatty acid metabolism	0.019	0	0	0	0	0	0	0	0	0	0	0	0	0	0	0	0	0	0	0	0	0	0	0	0	0	0	0	0	0	0	0	0	0	0	0	0	0	0	0	0	0	0	0	0
MMRNR08082	HMR_0155	Butyrate[s] <=> Butyrate[c]	ENSMUSG00000002944 or ENSMUSG00000019874 or ENSMUSG00000023057 or ENSMUSG00000027533 or ENSMUSG00000028773 or ENSMUSG00000031808 or ENSMUSG00000054422 or ENSMUSG00000059316 or ENSMUSG00000062515	Transport, extracellular	0	0	0	0	0	0	0	0	0	0	0	0	0	0	0	0	0	0	0	0	0	0	0	0	0	0	0	0	0	0	0	0	0	0	0	0	0	0	0	0	0	0	0	0.53	0
MMRNR09618	HMR_2407	(6Z,9Z,12Z,15Z,18Z)-tetracosapentaenoyl-CoA[c] <=> (6Z,9Z,12Z,15Z,18Z)-tetracosapentaenoyl-CoA[p]	ENSMUSG00000031378	Transport, peroxisomal	0.155	0	0.002	0	0	0	0	0.001	0	0	0	0	0	0	0	0	0	0.001	0	0	0	0	0	0	0	0	0	0	0	0	0	0	0	0	0	0	0	0	0	0	0	0	0	0.001	0.001
MMRNR02696	C140CPT1	L-carnitine[c] + myristoyl-CoA[c] <=> CoA[c] + tetradecenoylcarnitine(5)[c]	ENSMUSG00000024900 or ENSMUSG00000078937	Carnitine shuttle (cytosolic)	-0.301	-0.001	0	-2.501	-2.53	-1.831	-5.607	-3.133	-0.748	0	0	-0.268	0	-0.796	-2.53	-0.001	-0.044	0	-0.85	-2.529	-0.6	-2.839	-2.074	-2.501	-2.53	-2.27	-6.118	-3.288	0	-1.275	0	0	0	-1.303	-2.53	-0.001	-0.181	-0.001	-0.807	-2.529	-0.08	-3.224	-1.987	-2.501	-2.53
MMRNR10671	EXC_BOTH_Cx1323[s]	<=> starch structure 2[s]		Exchange reactions	0	0.297	1.684	0.297	0.297	0.297	0.297	0.297	1.018	0.901	0.96	0.931	1.163	1.015	0.928	0.957	0.971	1.157	0.297	0.297	0.297	0.297	0.297	0.297	0.297	0.297	0.297	0.297	1.02	0.849	0.962	0.878	1.164	1.015	0.942	0.957	0.984	1.159	0.297	0.297	0.297	0.297	0.297	0	0
MMRNR03529	HMR_4097	acetate[c] + ATP[c] + CoA[c] => acetyl-CoA[c] + AMP[c] + PPi[c]	ENSMUSG00000027605	Glycolysis / Gluconeogenesis	0	0	0	0	0	0	0	0	0	0	0	0	0	0	0	0	0	0	0	0	0	0	0	0	0	0	0	0	0	0	0	0	0	0	0	0	0	0	0	0	0	0	0	0.157	0.155
MMRNR05282	HMR_4501	D-xylulose-5-phosphate[c] + ribose-5-phosphate[c] <=> GAP[c] + sedoheptulose-7-phosphate[c]	ENSMUSG00000021957	Pentose phosphate pathway	-0.237	0.763	2.126	-0.005	-0.005	-0.006	-0.005	-0.008	-0.003	-0.003	1.107	-0.003	-0.003	-0.006	-0.006	1.14	-0.007	-0.008	-0.002	-0.002	-0.002	-0.002	-0.003	-0.005	-0.005	-0.006	-0.005	-0.007	-0.003	-0.003	1.053	-0.003	-0.003	-0.006	-0.006	1.142	-0.007	-0.007	-0.002	-0.002	-0.002	-0.002	-0.003	-0.008	-0.008
MMRNR07135	r2010	arginine[s] + glutamine[c] => arginine[c] + glutamine[s]	ENSMUSG00000024131 or ENSMUSG00000030492	Transport, extracellular	0	0	0	0	0	0	0	0	0	0	0	0	0	0	0	0	0	0	0	0	0	0	0	0	0	0	0	0	0	0	0	0	0	0	0	0	0	0	0	0	0	0	0	0	0
MMRNR08317	HMR_5483	alanine[c] + valine[s] <=> alanine[s] + valine[c]	ENSMUSG00000040010	Transport, extracellular	544.475	0	0	0.285	0.285	0.285	0.285	0	0	0	0	0.078	0	0	0.285	0	0.285	0	0.285	0.285	0.285	0.285	0.285	0	0	0.246	0.246	0	0.285	0.285	0	0.285	0	0.246	0.246	0	0.246	0.246	0	0.246	0.246	0	0	0	0
MMRNR09147	MALtm	(S)-Malate[c] + Pi[m] <=> (S)-Malate[m] + Pi[c]	ENSMUSG00000025792	Transport, mitochondrial	0	0	0	0	0	0	0	0	0	-1.676	0	0	0	-2.248	0	0	0	0	0	0	0	0	0	0	0	0	-2.75	0	0	-3.738	0	0	0	0	0	0	0	0	-0.103	-1.399	-0.513	0	0	-0.594	-5.737
MMRNR05819	OMPDC	H+[c] + orotidine-5-phosphate[c] => CO2[c] + UMP[c]	ENSMUSG00000022814	Pyrimidine catabolism	0	0	0	0.014	0.014	0.013	0.015	0	0	0.004	0	0	0	0.014	0.014	0.014	0.015	0	0	0.002	0.003	0.001	0	0.014	0.014	0.013	0.015	0	0.004	0.004	0.003	0.003	0	0.014	0.014	0.014	0.015	0	0	0.002	0.003	0.001	0	0.021	0.021
MMRNR09309	HMR_4964	citrate[m] + H+[m] + malate[c] <=> citrate[c] + H+[c] + malate[m]	ENSMUSG00000003528	Transport, mitochondrial	1000	1.696	1.565	0	0	0	0	0	0.051	0	0.859	0.165	0.165	0	0	0	0	0	0	0	0	0	0	0	0	0	0	0	0	0	0.897	0	0	0	0	0	0	0	0	0	0	0	0.206	1.144	0.166
MMRNR00610	HMR_3099	(2E)-hexenoyl-CoA[p] + H2O[p] => (S)-hydroxyhexanoyl-CoA[p]	ENSMUSG00000022853	Beta-oxidation (peroxisomal)	0	0	0	0.04	0.041	0	0	0	0	0	0	0	0	0	0.041	0	0	0	0	0	0	0	0	0.04	0.04	0	0	0	0	0	0	0	0	0	0.041	0	0	0	0	0	0	0	0	0	0
MMRNR08955	HMR_5059	proline[l] => proline[c]	ENSMUSG00000020261	Transport, lysosomal	1.714	0.155	0.126	0.036	0.036	0.035	0.039	0.034	0.049	0.049	0.049	0.054	0.054	0.036	0.036	0.035	0.039	0.034	0.052	0.053	0.05	0.058	0.056	0.036	0.036	0.035	0.039	0.039	0.051	0.051	0.051	0.056	0.056	0.036	0.036	0.035	0.039	0.039	0.052	0.053	0.05	0.058	0.056	0.017	0.017
MMRNR06043	HMR_0741	3-dehydrosphinganine[c] + H+[c] + NADPH[c] => NADP+[c] + sphinganine[c]	ENSMUSG00000009905	Sphingolipid metabolism	1.675	0	0.107	0	0	0	0	0	0	0	0	0	0	0	0	0	0	0	0	0	0	0	0	0	0	0	0	0	0	0	0	0	0	0	0	0	0	0	0	0	0	0	0	0	0
MMRNR07164	r2042	glutamine[c] + histidine[s] => glutamine[s] + histidine[c]	ENSMUSG00000024131 or ENSMUSG00000030492	Transport, extracellular	0	0	0	0	0	0	0	0	0	0	0	0	0	0	0	0	0	0	0	0	0	0	0	0	0	0	0	0	0	0	0	0.097	0	0	0	0	0	0	0	0	0	0	0	0	0
MMRNR10358	EXC_IN_C00079[s]	=> phenylalanine[s]		Exchange reactions	0	0.169	0.145	0.169	0.169	0.169	0.169	0.169	0.145	0.145	0.145	0.145	0.145	0.169	0.169	0.169	0.169	0.169	0.169	0.169	0.169	0.169	0.121	0.145	0.145	0.145	0.145	0.145	0.169	0.169	0.169	0.169	0.121	0.145	0.145	0.145	0.145	0.145	0.145	0.145	0.145	0.145	0.144	0.169	0.169
MMRNR03339	HMR_0498	9-heptadecenoyl-CoA[c] + sn-glycerol-3-phosphate[c] => 1-acylglycerol-3P-9-heptade[c] + CoA[c]	ENSMUSG00000024978 or ENSMUSG00000029314 or ENSMUSG00000031545	Glycerolipid metabolism	0.005	0	0	0	0	0	0	0	0	0	0	0	0	0	0	0	0	0	0	0	0	0	0	0	0	0	0	0	0	0	0	0	0	0	0	0	0	0	0	0	0	0	0	0	0
MMRNR05703	HMR_4695	2-deoxy-D-ribose-1-phosphate[c] + Adenine[c] <=> deoxyadenosine[c] + Pi[c]	ENSMUSG00000022615	Purine metabolism	-130.988	0	0	0	0	0	0	0	0	0	0	0	0	0	0	0	0	0	0	0	0	0	0	0	0	0	0	0	0	0	0	0	0	0	0	0	0	0	0	0	0	0	0	0	0
MMRNR09305	HMR_4951	urea[c] <=> urea[m]	ENSMUSG00000032204	Transport, mitochondrial	0	-0.248	-0.206	-0.147	-0.147	0	-0.149	-0.145	-0.141	-0.141	0	-0.145	-0.145	-0.147	-0.147	0	-0.149	-0.145	-0.161	-0.161	0	-0.166	-0.164	-0.129	-0.13	0	0	-0.132	-0.16	-0.159	0	-0.164	-0.164	-0.13	-0.13	0	-0.132	-0.132	-0.144	-0.144	0	-0.149	-0.147	0	0
MMRNR06720	r1556	glycine[s] + homoserine[c] <=> glycine[c] + homoserine[s]	ENSMUSG00000040010	Transport, extracellular	0	0	0	0	0	0	0	0	0	0	0	0.128	0	0	0	0.152	0	0	0	0.152	0	0	0	0	0	0	0	0.128	0.152	0	0.152	0.152	0	0	0.128	0.128	0	0	0	0.128	0	0	0	0	0
MMRNR06126	HMR_5395	glycogenin[c] + 8 UDP-glucose[c] => glycogenin G8[c] + 8 UDP[c]	ENSMUSG00000019528	Starch and sucrose metabolism	94.733	7.794	5.433	1.649	1.719	1.621	1.798	1.828	1.687	1.74	1.713	1.793	1.812	1.698	1.751	1.724	1.806	1.828	1.636	1.706	1.609	1.782	1.808	1.649	1.719	1.621	1.798	1.825	1.684	1.737	1.71	1.789	1.808	1.698	1.751	1.725	1.806	1.825	1.636	1.706	1.609	1.782	1.808	1.421	1.496
MMRNR03354	HMR_0513	heneicosanoyl-CoA[c] + sn-glycerol-3-phosphate[c] => 1-acylglycerol-3P-heneico[c] + CoA[c]	ENSMUSG00000024978 or ENSMUSG00000029314 or ENSMUSG00000031545	Glycerolipid metabolism	0.005	0	0	0	0	0	0	0	0	0	0	0	0	0	0	0	0	0	0	0	0	0	0	0	0	0	0	0	0	0	0	0	0	0	0	0	0	0	0	0	0	0	0	0	0
MMRNR10616	EXC_BOTH_C00127[s]	<=> GSSG[s]		Exchange reactions	-388.58	0	0	0	0	0	0	0	0	0	0	0	0	0	0	0	0	0	0	0	0	0	0	0	0	0	0	0	0	0	0	0	0	0	0	0	0	0	0	0	0	0	0	0	0
MMRNR04409	HMR_4667	H2O[m] + NAD+[m] + saccharopine[m] => 2-aminoadipate 6-semialdehyde[m] + glutamate[m] + H+[m] + NADH[m]	ENSMUSG00000029695 or ENSMUSG00000038936	Lysine metabolism	0.277	0.563	0.472	0.054	0.054	0.052	0.058	0.048	0.082	0.082	0.082	0.091	0.091	0.054	0.054	0.053	0.058	0.048	0.089	0.089	0.084	0.1	0.095	0.054	0.054	0.052	0.058	0.058	0.086	0.086	0.086	0.095	0.095	0.054	0.054	0.053	0.058	0.058	0.089	0.089	0.084	0.099	0.095	0.017	0.017
MMRNR09711	HMR_5297	AKG[m] + CoA[m] + NAD+[m] => CO2[m] + H+[m] + NADH[m] + succinyl-CoA[m]	ENSMUSG00000004789 or ENSMUSG00000010914 or ENSMUSG00000020456 or ENSMUSG00000020664 or ENSMUSG00000025815	Tricarboxylic acid cycle and glyoxylate/dicarboxylate metabolism	1000	5.105	2.771	7.298	8.366	7.738	8.532	6.504	5.332	7.005	5.356	6.616	4.664	7.284	8.957	7.293	8.529	6.504	6.218	7.888	6.609	7.5	5.492	7.196	8.051	7.641	8.43	6.475	6.174	7.847	6.205	7.462	5.492	7.182	8.855	7.195	8.427	6.475	6.115	7.785	6.511	7.397	5.407	6.571	6.64
MMRNR08566	HMR_7685	hydroxide[s] + THF[c] <=> hydroxide[c] + THF[s]	ENSMUSG00000001436	Transport, extracellular	-47.921	0	-0.004	-0.179	-0.18	-0.17	-0.195	-0.2	-0.17	0	-0.162	-0.179	-0.179	-0.181	-0.181	0	-0.051	-0.2	-0.06	-0.163	-0.155	-0.18	-0.181	-0.189	-0.19	-0.181	-0.208	-0.208	-0.059	-0.166	-0.059	0	-0.061	-0.169	-0.192	-0.168	-0.17	-0.208	-0.173	-0.174	-0.165	-0.182	-0.191	-0.002	-0.002
MMRNR02860	FACOAL161	ATP[c] + CoA[c] + palmitolate[c] <=> AMP[c] + palmitoleoyl-CoA[c] + PPi[c]	ENSMUSG00000018796 or ENSMUSG00000024981 or ENSMUSG00000027359 or ENSMUSG00000031278 or ENSMUSG00000032883	Fatty acid oxidation	-726.867	0	-0.004	-0.001	0	0	-0.001	-0.001	0	-0.001	0	0	0	-0.001	0	0	-0.001	0	0	0	0	0	0	0	0	-0.001	0	0	0	-0.001	0	0	0	0	0	0	0	0	0	0	0	-0.001	0	0	0
MMRNR02913	RE0344C	H2O[c] + stearoyl-CoA[c] <=> CoA[c] + H+[c] + stearate[c]	ENSMUSG00000021226 or ENSMUSG00000021228 or ENSMUSG00000052392 or ENSMUSG00000072949	Fatty acid biosynthesis	-43.314	-0.171	-0.04	-0.319	-0.319	-0.319	-0.319	-0.319	-0.054	-0.054	-0.054	-0.054	-0.054	-0.319	-0.319	-0.319	-0.319	-0.319	-0.054	-0.054	-0.054	-0.054	-0.054	-0.319	-0.319	-0.319	-0.319	-0.319	-0.054	-0.054	-0.054	-0.054	-0.054	-0.319	-0.319	-0.319	-0.319	-0.319	-0.054	-0.054	-0.054	-0.054	-0.054	-0.319	-0.319
MMRNR09319	HMR_5043	H+[c] + Pi[c] <=> H+[m] + Pi[m]	ENSMUSG00000061904	Transport, mitochondrial	1000	37.332	38.714	13.069	13.214	13.07	13.383	13.494	13.069	13.214	13.07	13.383	13.494	13.069	13.214	13.07	13.383	13.494	13.069	13.214	13.07	13.383	13.494	13.069	13.214	13.07	13.383	13.494	13.069	13.214	13.07	13.383	13.494	13.069	13.214	13.07	13.383	13.494	13.069	13.214	13.07	13.383	13.494	13.069	13.214
MMRNR09979	FADDP	FAD[c] + H2O[c] => AMP[c] + FMN[c] + 2 H+[c]	ENSMUSG00000019989 or ENSMUSG00000037370	Vitamin B metabolism	0	0.123	0.097	0	0	0	0	0.498	0.498	0.213	0.498	0.498	0.498	0	0.498	0	0	0.498	0.498	0	0	0.498	0.498	0	0	0	0	0.498	0.307	0	0	0	0.498	0	0	0	0	0.498	0.498	0	0	0	0.498	0	0
MMRNR02250	HMR_2332	(15Z)-tetracosenoyl-CoA[c] + malonyl-CoA[c] => 3-oxo-hexacosenoyl-CoA[c] + CO2[c] + CoA[c]	ENSMUSG00000006390 or ENSMUSG00000021364 or ENSMUSG00000021696 or ENSMUSG00000032349 or ENSMUSG00000038754 or ENSMUSG00000041220	Fatty acid biosynthesis	0.019	0	0	0	0	0	0	0	0	0	0	0	0	0	0	0	0	0	0	0	0	0	0	0	0	0	0	0	0	0	0	0	0	0	0	0	0	0	0	0	0	0	0	0	0
MMRNR02878	DESAT20_1	dihomo-gamma-linolenoyl-CoA[c] + H+[c] + NADH[c] + O2[c] => arachidonyl-CoA[c] + 2 H2O[c] + NAD+[c]	ENSMUSG00000010663 or ENSMUSG00000024665	Fatty acid biosynthesis	3.996	0.009	0.008	0.013	0.013	0.013	0.014	0.016	0.007	0.007	0.008	0.007	0.007	0.013	0.013	0.013	0.014	0.016	0.008	0.008	0.008	0.008	0.007	0.013	0.013	0.013	0.014	0.014	0.007	0.007	0.008	0.007	0.007	0.013	0.013	0.013	0.014	0.014	0.008	0.008	0.008	0.008	0.007	0.022	0.018
MMRNR06772	r1613	asparagine[c] + tryptophan[s] <=> asparagine[s] + tryptophan[c]	ENSMUSG00000015243 or ENSMUSG00000040010	Transport, extracellular	0	0	0	0.011	0.011	0	0.012	0	0	0.014	0	0	0	0.011	0.011	0	0.012	0	0.015	0.015	0	0.017	0	0.011	0.011	0	0.012	0	0	0.015	0	0.016	0	0.011	0.011	0	0.012	0	0.015	0.015	0	0.017	0	0	0
MMRNR00035	HMR_0338	(15Z)-tetracosenoyl-CoA[c] + H2O[c] => CoA[c] + nervonic acid[c]	ENSMUSG00000021226 or ENSMUSG00000021228 or ENSMUSG00000028937 or ENSMUSG00000039653 or ENSMUSG00000052392	Acyl-CoA hydrolysis	0.003	0	0	0	0	0	0	0	0	0	0	0	0	0	0	0	0	0	0	0	0	0	0	0	0	0	0	0	0	0	0	0	0	0	0	0	0	0	0	0	0	0	0	0	0
MMRNR05496	HMR_4331	AMP[c] + propanoyl-CoA[c] <=> CoA[c] + propinol adenylate[c]	ENSMUSG00000027605	Propanoate metabolism	0	0	0	0	0	0	0	0.107	0	0	0	0	0	0	0	0	0	0.112	0	0	0	0	0	0	0	0	0	0.14	0	0	0	0	0	0	0	0	0	0.14	0	0	0	0	0	0	0
MMRNR01188	HMR_2759	(7Z,10Z,13Z,16Z)-docosatetraenoyl-CoA[c] + L-carnitine[c] <=> CoA[c] + ocosatetraenoylcarnitine[c]	ENSMUSG00000024900 or ENSMUSG00000078937	Carnitine shuttle (cytosolic)	0.15	0.002	0.002	0	0	0	0	0	0	0	0.002	0	0	0	0	0	0	0	0.002	0.002	0.002	0.002	0	0	0	0	0	0	0	0	0.002	0	0	0	0	0	0	0	0.002	0.002	0.002	0.002	0	0.005	0.001
MMRNR07401	CITt4_4	citrate[s] + 4 Na+[s] <=> citrate[c] + 4 Na+[c]	ENSMUSG00000020805	Transport, extracellular	-1000	0	0	0	0	0	0	0	0	0	0	0	0	0	0	0	0	0	0	0	0	0	0	0	0	0	0	0	0	0	0	0	0	0	0	0	0	0	0	0	0	0	0	0	0
MMRNR06255	HMR_1573	acetoacetyl-CoA[m] + acetyl-CoA[m] + H2O[m] => CoA[m] + HMG-CoA[m]	ENSMUSG00000027875 or ENSMUSG00000093930	Cholesterol metabolism	0	0	0	3.684	3.002	3.159	2.965	3.877	1.554	0.276	0.465	0.832	0	3.753	2.393	2.732	2.961	3.882	2.9	1.623	2.011	2.188	0	3.705	3.236	3.224	2.986	4.039	2.842	1.564	1.626	2.127	3.215	3.774	2.415	2.796	2.982	4.04	2.92	1.643	2.075	2.208	0	2.588	2.801
MMRNR10391	EXC_BOTH_C00001[s]	<=> H2O[s]		Exchange reactions	1000	-4.423	-7.365	0.5	0.5	0.5	0.5	0.5	0.5	0.5	0.079	0.5	0.5	0.5	0.5	0.5	0.5	0.5	0.5	0.5	0.5	0.5	0.5	0.5	0.5	0.5	0.5	0.5	0.5	0.5	0.5	0.5	0.5	0.5	0.5	0.5	0.5	0.5	0.5	0.5	0.5	0.5	0.5	0.5	0.5
MMRNR06107	MALTe	H2O[s] + maltose[s] => 2 glucose[s]	ENSMUSG00000025579 or ENSMUSG00000062646 or ENSMUSG00000068587 or ENSMUSG00000079110	Starch and sucrose metabolism	0	0	1.684	0.297	0.297	0.297	0.297	0.297	0	0.901	0.96	0.931	1.163	1.015	0.928	0.957	0.971	1.157	0.297	0.297	0.297	0.297	0.297	0.297	0.297	0.297	0.297	0.297	1.02	0.849	0.962	0.878	1.164	1.015	0.942	0.957	0.984	1.159	0.297	0.297	0.297	0.297	0.297	0	0
MMRNR00075	ALAR	L-Alanine[c] <=> alanine[c]	ENSMUSG00000031485	Alanine, aspartate and glutamate metabolism	0	0.011	0	0.013	0.014	0	0.029	0.039	0	0	0	0	0.009	0.016	0	0	0	0.039	0	0	0	0	0	0.013	0.014	0	0.029	0.029	0	0	0	0	0	0.015	0	0	0	0.029	0	0	0	0	0	0.02	0.018
MMRNR05081	HMR_2518	3(S)-hydroxy-docosa-10,13,16,19-all-cis-tetraenoyl-CoA[c] => H2O[c] + trans,cis,cis,cis,cis-2,10,13,16,19-docosapentaenoyl-CoA[c]	ENSMUSG00000025868 or ENSMUSG00000028497 or ENSMUSG00000033629 or ENSMUSG00000035376 or ENSMUSG00000063275	Omega-3 fatty acid metabolism	0.231	0	0.003	0	0	0	0.001	0.001	0	0	0	0	0	0.001	0.001	0	0.001	0.001	0	0	0	0	0	0	0	0	0.001	0.001	0	0	0	0	0	0.001	0.001	0	0.001	0.001	0	0	0	0	0	0	0.001
MMRNR10326	HMR_0467	PI pool[c] <=> PI pool[r]		Transport, endoplasmic reticular	-1.102	-0.1	-0.081	-0.023	-0.023	-0.022	-0.025	-0.022	-0.032	-0.032	-0.031	-0.035	-0.035	-0.023	-0.023	-0.023	-0.025	-0.022	-0.034	-0.034	-0.032	-0.037	-0.036	-0.023	-0.023	-0.022	-0.025	-0.025	-0.033	-0.033	-0.033	-0.036	-0.036	-0.023	-0.023	-0.023	-0.025	-0.025	-0.034	-0.034	-0.032	-0.037	-0.036	-0.011	-0.011
MMRNR04410	HMR_4737	2-aminoadipate 6-semialdehyde[c] + H2O[c] + NAD+[c] => H+[c] + L-2-aminoadipate[c] + NADH[c]	ENSMUSG00000053644	Lysine metabolism	0.277	0	0	0.054	0.054	0.052	0.058	0.048	0	0	0	0	0	0.054	0.054	0.053	0.058	0	0	0.089	0.053	0.1	0	0.054	0.054	0.052	0.058	0.058	0	0.086	0	0.095	0	0.054	0.054	0.053	0.058	0	0	0.089	0.084	0.099	0	0.017	0.017
MMRNR08221	HMR_3959	O2-[c] <=> O2-[s]		Transport, extracellular	-1000	0	0	0	0	0	0	0	0	0	0	0	0	0	0	0	0	0	0	0	0	0	0	0	0	0	0	0	0	0	0	0	0	0	0	0	0	0	0	0	0	0	0	0	0
MMRNR00536	HMR_3150	(2E)-octenoyl-CoA[m] + H2O[m] => (S)-hydroxyoctanoyl-CoA[m]	ENSMUSG00000025465 or ENSMUSG00000025745	Beta-oxidation (mitochondrial)	0	0	0	0	0	0	0	0	0	0	0	0	0	0	0	0	0	0	0	0	0	0	0	0	0	0	0	0	0	0	0	0	0	0	0	0	0	0	0	0	0	0	0	0.297	0
MMRNR01142	HMR_5351	2-hydroxybutyrate[c] + NAD+[c] <=> 2-oxobutyrate[c] + H+[c] + NADH[c]	ENSMUSG00000029104 or ENSMUSG00000030246	Butanoate metabolism	-873.246	-0.23	-0.143	0	0	0	0	0	0	0	0	0	0	0	0	0	0	0	0	0	0	0	0	0	0	0	0	0	0	0	0	0	0	0	0	0	0	0	0	0	0	0	0	0	0
MMRNR02438	LNELDCCRNt	(6Z,9Z)-octadecadienoylcarnitine[c] <=> (6Z,9Z)-octadecadienoylcarnitine[m]	ENSMUSG00000032602	Transport, mitochondrial	0	0	0	0	0.001	0.001	0.001	0	0	0	0	0	0	0.001	0.001	0	0.001	0	0	0	0	0	0	0.001	0.001	0.001	0	0	0	0	0	0	0	0.001	0	0.001	0.001	0.001	0	0	0	0	0	0.001	0.001
MMRNR03374	HMR_0533	12,15,18,21-tetracosatetraenoyl-CoA[c] + sn-glycerol-3-phosphate[c] => 1-acylglycerol-3P-12,15,18,21-tetra[c] + CoA[c]	ENSMUSG00000024978 or ENSMUSG00000029314 or ENSMUSG00000031545	Glycerolipid metabolism	0.005	0	0	0	0	0	0	0	0	0	0	0	0	0	0	0	0	0	0	0	0	0	0	0	0	0	0	0	0	0	0	0	0	0	0	0	0	0	0	0	0	0	0	0	0
MMRNR02313	HMR_2269	3-hydroxytricosanoyl-CoA[c] => (2E)-tricosenoyl-CoA[c] + H2O[c]	ENSMUSG00000025868 or ENSMUSG00000028497 or ENSMUSG00000033629 or ENSMUSG00000035376 or ENSMUSG00000063275	Fatty acid elongation	0.019	0	0	0	0	0	0	0	0	0	0	0	0	0	0	0	0	0	0	0	0	0	0	0	0	0	0	0	0	0	0	0	0	0	0	0	0	0	0	0	0	0	0	0	0
MMRNR05022	HMR_8473	deoxyadenosine[s] + H2O[s] => deoxyinosine[s] + NH3[s]	ENSMUSG00000017697	Nucleotide metabolism	0	0	0	0.436	0.435	0.438	0.431	0.433	0.432	0.432	0.434	0.426	0.426	0.435	0.435	0.437	0.43	0.433	0.429	0.429	0.433	0.423	0.424	0.436	0.435	0.438	0.431	0.431	0.43	0.43	0.431	0.424	0.424	0.435	0.435	0.437	0.431	0.431	0.43	0.429	0.433	0.423	0.424	0.451	0.451
MMRNR09161	r2373	AKG[c] + citrate[m] <=> AKG[m] + citrate[c]	ENSMUSG00000003528	Transport, mitochondrial	924.972	3.21	0	6.397	7.468	7.184	3.359	1.692	4.487	0	0	0	0	6.391	8.063	6.735	3.351	5.688	1.961	1.149	0.591	2.063	0.549	6.518	7.376	7.271	3.449	2.105	1.795	0.985	0	1.897	0.549	6.512	8.185	6.821	3.441	2.105	2.049	1.237	6.245	6.64	4.457	5.126	6.177
MMRNR08496	HMR_6369	deoxyinosine[c] => deoxyinosine[s]	ENSMUSG00000023942	Transport, extracellular	264.757	0	0	0	0	0	0	0	0	0	0	0	0	0	0	0	0	0	0	0	0	0	0	0	0	0	0	0	0	0	0	0	0	0	0	0	0	0	0	0	0	0	0	0	0
MMRNR06748	r1588	serine[s] + tyrosine[c] <=> serine[c] + tyrosine[s]	ENSMUSG00000040010	Transport, extracellular	0	0	0	0	0	0	0	0	0	0	0	0	0	0	0	0	0	0	-0.164	0	0	0	0	0	0	0	-0.141	0	-0.164	0	0	-0.164	0	0	0	-0.141	0	0	0	-0.141	0	0	0	0	0
MMRNR04603	r0556	dihydrolipoamide[m] + succinyl-CoA[m] <=> CoA[m] + S-succinyldihydrolipoamide[m]	ENSMUSG00000004789	Miscellaneous	-1.765	0	0	0	0	0	0	0	0	0	0	0	0	0	0	0	0	0	0	0	0	0	0	0	0	0	0	0	0	0	0	0	0	0	0	0	0	0	0	0	0	0	0	0	0
MMRNR02261	HMR_2350	H+[c] + NADPH[c] + trans,cis-2,9-eicosadienoyl-CoA[c] => 9-eicosenoyl-CoA[c] + NADP+[c]	ENSMUSG00000031708	Fatty acid biosynthesis	0.038	0	0	0	0	0	0	0	0	0	0	0	0	0	0	0	0	0	0	0	0	0	0	0	0	0	0	0	0	0	0	0	0	0	0	0	0	0	0	0	0	0	0	0	0
MMRNR06678	VALtec	valine[s] <=> valine[c]	ENSMUSG00000000958 or ENSMUSG00000010095 or ENSMUSG00000020261 or ENSMUSG00000022180 or ENSMUSG00000027075 or ENSMUSG00000031596 or ENSMUSG00000038178 or ENSMUSG00000040010 or ENSMUSG00000041313	Transport, extracellular	0	0.112	0	0	0	0	0	0	0	0	0	0	0	0	0	0	0	0	0	0	0	0	0	0	0	0	0	0.246	0	0	0.285	0	0	0	0	0	0	0	0	0	0	0	0.246	0	0
MMRNR07570	INDSt	AKG[c] => AKG[s]	ENSMUSG00000024650	Transport, extracellular	0	0.222	0	0	0	0	0	0	0	0	0	0	0	0	0	0	0	0	0	0	0	0	0	0	0	0	0	0	0	0	0	0	0	0	0	0	0	0	0	0	0	0	0	0	0
MMRNR03344	HMR_0503	(9E)-octadecenoyl-CoA[c] + sn-glycerol-3-phosphate[c] => 1-acylglycerol-3P-9-octade[c] + CoA[c]	ENSMUSG00000024978 or ENSMUSG00000029314 or ENSMUSG00000031545	Glycerolipid metabolism	0.005	0	0	0	0	0	0	0	0	0	0	0	0	0	0	0	0	0	0	0	0	0	0	0	0	0	0	0	0	0	0	0	0	0	0	0	0	0	0	0	0	0	0	0	0
MMRNR10521	EXC_BOTH_C00207[s]	<=> acetone[s]		Exchange reactions	194.935	0	0	0	0	0	0	0	0	0	0	0	0	0	0	0	0	0	0	0	0	0	0	0	0	0	0	0	0	0	0	0	0	0	0	0	0	0	0	0	0	0	0	0	0
MMRNR08717	HMR_8901	GQ1b[c] <=> GQ1b[s]		Transport, extracellular	2.419	0.131	0.214	0.028	0.028	0.027	0.03	0.026	0.041	0.041	0.04	0.045	0.045	0.028	0.028	0.027	0.03	0.026	0.044	0.044	0.041	0.049	0.047	0.028	0.028	0.027	0.03	0.03	0.042	0.042	0.042	0.047	0.047	0.028	0.028	0.027	0.03	0.03	0.044	0.044	0.041	0.049	0.047	0.011	0.011
MMRNR05372	HMR_6770	H2O[c] + O2[c] + tyrosine[c] => 4-hydroxyphenylpyruvate[c] + H2O2[c] + NH3[c]	ENSMUSG00000074141	Phenylalanine, tyrosine and tryptophan metabolism	0	0.398	0.52	0.391	0.391	0.389	0.396	0.385	0.374	0.374	0.373	0.383	0.383	0.391	0.391	0.39	0.395	0.385	0.428	0.428	0.422	0.439	0.385	0.344	0.344	0.342	0.349	0.349	0.424	0.424	0.424	0.434	0.385	0.345	0.345	0.343	0.349	0.349	0.381	0.381	0.375	0.392	0.385	0.352	0.352
MMRNR03349	HMR_0508	(13Z)-eicosenoyl-CoA[c] + sn-glycerol-3-phosphate[c] => 1-acylglycerol-3P-13-eicose[c] + CoA[c]	ENSMUSG00000024978 or ENSMUSG00000029314 or ENSMUSG00000031545	Glycerolipid metabolism	0.005	0	0	0	0	0	0	0	0	0	0	0	0	0	0	0	0	0	0	0	0	0	0	0	0	0	0	0	0	0	0	0	0	0	0	0	0	0	0	0	0	0	0	0	0
MMRNR03446	HMR_3883	serine[c] => NH3[c] + pyruvate[c]	ENSMUSG00000001323 or ENSMUSG00000029596 or ENSMUSG00000029597	Glycine, serine, alanine, and threonine metabolism	0	0	0	1.12	1.112	0.464	0.926	0.796	1.253	1.253	0.465	1.143	1.143	1.094	1.094	0.459	0.919	0.796	1.651	1.646	0.525	1.537	1.476	1.019	1.01	0.44	0.824	0.818	1.579	1.578	0.523	1.475	1.476	0.992	0.992	0.436	0.818	0.818	1.549	1.543	0.501	1.434	1.373	0	0
MMRNR04231	HMR_1102	Leukotriene B4[m] + NADP+[m] => 12-keto-LTB4[m] + H+[m] + NADPH[m]	ENSMUSG00000022947 or ENSMUSG00000051483	Leukotriene metabolism	726.736	4.524	0.472	0	0	0	0	0	0	0	0	0	0	0	0	0	0	0	0	0	0	0	0	0	0	0	0	0	0	0	0	0	0	0	0	0	0	0	0	0	0	0	0	0	0
MMRNR05855	HMR_4095	acetyl-CoA[m] + H2O[m] => acetate[m] + CoA[m]	ENSMUSG00000021620	Pyruvate metabolism	407.719	0	0	0	0	0	0	0	0	0	0	0	0	0	0	0	0	0	0	0	0	0	0	0	0	0	0	0	0	0	0	0	0	0	0	0	0	0	0	0	0	0	0	0	0
MMRNR06582	ILEt4	isoleucine[s] + Na+[s] => isoleucine[c] + Na+[c]	ENSMUSG00000021565	Transport, extracellular	0	0	0	0	0	0	0	0	0	0	0	0	0.183	0	0	0	0	0.213	0	0	0	0	0	0	0	0	0	0	0	0	0	0	0	0	0	0	0	0	0	0	0	0	0	0	0
MMRNR01355	HMR_2656	CoA[m] + stearoylcarnitine[m] <=> L-carnitine[m] + stearoyl-CoA[m]	ENSMUSG00000026853 or ENSMUSG00000028607	Carnitine shuttle (mitochondrial)	0	0.068	0	0	0	0	0	0	0	0	0	0	0	0	0	0	0	0	0	0	0	0	0	0	0	0	0	0	0	0	0	0	0	0	0	0	0	0	0	0	0	0	0	0	0
MMRNR07120	r1995	lysine[s] + serine[c] => lysine[c] + serine[s]	ENSMUSG00000024131 or ENSMUSG00000030492	Transport, extracellular	0	0	0.251	0	0	0	0	0	0	0	0	0	0	0	0	0	0	0	0	0	0	0	0	0	0	0	0	0	0	0	0	0	0	0	0	0	0	0	0	0	0	0	0	0	0
MMRNR01493	HMGCOASim	acetoacetyl-CoA[m] + acetyl-CoA[m] + H2O[m] => CoA[m] + H+[m] + HMG-CoA[m]	ENSMUSG00000027875 or ENSMUSG00000093930	Cholesterol metabolism	0	0	0	0	0	0	0	0	0	0	0	0	1.89	0	0	0	0	0	0	0	0	0	3.215	0	0	0	0	0	0	0	0	0	0	0	0	0	0	0	0	0	0	0	3.205	0	0
MMRNR02256	HMR_2344	3(S)-hydroxy-13-cis-eicosenoyl-CoA[c] => H2O[c] + trans,cis-2,13-eicosadienoyl-CoA[c]	ENSMUSG00000025868 or ENSMUSG00000028497 or ENSMUSG00000033629 or ENSMUSG00000035376 or ENSMUSG00000063275	Fatty acid biosynthesis	0.016	0	0	0	0	0	0	0	0	0	0	0	0	0	0	0	0	0	0	0	0	0	0	0	0	0	0	0	0	0	0	0	0	0	0	0	0	0	0	0	0	0	0	0	0
MMRNR05264	RPI	ribose-5-phosphate[c] <=> D-Ribulose 5-Phosphate[c]	ENSMUSG00000053604	Pentose phosphate pathway	0	0	0	-0.003	-0.004	0	-0.004	0	0	0	-1.114	0	0	0	0	-1.159	0	0	0	0	0	0	0	-0.003	-0.004	0	-0.004	0	0	0	-1.06	0	0	0	0	-1.16	0	0	0	0	0	0	0	0	0
MMRNR09281	HMR_4729	N-pantothenoylcysteine[c] <=> N-pantothenoylcysteine[m]		Transport, mitochondrial	-982.497	-0.667	-2.713	0	0	0	0	0	0	0	0	0	0	0	0	0	0	0	0	0	0	0	0	0	0	0	0	0	0	0	0	0	0	0	0	0	0	0	0	0	0	0	0	0	0
MMRNR04832	HMR_4257	ATP[c] + nicotinate ribonucleotide[c] <=> deamido-NAD[c] + PPi[c]	ENSMUSG00000028992 or ENSMUSG00000032456	NAD metabolism	-999.288	0	0	-3.74	-6.553	-5.827	-4.27	-6.476	-5.756	-2.633	-1.778	-4.065	-6.323	-4.365	-6.553	-5.827	-4.358	-6.476	-5.756	-2.326	-0.657	-4.033	-6.476	-3.74	-6.553	-5.827	-4.269	-6.476	-4.068	-2.643	-1.789	-4.076	-6.334	-4.365	-6.553	-2.086	-4.358	-6.476	-3.558	-2.325	-0.656	-4.032	-6.476	-5.756	-6.553
MMRNR10323	HMR_0462	2-lysolecithin pool[c] <=> 2-lysolecithin pool[r]		Transport, endoplasmic reticular	-0.251	-0.023	-0.018	-0.005	-0.005	-0.005	-0.006	-0.005	-0.007	-0.007	-0.007	-0.008	-0.008	-0.005	-0.005	-0.005	-0.006	-0.005	-0.008	-0.008	-0.007	-0.009	-0.008	-0.005	-0.005	-0.005	-0.006	-0.006	-0.007	-0.007	-0.007	-0.008	-0.008	-0.005	-0.005	-0.005	-0.006	-0.006	-0.008	-0.008	-0.007	-0.009	-0.008	-0.002	-0.002
MMRNR09144	LYStm	H+[m] + lysine[c] <=> H+[c] + lysine[m]	ENSMUSG00000031482	Transport, mitochondrial	0.277	0.563	0.472	0.054	0.054	0	0.058	0.048	0.082	0.082	0	0.091	0.091	0.054	0.054	0	0.058	0.048	0.089	0.089	0	0.1	0.095	0.054	0.054	0	0.058	0.058	0.086	0.086	0	0.095	0.095	0.054	0.054	0	0.058	0.058	0.089	0.089	0	0.099	0.095	0.017	0
MMRNR02344	CSNATr	acetyl-CoA[c] + L-carnitine[c] <=> CoA[c] + O-Acetylcarnitine[c]	ENSMUSG00000024900 or ENSMUSG00000026853 or ENSMUSG00000078937	Carnitine shuttle (cytosolic)	-602.981	0	-0.003	-0.165	-0.165	-0.003	-0.004	-0.023	-0.002	-0.002	0	-0.002	-0.002	-0.003	-0.166	-0.003	-0.004	-0.012	0	0	0	0	-0.002	-0.165	-0.165	-0.003	-0.004	-0.004	-0.002	-0.002	0	-0.002	-0.002	-0.003	-0.166	-0.003	-0.004	-0.004	0	0	0	0	-0.002	0.065	0.064
MMRNR02869	DESAT16_2	H+[c] + NADH[c] + O2[c] + palmitoyl-CoA[c] => 2 H2O[c] + NAD+[c] + palmitoleoyl-CoA[c]	ENSMUSG00000025203 or ENSMUSG00000037071	Fatty acid desaturation	726.883	0	0.004	0.318	0.317	0.318	0.315	0.307	0	0.023	0	0	0	0.317	0.317	0.318	0.315	0.305	0.036	0.036	0.036	0.036	0	0.317	0.317	0.319	0.314	0.314	0.021	0.021	0.036	0.021	0	0.317	0.317	0.318	0.314	0.314	0.036	0.036	0.036	0.036	0	0	0.297
MMRNR00129	HMR_4628	acetyl-CoA[c] + glucosamine-6-phosphate[c] => CoA[c] + N-acetylglucosamine-6-phosphate[c]	ENSMUSG00000037722	Amino sugar and nucleotide sugar metabolism	0	0	0	0	0	0.136	0.152	0	0	0	0	0	0	0	0	0	0.152	0	0	0	0	0	0	0	0	0	0.152	0	0.211	0	0	0	0	0	0	0	0	0	0	0	0	0	0	0.056	0.055
MMRNR10382	EXC_BOTH_C00163[s]	<=> propanoate[s]		Exchange reactions	757.606	0	0	0	0	0	0	0	0	0	0	0	0	0	0	0	0	0	0	0	0	0	0	0	0	0	0	0	0	0	0	0	0	0	0	0	0	0	0	0	0	0	0	0	0
MMRNR09755	r0541	glutaryl-CoA[m] + H+[m] + ubiquinone[m] <=> CO2[m] + crotonyl-CoA[m] + ubiquinol[m]	ENSMUSG00000003809	Tryptophan metabolism	0.277	0	0	0.054	0.054	0.052	0.058	0.048	0	0.082	0.082	0.091	0	0.054	0.054	0.053	0.058	0.048	0.089	0.089	0.084	0.1	0	0.054	0.054	0.052	0.058	0	0.086	0.086	0.086	0.095	0.095	0.054	0.054	0.053	0.058	0.058	0.089	0.089	0.084	0.099	0	0.017	0.017
MMRNR05686	HMR_4611	ATP[c] + thioredoxin[c] => dATP[c] + H2O[c] + oxidized thioredoxin[c]	ENSMUSG00000020649 or ENSMUSG00000022292 or ENSMUSG00000030978	Purine metabolism	0	0.013	0.01	0.005	0.005	0.005	0.006	0.006	0.005	0.144	0.005	0.005	0.005	0.005	0.005	0.005	0.006	0.006	0.005	0.005	0.005	0.005	0.005	0.005	0.005	0.005	0.006	0.006	0.005	0.304	0.005	0.429	0.005	0.005	0.011	0.005	0.285	0.006	0.005	0.005	0.005	0.005	0.005	0.004	0.456
MMRNR02879	DESAT20_2	(8Z,11Z,14Z,17Z)-eicosatetraenoyl-CoA[c] + H+[c] + NADH[c] + O2[c] => (5Z,8Z,11Z,14Z,17Z)-eicosapentaenoyl-CoA[c] + 2 H2O[c] + NAD+[c]	ENSMUSG00000010663 or ENSMUSG00000024665	Fatty acid biosynthesis	1.49	0.023	0.004	0.023	0.023	0.023	0.023	0.022	0.007	0.007	0.007	0.007	0.007	0.023	0.023	0.023	0.023	0.022	0.007	0.007	0.007	0.007	0.006	0.023	0.023	0.023	0.023	0.023	0.006	0.007	0.007	0.007	0.006	0.023	0.023	0.023	0.023	0.023	0.007	0.007	0.007	0.007	0.006	0.021	0.021
MMRNR09619	HMR_2509	(6Z,9Z,12Z,15Z,18Z,21Z)-tetracosahexaenoyl-CoA[c] <=> (6Z,9Z,12Z,15Z,18Z,21Z)-tetracosahexaenoyl-CoA[p]	ENSMUSG00000031378	Transport, peroxisomal	0.924	0.002	0.001	0.003	0.003	0.003	0.003	0.004	0.002	0.002	0	0.002	0.002	0.003	0.003	0.003	0.003	0.004	0	0	0	0	0.002	0.003	0.003	0.003	0.003	0.003	0.002	0.002	0	0.002	0.002	0.003	0.003	0.003	0.003	0.003	0	0	0	0	0.002	0	0.004
MMRNR04649	r1446	butyryl-CoA[m] + ubiquinone[m] => crotonyl-CoA[m] + ubiquinol[m]	ENSMUSG00000020777	Miscellaneous	0	0	0	0	0	0	0	0	0	0	0	0	0	0	0	0	0	0	0	0	0	0	0	0	0	0	0	0	0	0	0	0	0	0	0	0	0	0	0	0	0	0	0	0.297	0
MMRNR09765	HMR_3166	(S)-3-hydroxybutyryl-CoA[m] + NAD+[m] => acetoacetyl-CoA[m] + H+[m] + NADH[m]	ENSMUSG00000025260 or ENSMUSG00000025745 or ENSMUSG00000027984	Tryptophan metabolism	0.277	0.563	0.472	0.054	0.054	0.052	0.058	0.048	0.082	0.082	0.082	0.091	0.091	0.054	0.054	0.053	0.058	0.048	0.089	0.089	0.084	0.1	0.095	0.054	0.054	0.052	0.058	0.058	0.086	0.086	0.086	0.095	0.095	0.054	0.054	0.053	0.058	0.058	0.089	0.089	0.084	0.099	0.095	0.315	0.017
MMRNR02983	GGH_5DHFe	4 H2O[s] + pentaglutamyl-folate(DHF)[s] => dihydrofolate[s] + 4 glutamate[s]	ENSMUSG00000073987	Folate metabolism	276.251	0	0	0	0	0	0	0	0	0	0	0	0	0	0	0	0	0	0	0	0	0	0	0	0	0	0	0	0	0	0	0	0	0	0	0	0	0	0	0	0	0	0	0	0
MMRNR09028	HMR_8531	formaldehyde[c] <=> formaldehyde[l]		Transport, lysosomal	-11.424	-1.032	-0.837	-0.24	-0.241	-0.231	-0.259	-0.227	-0.327	-0.327	-0.324	-0.36	-0.36	-0.242	-0.242	-0.234	-0.259	-0.227	-0.349	-0.351	-0.331	-0.389	-0.374	-0.24	-0.241	-0.231	-0.259	-0.259	-0.339	-0.339	-0.337	-0.374	-0.374	-0.242	-0.242	-0.234	-0.259	-0.259	-0.349	-0.351	-0.33	-0.388	-0.373	-0.113	-0.112
MMRNR10772	HMR_5238	LDL remnant[l] => 25 2-lysolecithin pool[l] + apoB100[l] + 110 CDP-diacylglycerol-LD-PI pool[l] + 1515 cholesterol-ester pool[l] + 680 cholesterol[l] + 425 PC-LD pool[l] + 30 PE-LD pool[l] + 160 SM pool[l]		Pool reactions	0.01	0.001	0.001	0	0	0	0	0	0	0	0	0	0	0	0	0	0	0	0	0	0	0	0	0	0	0	0	0	0	0	0	0	0	0	0	0	0	0	0	0	0	0	0	0	0
MMRNR10143	HMR_0580	1-acylglycerol-3P-CL pool[m] + acyl-CoA-CL pool[m] => CoA[m] + phosphatidate-CL pool[m]	ENSMUSG00000032540 or ENSMUSG00000034254 or ENSMUSG00000026922 or ENSMUSG00000001211 or ENSMUSG00000023827 or ENSMUSG00000031467 or ENSMUSG00000054469 or ENSMUSG00000038732 or ENSMUSG00000020646	Glycerophospholipid metabolism	0.408	0.006	0.005	0.003	0.003	0.003	0.003	0.003	0.002	0.002	0.002	0.003	0.003	0.003	0.003	0.003	0.003	0.003	0.003	0.003	0.002	0.003	0.003	0.003	0.003	0.003	0.003	0.003	0.003	0.003	0.002	0.003	0.003	0.003	0.003	0.003	0.003	0.003	0.003	0.003	0.002	0.003	0.003	0.002	0.002
MMRNR05034	HMR_8489	H2O[c] + ITP[c] => IMP[c] + PPi[c]	ENSMUSG00000074797	Nucleotide metabolism	674.984	0	0	0	0	0	0	0	0	0	0	0	0	0	0	0	0	0	0	0	0	0	0	0	0	0	0	0	0	0	0	0	0	0	0	0	0	0	0	0	0	0	0	0	0
MMRNR03335	HMR_0494	palmitoleoyl-CoA[c] + sn-glycerol-3-phosphate[c] => 1-acylglycerol-3P-palmn[c] + CoA[c]	ENSMUSG00000024978 or ENSMUSG00000029314 or ENSMUSG00000031545	Glycerolipid metabolism	0.005	0	0	0	0	0	0	0	0	0	0	0	0	0	0	0	0	0	0	0	0	0	0	0	0	0	0	0	0	0	0	0	0	0	0	0	0	0	0	0	0	0	0	0	0
MMRNR03514	HMR_4363	2-phospho-D-glycerate[c] <=> H2O[c] + PEP[c]	ENSMUSG00000059040 or ENSMUSG00000060600	Glycolysis / Gluconeogenesis	1000	2.258	2.138	2.452	2.947	2.496	4.318	3.248	2.452	2.947	2.496	4.318	3.248	2.452	2.947	2.496	4.318	3.248	2.452	2.947	2.496	4.318	3.248	2.452	2.947	2.496	4.318	3.248	2.452	2.947	2.496	4.318	3.248	2.452	2.947	2.496	4.318	3.248	2.452	2.947	2.496	4.318	3.248	-1.139	-1.127
MMRNR10392	EXC_BOTH_C00041[s]	<=> alanine[s]		Exchange reactions	-1000	0.182	0.155	0.182	0.182	0.182	0.182	0.182	0.155	0.155	0.155	0.155	0.155	0.182	0.182	0.182	0.182	0.182	0.182	0.182	0.182	0.182	0.182	0.182	0.182	0.182	0.182	0.182	0.182	0.182	0.182	0.182	0.182	0.182	0.182	0.182	0.182	0.182	0.182	0.182	0.182	0.182	0.182	0.182	0.182
MMRNR10112	HMR_0761	ceramide pool[c] + UDP-glucose[c] => glucosylceramide pool[c] + UDP[c]	ENSMUSG00000028381	Sphingolipid metabolism	2.419	0.131	0.214	0.028	0.028	0.027	0.03	0.026	0.041	0.041	0.04	0.045	0.045	0.028	0.028	0.027	0.03	0.026	0.044	0.044	0.041	0.049	0.047	0.028	0.028	0.027	0.03	0.03	0.042	0.042	0.042	0.047	0.047	0.028	0.028	0.027	0.03	0.03	0.044	0.044	0.041	0.049	0.047	0.011	0.011
MMRNR05867	HMR_8512	D-lactate[c] + NAD+[c] => H+[c] + NADH[c] + pyruvate[c]	ENSMUSG00000031958	Pyruvate metabolism	196.315	0	0	4.546	3.865	3.939	3.752	4.656	2.273	0.995	1.189	1.563	2.62	4.535	3.257	3.512	3.748	4.656	3.733	2.456	2.837	3.035	4.001	4.521	4.052	3.956	3.726	4.779	3.664	2.386	2.454	2.962	4.001	4.509	3.231	3.53	3.722	4.779	3.706	2.429	2.854	3.008	3.992	3.356	3.569
MMRNR09197	r2435	L-carnitine[m] + L-Palmitoylcarnitine[c] <=> L-carnitine[c] + L-Palmitoylcarnitine[m]	ENSMUSG00000020334 or ENSMUSG00000021265 or ENSMUSG00000023829 or ENSMUSG00000032602 or ENSMUSG00000052562	Transport, mitochondrial	-741.09	0	0	0	0	0	0	0	0.023	0	0	0	0.021	0	0	0	0	0	0	0	0	0	0	0	0	0	0	0	0	0	0	0	0	0	0	0	0	0	0	0	0	0	0	0	0
MMRNR09644	HMR_4900	O2[c] <=> O2[p]		Transport, peroxisomal	2.475	0.001	0.002	0.124	0.125	0.061	0.002	0.002	0.001	0.001	0	0.001	0.001	0.064	0.125	0.002	0.002	0.002	0	0.096	0.09	0	0.001	0.124	0.125	0.061	0.002	0.002	0.001	0.001	0	0.001	0.001	0.064	0.125	0.002	0.002	0.002	0	0.095	0.09	0	0.001	0.026	0.028
MMRNR09922	OIVD2m	3-methyl-2-oxobutyrate[m] + CoA[m] + NAD+[m] => CO2[m] + isobutyryl-CoA[m] + NADH[m]	ENSMUSG00000000340 or ENSMUSG00000020664 or ENSMUSG00000032263 or ENSMUSG00000060376	Valine, leucine, and isoleucine metabolism	998.235	0	0	0.31	0.31	0.309	0.312	0	0.292	0.292	0.292	0.298	0	0.31	0.31	0.31	0.312	0.305	0.335	0.335	0.332	0.342	0.338	0.272	0.272	0.271	0.274	0.274	0.333	0.333	0.333	0.338	0.338	0.272	0.272	0.271	0.274	0.274	0.297	0.297	0.294	0.303	0	0.286	0.286
MMRNR09964	RDH1a	NADP+[c] + retinol[c] => H+[c] + NADPH[c] + Retinal[c]	ENSMUSG00000008435 or ENSMUSG00000020621 or ENSMUSG00000066441	Vitamin A metabolism	805.671	0	0.691	0	0	0	1.436	4.618	0	0	0	0	1.21	0	0	0	0	0	0	0	0	0	0	0	0	0	0	9.159	0	0	0	0	0	0	0	0	0	0	0	0	0	0	1.387	0	0
MMRNR00844	HMR_1768	4-cholesten-7alpha,12alpha,27-triol-3-one[c] + H+[c] + NADPH[c] => 5beta-cholestan-7alpha,12alpha,27-triol-3-one[c] + NADP+[c]	ENSMUSG00000038641	Bile acid metabolism	3.871	0	0	0.124	0.125	0.12	0.134	0.115	0.177	0.177	0.176	0.196	0.196	0.125	0.125	0.121	0.134	0.115	0.19	0.191	0.18	0.212	0.203	0.124	0.125	0.12	0.134	0.134	0.184	0.184	0.183	0.203	0.203	0.125	0.125	0.121	0.134	0.134	0.19	0.191	0.18	0.212	0.203	0.051	0.051
MMRNR02257	HMR_2345	H+[c] + NADPH[c] + trans,cis-2,13-eicosadienoyl-CoA[c] => (13Z)-eicosenoyl-CoA[c] + NADP+[c]	ENSMUSG00000031708	Fatty acid biosynthesis	0.016	0	0	0	0	0	0	0	0	0	0	0	0	0	0	0	0	0	0	0	0	0	0	0	0	0	0	0	0	0	0	0	0	0	0	0	0	0	0	0	0	0	0	0	0
MMRNR06106	GLDBRAN	glycogenin G4G4[c] + H2O[c] => glucose[c] + glycogenin G7[c]	ENSMUSG00000033400	Starch and sucrose metabolism	94.733	7.794	5.433	1.649	1.719	1.621	1.798	1.828	1.687	1.74	1.713	1.793	1.812	1.698	1.751	1.724	1.806	1.828	1.636	1.706	1.609	1.782	1.808	1.649	1.719	1.621	1.798	1.825	1.684	1.737	1.71	1.789	1.808	1.698	1.751	1.725	1.806	1.825	1.636	1.706	1.609	1.782	1.808	1.421	1.496
MMRNR05074	HMR_2501	3(S)-hydroxy-tetracosa-9,12,15,18,21-all-cis-pentaenoyl-CoA[c] => 2-trans-9,12,15,18,21-all-cis-tetracosahexaenoyl-CoA[c] + H2O[c]	ENSMUSG00000025868 or ENSMUSG00000028497 or ENSMUSG00000033629 or ENSMUSG00000035376 or ENSMUSG00000063275	Omega-3 fatty acid metabolism	0.961	0.002	0.002	0.003	0.003	0.003	0.003	0.004	0.002	0.002	0	0.002	0.002	0.003	0.003	0.003	0.003	0.004	0	0	0	0	0.002	0.003	0.003	0.003	0.003	0.003	0.002	0.002	0	0.002	0.002	0.003	0.003	0.003	0.003	0.003	0	0	0	0	0.002	0	0.004
MMRNR06640	SERLYSNaex	lysine[c] + Na+[s] + serine[s] => lysine[s] + Na+[c] + serine[c]	ENSMUSG00000000958 or ENSMUSG00000024131	Transport, extracellular	990.921	0	0	0	0	0	0	0	0	0	0	0	0	0	0	0	0	0	0	0	0	0	0	0	0	0	0	0	0	0	0	0	0	0	0	0	0	0	0	0	0	0	0	0	0
MMRNR03414	HMR_0636	ATP[c] + choline[c] => ADP[c] + phosphocholine[c]	ENSMUSG00000022617 or ENSMUSG00000024843	Glycerophospholipid metabolism	0	0	0	0	0	0	0	0	0	0	0	0	0	0	0	0	0	0	0	0	0	0	0	0	0	0	0	0	0	0	0	0	0	0	0	0	0	0	0	0	0	0	0	0.028	0.028
MMRNR02275	HMR_2292	H+[c] + NADPH[c] + O2[c] + stearoyl-CoA[c] => (13Z)-octadecenoyl-CoA[c] + 2 H2O[c] + NADP+[c]	ENSMUSG00000025203	Fatty acid desaturation	0.016	0	0	0	0	0	0	0	0	0	0	0	0	0	0	0	0	0	0	0	0	0	0	0	0	0	0	0	0	0	0	0	0	0	0	0	0	0	0	0	0	0	0	0	0
MMRNR00048	HMR_0390	10,13,16,19-docosatetraenoyl-CoA[c] + H2O[c] => 10,13,16,19-docosatetraenoic acid[c] + CoA[c]	ENSMUSG00000021226 or ENSMUSG00000021228 or ENSMUSG00000028937 or ENSMUSG00000039653 or ENSMUSG00000052392	Acyl-CoA hydrolysis	0.003	0	0	0	0	0	0	0	0	0	0	0	0	0	0	0	0	0	0	0	0	0	0	0	0	0	0	0	0	0	0	0	0	0	0	0	0	0	0	0	0	0	0	0	0
MMRNR02346	DCSPTN1CRNt	(4Z,7Z,10Z,13Z,16Z)-docosapentaenoylcarnitine[c] <=> (4Z,7Z,10Z,13Z,16Z)-docosapentaenoylcarnitine[m]	ENSMUSG00000032602	Transport, mitochondrial	0	0	0.001	0	0	0	0	0	0	0	0	0	0	0	0	0	0	0	0	0	0	0	0	0	0	0	0	0	0	0	0	0	0	0	0	0	0	0	0	0	0	0	0	0	0
MMRNR05084	HMR_2524	3-oxo-tetracosa-12,15,18,21-all-cis-tetraenoyl-CoA[c] + H+[c] + NADPH[c] => 3(S)-hydroxy-tetracosa-12,15,18,21-all-cis-tetraenoyl-CoA[c] + NADP+[c]	ENSMUSG00000027195	Omega-3 fatty acid metabolism	0.212	0	0.003	0	0	0	0.001	0.001	0	0	0	0	0	0	0	0	0.001	0.001	0	0	0	0	0	0	0	0	0.001	0.001	0	0	0	0	0	0	0	0	0.001	0.001	0	0	0	0	0	0	0.001
MMRNR04905	r0531	cytidine[c] + dUTP[c] <=> CMP[c] + dUDP[c] + H+[c]	ENSMUSG00000002550 or ENSMUSG00000026558	Nucleotide metabolism	2.727	-0.039	-0.033	0	0	0	0	0	-0.008	-0.008	-0.009	-0.01	-0.01	0	0	0	0	0	-0.01	-0.01	-0.009	-0.012	-0.01	0	0	0	0	0	-0.009	-0.009	-0.009	-0.01	-0.01	0	0	0	0	0	-0.01	-0.01	-0.009	-0.012	-0.01	0	0
MMRNR10798	EXC_BOTH_Cx1261[s]	<=> omega-3-arachidonic acid[s]		Exchange reactions	2.116	0.024	0.007	0.024	0.024	0.024	0.024	0.024	0.007	0.007	0.007	0.007	0.007	0.024	0.024	0.024	0.024	0.024	0.007	0.007	0.007	0.007	0.007	0.024	0.024	0.024	0.024	0.024	0.007	0.007	0.007	0.007	0.007	0.024	0.024	0.024	0.024	0.024	0.007	0.007	0.007	0.007	0.007	0.024	0.024
MMRNR00619	HMR_3173	3-oxoheneicosanoyl-CoA[m] + CoA[m] => acetyl-CoA[m] + nonadecanoyl-CoA[m]	ENSMUSG00000025745 or ENSMUSG00000036880 or ENSMUSG00000059447	Beta-oxidation (mitochondrial)	110.215	0	0.1	0.5	0.5	0.5	0.5	0.5	0.1	0.1	0.1	0.1	0.1	0.5	0.5	0.5	0.5	0.5	0.5	0.5	0.5	0.5	0.5	0.5	0.5	0.5	0.5	0.5	0.5	0.5	0.5	0.5	0.5	0.5	0.5	0.5	0.5	0.5	0.5	0.5	0.5	0.5	0.5	0.5	0.5
MMRNR03351	HMR_0510	9-eicosenoyl-CoA[c] + sn-glycerol-3-phosphate[c] => 1-acylglycerol-3P-9-eicose[c] + CoA[c]	ENSMUSG00000024978 or ENSMUSG00000029314 or ENSMUSG00000031545	Glycerolipid metabolism	0.005	0	0	0	0	0	0	0	0	0	0	0	0	0	0	0	0	0	0	0	0	0	0	0	0	0	0	0	0	0	0	0	0	0	0	0	0	0	0	0	0	0	0	0	0
MMRNR00984	RE3346C	3alpha,7alpha,12alpha-trihydroxy-5beta-cholestanate[c] + 2 H+[c] + NADH[c] <=> 3alpha,7alpha,12alpha-trihydroxy-5beta-cholestan-27-al[c] + H2O[c] + NAD+[c]	ENSMUSG00000010025 or ENSMUSG00000019102 or ENSMUSG00000026687	Bile acid metabolism	-3.871	0	0	-0.124	0	-0.12	0	-0.115	-0.177	-0.177	-0.176	-0.196	-0.196	-0.125	0	0	0	-0.115	-0.19	0	0	-0.212	-0.203	-0.124	0	-0.12	0	-0.134	0	0	0	0	-0.203	-0.125	-0.125	0	0	-0.134	-0.19	-0.191	-0.18	0	-0.203	0	0
MMRNR02638	RE3169R	H+[r] + NADPH[r] + Trans,Cis,Cis,Cis,Cis-2,10,13,16,19-Docosapentaenoyl Coenzyme A[r] <=> 10,13,16,19-docosatetraenoyl-CoA[r] + NADP+[r]	ENSMUSG00000006390	Fatty acid oxidation	0	0	0	0	0	0	0	0	0	0	0	0	0	0	0	0	0	0	0	0	0	0	0	0	0	0	0	0	0	0	0	0	0	0	0	0	0	0	0	0	0	0	0	0.001	0
MMRNR00006	HMR_0206	(7Z)-tetradecenoyl-CoA[c] + H2O[c] => (7Z)-tetradecenoic acid[c] + CoA[c]	ENSMUSG00000021226 or ENSMUSG00000021228 or ENSMUSG00000028937 or ENSMUSG00000039653 or ENSMUSG00000052392	Acyl-CoA hydrolysis	0.003	0	0	0	0	0	0	0	0	0	0	0	0	0	0	0	0	0	0	0	0	0	0	0	0	0	0	0	0	0	0	0	0	0	0	0	0	0	0	0	0	0	0	0	0
MMRNR02345	DCSPTN1CPT2	(4Z,7Z,10Z,13Z,16Z)-docosapentaenoylcarnitine[m] + CoA[m] <=> (4Z,7Z,10Z,13Z,16Z)-docosapentaenoyl-CoA[m] + L-carnitine[m]	ENSMUSG00000026853 or ENSMUSG00000028607	Carnitine shuttle (mitochondrial)	0	0	0.002	0	0	0	0	0	0	0	0	0	0	0	0	0	0	0	0	0	0	0	0	0	0	0	0	0	0	0	0	0	0	0	0	0	0	0	0	0	0	0	0	0	0
MMRNR05218	HMR_4715	ATP[m] + pantetheine[m] => ADP[m] + phosphopantetheine[m]	ENSMUSG00000018846 or ENSMUSG00000029056 or ENSMUSG00000033610 or ENSMUSG00000037514	Pantothenate and CoA biosynthesis	658.603	0	0	0	0	0	0	0	0	0	0	0	0	0	0	0	0	0	0	0	0	0	0	0	0	0	0	0	0	0	0	0	0	0	0	0	0	0	0	0	0	0	0	0	0
MMRNR03573	PFK	ATP[c] + fructose-6-phosphate[c] => ADP[c] + fructose-1,6-bisphosphate[c] + H+[c]	ENSMUSG00000020277 or ENSMUSG00000021196 or ENSMUSG00000033065	Glycolysis / Gluconeogenesis	514.975	0	0	1.7	0	0	2.233	2.588	2.142	2.067	0	2.705	2.498	2.188	0	0	2.633	2.588	1.646	0	0	2.168	2.472	0	1.656	0	2.233	2.559	2.116	2.201	0	2.841	2.472	2.188	0	0	2.594	2.559	1.646	0	0	1.465	2.472	0	0
MMRNR00626	HMR_3180	3-hydroxyheptadecanoyl-CoA[m] + NAD+[m] => 3-oxoheptadecanoyl-CoA[m] + H+[m] + NADH[m]	ENSMUSG00000025260 or ENSMUSG00000025745 or ENSMUSG00000027984	Beta-oxidation (mitochondrial)	110.14	0	0.099	0.5	0.5	0.5	0.5	0.5	0.1	0.1	0.1	0.1	0.1	0.5	0.5	0.5	0.5	0.5	0.5	0.5	0.5	0.5	0.5	0.5	0.5	0.5	0.5	0.5	0.5	0.5	0.5	0.5	0.5	0.5	0.5	0.5	0.5	0.5	0.5	0.5	0.5	0.5	0.5	0.5	0.5
MMRNR02276	HMR_2293	H+[c] + NADPH[c] + O2[c] + stearoyl-CoA[c] => cis-vaccenoyl-CoA[c] + 2 H2O[c] + NADP+[c]	ENSMUSG00000025203	Fatty acid desaturation	1.647	0.004	0.008	0.006	0.006	0.005	0.006	0.007	0.003	0.003	0.003	0.003	0.003	0.006	0.006	0.005	0.006	0.007	0.003	0.003	0.003	0.003	0.003	0.006	0.006	0.005	0.006	0.006	0.003	0.003	0.003	0.003	0.003	0.006	0.006	0.005	0.006	0.006	0.003	0.003	0.003	0.003	0.003	0.007	0.007
MMRNR08347	HMR_5753	alanine[c] + asparagine[s] + Na+[s] => alanine[s] + asparagine[c] + Na+[c]	ENSMUSG00000001918	Transport, extracellular	98.174	0	0	0	0	0	0	0	0	0	0	0	0	0	0	0	0	0	0	0	0	0	0	0	0	0	0	0	0	0	0	0	0	0	0	0	0	0	0	0	0	0	0	0	0
MMRNR04678	RE2513C	Chloride[c] + H+[c] + H2O2[c] <=> H2O[c] + hypochlorite[c]	ENSMUSG00000026701	Miscellaneous	-524.28	0	0	0	0	0	0	0	0	0	0	0	0	0	0	0	0	0	0	0	0	0	0	0	0	0	0	0	0	0	0	0	0	0	0	0	0	0	0	0	0	0	0	0	0
MMRNR06631	PROt4	Na+[s] + proline[s] => Na+[c] + proline[c]	ENSMUSG00000022462 or ENSMUSG00000022464	Transport, extracellular	25.23	0	0	0	0	0	0	0	0	0	0	0	0	0	0	0	0	0	0	0	0	0	0	0	0	0	0	0	0	0	0	0	0	0	0	0	0	0	0	0	0	0	0.47	0	0
MMRNR01189	HMR_2762	(4Z,7Z,10Z,13Z,16Z)-docosapentaenoyl-CoA[c] + L-carnitine[c] <=> (4Z,7Z,10Z,13Z,16Z)-docosapentaenoylcarnitine[c] + CoA[c]	ENSMUSG00000024900 or ENSMUSG00000078937	Carnitine shuttle (cytosolic)	0	0	0.002	0	0	0	0	0	0	0	0	0	0	0	0	0	0	0	0	0	0	0	0	0	0	0	0	0	0	0	0	0	0	0	0	0	0	0	0	0	0	0	0	0	0
MMRNR05726	HMR_4018	ADP[m] + GTP[m] <=> ATP[m] + GDP[m]	ENSMUSG00000020857 or ENSMUSG00000024177 or ENSMUSG00000026575 or ENSMUSG00000032478 or ENSMUSG00000037601 or ENSMUSG00000073435	Purine metabolism	-924.972	0	0	-2.897	-1.575	-2.656	-1.497	-2.674	-2.898	-0.975	-2.657	-1.497	-2.674	-2.897	-0.975	-2.656	-1.497	-2.674	-2.897	-0.975	-2.656	-1.497	-2.674	-2.897	-1.788	-2.656	-1.497	-2.674	-2.897	-0.975	-2.656	-1.497	-2.674	-2.897	-0.975	-2.656	-1.497	-2.674	-2.897	-0.975	-2.656	-1.497	-2.674	-3.196	-2.825
MMRNR05636	RE2888C	H2O2[c] + Urate[c] <=> Alloxan[c] + 2 H+[c] + urea[c]	ENSMUSG00000026701	Purine metabolism	0	19.361	9.91	0	0	0	0	0	0	0	0	0	0	0	0	0	0	0	0	0	0	0	0	0	0	0	0	0	0	0	0	0	0	0	0	0	0	0	0	0	0	0	0	0	0
MMRNR06124	MALT	H2O[c] + maltose[c] => 2 glucose[c]	ENSMUSG00000025579 or ENSMUSG00000062646 or ENSMUSG00000068587	Starch and sucrose metabolism	0	0.297	0	0	0	0	0	0	1.018	0	0	0	0	0	0	0	0	0	0	0	0	0	0	0	0	0	0	0	0	0	0	0	0	0	0	0	0	0	0	0	0	0	0	0	0
MMRNR05715	HMR_6602	H2O2[c] + Urate[c] <=> Alloxan[c] + urea[c]	ENSMUSG00000020674	Purine metabolism	0	-19.361	-9.91	0	0	0	0	0	0	0	0	0	0	0	0	0	0	0	0	0	0	0	0	0	0	0	0	0	0	0	0	0	0	0	0	0	0	0	0	0	0	0	0	0	0
MMRNR09563	r2516	(S)-Lactate[p] + H+[p] <=> (S)-Lactate[c] + H+[c]	ENSMUSG00000032902	Transport, peroxisomal	4.95	0.003	0.003	0.249	0.25	0.123	0.004	0.004	0.002	0.002	0	0.002	0.002	0.129	0.251	0.003	0.004	0.004	0	0.191	0.18	0	0.002	0.248	0.249	0.123	0.004	0.004	0.002	0.002	0	0.002	0.002	0.128	0.25	0.003	0.004	0.004	0	0.191	0.18	0	0.002	0.052	0.056
MMRNR03331	HMR_0490	(7Z)-tetradecenoyl-CoA[c] + sn-glycerol-3-phosphate[c] => 1-acylglycerol-3P-7-tetrade[c] + CoA[c]	ENSMUSG00000024978 or ENSMUSG00000029314 or ENSMUSG00000031545	Glycerolipid metabolism	0.005	0	0	0	0	0	0	0	0	0	0	0	0	0	0	0	0	0	0	0	0	0	0	0	0	0	0	0	0	0	0	0	0	0	0	0	0	0	0	0	0	0	0	0	0
MMRNR00629	HMR_3183	(2E)-pentadecenoyl-CoA[m] + H2O[m] => 3-hydroxypentadecanoyl-CoA[m]	ENSMUSG00000025465 or ENSMUSG00000025745	Beta-oxidation (mitochondrial)	0.019	0	0	0	0	0	0	0	0	0	0	0	0	0	0	0	0	0	0	0	0	0	0	0	0	0	0	0	0	0	0	0	0	0	0	0	0	0	0	0	0	0	0	0	0
MMRNR01313	HMR_2924	(9Z,12Z,15Z,18Z)-tetracosatetraenoyl-CoA[c] + L-carnitine[c] <=> (9Z,12Z,15Z,18Z)-tetracosatetraenoylcarnitine[c] + CoA[c]	ENSMUSG00000024900 or ENSMUSG00000078937	Carnitine shuttle (endoplasmic reticular)	0	0	0	0	0	0	0	0	0	0	0	0	0	0	0	0	0	0	0	0	0	0	0	0	0	0	0	0	0	0	0	0	0	0	0	0	0	0	0	0	0	0	0	-0.001	0
MMRNR07814	ARGtD	arginine[s] <=> arginine[c]	ENSMUSG00000031596 or ENSMUSG00000041313	Transport, extracellular	0	0	0	0	0	0	0	0	0	0	0	0	0	0	0	0	0	0	0	0	0	0	0	0	0	0	0	0	0	0	0	0	0	0	0	0	0	0	0	0	0	0	0	0	-0.029
MMRNR07835	H2Ot	H2O[s] <=> H2O[c]	ENSMUSG00000004655 or ENSMUSG00000011034 or ENSMUSG00000023013 or ENSMUSG00000024411 or ENSMUSG00000028427 or ENSMUSG00000030762	Transport, extracellular	1000	4.922	0.394	10.805	12.154	11.722	12.539	12.543	10.7	11.965	10.55	10.67	10.571	10.805	12.154	11.722	12.539	12.543	10.805	12.154	11.722	12.539	12.543	10.805	12.154	11.722	12.539	12.543	10.11	12.154	11.088	11.183	11.628	10.805	12.154	11.722	12.539	12.543	10.805	12.154	11.722	12.539	12.543	10.805	12.154
MMRNR10098	HMR_7588	acyl-CoA-LD-TG2 pool[c] + DHAP[c] => acylglycerone-phosphate[c] + CoA[c]	ENSMUSG00000031985	Acylglycerides metabolism	18.116	0.022	0.017	0.1	0.1	0.096	0.108	0.111	0.044	0.044	0.038	0.043	0.043	0.101	0.101	0.097	0.108	0.111	0.037	0.037	0.038	0.034	0.042	0.1	0.1	0.096	0.108	0.108	0.044	0.044	0.037	0.042	0.042	0.101	0.101	0.097	0.108	0.108	0.037	0.037	0.038	0.034	0.042	0.095	0.094
MMRNR09967	RDH3	11-cis-retinol[c] + NAD+[c] <=> 11-cis-retinal[c] + H+[c] + NADH[c]	ENSMUSG00000025350	Vitamin A metabolism	0	0	0	0	0	0	0	-9.159	0	0	0	0	0	0	0	0	0	0	0	0	0	0	-9.159	0	0	0	0	-5.07	0	0	0	0	-3.331	0	0	0	0	-5.792	-2.8	0	0	-4.581	-9.159	0	0
MMRNR02489	r0633	NADP+[m] + octanoyl-CoA[m] <=> (2E)-octenoyl-CoA[m] + H+[m] + NADPH[m]	ENSMUSG00000026189	Fatty acid oxidation	0	0	0	0	0	0	0	0	0	0	0	0	0	0	0	0	0	0	0	0	0	0	0	0	0	0	0	0	0	0	0	0	0	0	0	0	0	0	0	0	0	0	0	0.297	0
MMRNR06690	r1143	aspartate[s] + Na+[s] => aspartate[c] + Na+[c]	ENSMUSG00000005089 or ENSMUSG00000024935	Transport, extracellular	0	0.282	0.244	0.282	0.282	0.282	0.282	0.282	0.244	0.244	0.244	0.244	0.244	0.282	0.282	0.282	0.282	0.282	0.282	0.282	0.282	0.282	0.282	0.244	0.244	0.244	0.244	0.244	0.282	0.282	0.282	0.282	0.282	0.244	0.244	0.244	0.244	0.244	0.244	0.244	0.244	0.244	0.244	0.282	0.282
MMRNR01169	HMR_2675	CoA[c] + nonadecanoylcarnitine[c] <=> L-carnitine[c] + nonadecanoyl-CoA[c]	ENSMUSG00000024900 or ENSMUSG00000078937	Carnitine shuttle (cytosolic)	0.019	0	0	0	0	0	0	0	0	0	0	0	0	0	0	0	0	0	0	0	0	0	0	0	0	0	0	0	0	0	0	0	0	0	0	0	0	0	0	0	0	0	0	0	0
MMRNR04960	HMR_7863	CDP[c] + UDP[c] <=> CTP[c] + UMP[c]	ENSMUSG00000028719	Nucleotide metabolism	0	0	0	0	0	0	0	0	0	0	0	0	0	0	0	0	0	0	0	0	0	0	0	0	0	0	0	0	0	0	0	0	0	0	0	0	0	0	0	0	0	0	0	0.077	0
MMRNR06682	r0946	citrulline[c] + ornithine[s] <=> citrulline[s] + ornithine[c]	ENSMUSG00000030492	Transport, extracellular	0	0	0	0	0	0	0	0	0	0	0	0	0	0	0	0	0	0	0	0	0	0	0	0	0	0	0	0	0	0	0	0	0	0	0	0	0	0	0	0	0	0	0	-0.021	0
MMRNR06527	DGSNt	deoxyguanosine[s] <=> deoxyguanosine[c]	ENSMUSG00000023942	Transport, extracellular	-405.958	0	0	0	0	0	0	0	0	0	0	0	0	0	0	0	0	0	0	0	0	0	0	0	0	0	0	0	0	0	0	0	0	0	0	0	0	0	0	0	0	0	0	0	0
MMRNR02251	HMR_2334	3-oxo-hexacosenoyl-CoA[c] + H+[c] + NADPH[c] => 3(S)-hydroxy-hexacosenoyl-CoA[c] + NADP+[c]	ENSMUSG00000027195	Fatty acid biosynthesis	0.019	0	0	0	0	0	0	0	0	0	0	0	0	0	0	0	0	0	0	0	0	0	0	0	0	0	0	0	0	0	0	0	0	0	0	0	0	0	0	0	0	0	0	0	0
MMRNR09876	ORNTArm	AKG[m] + ornithine[m] <=> glutamate[m] + L-glutamate 5-semialdehyde[m]	ENSMUSG00000030934	Urea cycle	-1000	0.248	0.206	0.147	0.147	-0.227	0.149	0.145	0.141	0.141	-0.304	0.145	0.145	0.147	0.147	-0.213	0.149	0.145	0.161	0.161	-0.43	0.166	0.164	0.129	0.13	-0.205	0.132	0.132	0.16	0.159	-0.422	0.164	0.164	0.13	0.13	-0.192	0.132	0.132	0.144	0.144	-0.408	0.149	0.147	-0.489	-0.498
MMRNR00842	HMR_1766	cholest-5-ene-3beta,7alpha,27-triol[c] + NAD+[c] => 4-cholesten-7alpha,27-diol-3-one[c] + H+[c] + NADH[c]	ENSMUSG00000042289	Bile acid metabolism	3.871	0	0	0.124	0.125	0.12	0.134	0.115	0.177	0.177	0.176	0.196	0.196	0.125	0.125	0.121	0.134	0.115	0.19	0.191	0.18	0.212	0.203	0.124	0.125	0.12	0.134	0.134	0.184	0.184	0.183	0.203	0.203	0.125	0.125	0.121	0.134	0.134	0.19	0.191	0.18	0.212	0.203	0.051	0.051
MMRNR10183	HMR_7591	1-acylglycerol-3P-LD-TG1 pool[c] + NADP+[c] <=> acylglycerone-phosphate[c] + H+[c] + NADPH[c]	ENSMUSG00000028692	Glycerophospholipid metabolism	-18.116	-0.022	-0.017	-0.1	-0.1	-0.096	-0.108	-0.111	-0.044	-0.044	-0.038	-0.043	-0.043	-0.101	-0.101	-0.097	-0.108	-0.111	-0.037	-0.037	-0.038	-0.034	-0.042	-0.1	-0.1	-0.096	-0.108	-0.108	-0.044	-0.044	-0.037	-0.042	-0.042	-0.101	-0.101	-0.097	-0.108	-0.108	-0.037	-0.037	-0.038	-0.034	-0.042	-0.095	-0.094
MMRNR06751	r1591	proline[c] + serine[s] <=> proline[s] + serine[c]	ENSMUSG00000040010	Transport, extracellular	-294.789	0	0	0	0	0	0	0	0	0	0	-0.222	0	-0.597	-0.597	0	0	0	-0.597	0	-0.597	0	0	0	0	-0.517	0	0	0	0	0	0	0	0	0	0	0	0	0	0	-0.517	-0.294	-0.046	-0.597	0
MMRNR09709	HMR_4652	fumarate[m] + ubiquinol[m] <=> succinate[m] + ubiquinone[m]	ENSMUSG00000000171 or ENSMUSG00000009863 or ENSMUSG00000021577 or ENSMUSG00000058076	Tricarboxylic acid cycle and glyoxylate/dicarboxylate metabolism	-1000	-6.346	-3.623	-10.643	-4.023	-12.256	-11.072	-9.404	-5.001	-6.574	-6.372	-6.205	-3.468	-10.794	-4.654	-10.966	-11.079	-9.404	-8.077	-9.657	-5.451	-8.321	-2.042	-10.899	-4.065	-12.41	-11.328	-1.937	-3.497	-9.695	-8.982	-3.728	-2.042	-11.051	-12.502	-11.118	-11.336	-1.937	-8.334	-9.914	-5.605	-3.864	-2.211	-6.767	-14.553
MMRNR09149	ORNt3m	H+[c] + ornithine[m] <=> H+[m] + ornithine[c]	ENSMUSG00000031482	Transport, mitochondrial	0	0	0	0	0	0.175	0	0	0	0	0.222	0	0	0	0	0.161	0	0	0	0	0.346	0	0	0	0	0.153	-0.132	0	0	0	0.336	0	0	0	0	0.139	0	0	0	0	0.324	0	0	0	0.481
MMRNR09701	HMR_4147	CoA[m] + GTP[m] + succinate[m] <=> GDP[m] + Pi[m] + succinyl-CoA[m]	ENSMUSG00000022110 or ENSMUSG00000052738 or ENSMUSG00000061838	Tricarboxylic acid cycle and glyoxylate/dicarboxylate metabolism	-1000	-0.626	-0.031	-8.715	-9.784	-9.147	-9.968	-7.895	-6.383	-8.056	-6.405	-7.706	-5.754	-8.702	-10.375	-8.705	-9.964	-7.895	-7.791	-9.463	-8.16	-9.12	-7.091	-8.668	-9.524	-9.105	-9.921	-7.965	-7.732	-9.405	-7.764	-9.061	-7.091	-8.655	-10.328	-8.662	-9.917	-7.965	-7.743	-9.415	-8.117	-9.072	-7.061	-7.668	-7.739
MMRNR04405	HMR_4239	2-oxoadipate[m] + CoA[m] + NAD+[m] => CO2[m] + glutaryl-CoA[m] + H+[m] + NADH[m]	ENSMUSG00000004789 or ENSMUSG00000010914 or ENSMUSG00000020456 or ENSMUSG00000020664 or ENSMUSG00000025815	Lysine metabolism	0.277	0.563	0.472	0.054	0.054	0.052	0.058	0.048	0.082	0.082	0.082	0.091	0.091	0.054	0.054	0.053	0.058	0.048	0.089	0.089	0.084	0.1	0.095	0.054	0.054	0.052	0.058	0.058	0.086	0.086	0.086	0.095	0.095	0.054	0.054	0.053	0.058	0.058	0.089	0.089	0.084	0.099	0.095	0.017	0.017
MMRNR05076	HMR_2505	(9Z,12Z,15Z,18Z,21Z)-tetracosapentaenoyl-CoA[c] + H+[c] + NADH[c] + O2[c] => (6Z,9Z,12Z,15Z,18Z,21Z)-tetracosahexaenoyl-CoA[c] + 2 H2O[c] + NAD+[c]	ENSMUSG00000010663 or ENSMUSG00000024664 or ENSMUSG00000024665	Omega-3 fatty acid metabolism	0.943	0.002	0.002	0.003	0.003	0.003	0.003	0.004	0.002	0.002	0	0.002	0.002	0.003	0.003	0.003	0.003	0.004	0	0	0	0	0.002	0.003	0.003	0.003	0.003	0.003	0.002	0.002	0	0.002	0.002	0.003	0.003	0.003	0.003	0.003	0	0	0	0	0.002	0	0.004
MMRNR01334	HMR_2609	L-carnitine[c] + tetradecanoylcarnitine[m] <=> L-carnitine[m] + tetradecanoylcarnitine[c]	ENSMUSG00000020334 or ENSMUSG00000021265 or ENSMUSG00000023829 or ENSMUSG00000032602 or ENSMUSG00000052562	Carnitine shuttle (mitochondrial)	0	0	0	0	0	0	0	0.001	0.001	0.001	0	0.001	0.001	0	0	0	0	0.001	0	0	0	0.001	0.001	0	0	0	0.001	0.001	0.001	0.001	0	0.001	0.001	0	0	0	0	0	0	0	0	0.001	0.001	0	0
MMRNR05676	HMR_4489	dATP[c] + fructose[c] => dADP[c] + fructose-6-phosphate[c]	ENSMUSG00000000628 or ENSMUSG00000020080 or ENSMUSG00000025877 or ENSMUSG00000037012	Purine metabolism	0	0	0	0	0	0	0	0	0	0.139	0	0	0	0	0	0	0	0	0	0	0	0	0	0	0	0	0	0	0	0.299	0	0.424	0	0	0.006	0	0.28	0	0	0	0	0	0	0	0
MMRNR09930	ILETA	AKG[c] + isoleucine[c] <=> 2-oxo-3-methylvalerate[c] + glutamate[c]	ENSMUSG00000030826	Valine, leucine, and isoleucine metabolism	1.536	0.45	0.376	0.265	0.265	0.263	0.269	0.261	0.257	0.257	0.256	0.265	0.265	0.265	0.265	0.263	0.269	0.261	0.292	0.293	0.288	0.301	0.298	0.384	0.384	0.382	0.388	0.388	0.289	0.29	0.289	0.298	0.298	0.384	0.384	0.382	0.388	0.388	0.411	0.411	0.407	0.42	0.417	0.234	0.234
MMRNR03592	HMR_0846	CMP-N-acetylneuraminate[c] + GT1b[c] => CMP[c] + GQ1b[c]	ENSMUSG00000025425	Glycosphingolipid metabolism	2.419	0.131	0.214	0.028	0.028	0.027	0.03	0.026	0.041	0.041	0.04	0.045	0.045	0.028	0.028	0.027	0.03	0.026	0.044	0.044	0.041	0.049	0.047	0.028	0.028	0.027	0.03	0.03	0.042	0.042	0.042	0.047	0.047	0.028	0.028	0.027	0.03	0.03	0.044	0.044	0.041	0.049	0.047	0.011	0.011
MMRNR02110	HMR_0345	AMP[c] + hexacosenoyl-CoA[c] + PPi[c] <=> ATP[c] + CoA[c] + ximenic acid[c]	ENSMUSG00000032281 or ENSMUSG00000024207 or ENSMUSG00000018796 or ENSMUSG00000032883 or ENSMUSG00000031278 or ENSMUSG00000024981 or ENSMUSG00000020333 or ENSMUSG00000027359	Fatty acid oxidation	0.003	0	0	0	0	0	0	0	0	0	0	0	0	0	0	0	0	0	0	0	0	0	0	0	0	0	0	0	0	0	0	0	0	0	0	0	0	0	0	0	0	0	0	0	0
MMRNR02366	FACOAL1832	ATP[c] + CoA[c] + linolenate[c] <=> AMP[c] + linolenoyl-CoA[c] + PPi[c]		Fatty acid oxidation	5.765	0.001	0.004	0.011	0.011	0.011	0.011	0.011	0.004	0.004	0.004	0.004	0.004	0.011	0.011	0.011	0.011	0.011	0.004	0.004	0.004	0.004	0.004	0.011	0.011	0.011	0.011	0.011	0.004	0.004	0.004	0.004	0.004	0.011	0.011	0.011	0.011	0.011	0.004	0.004	0.004	0.004	0.004	0.011	0.011
MMRNR00046	HMR_0382	(11Z,14Z,17Z)-eicosatrienoyl-CoA[c] + H2O[c] => (11Z,14Z,17Z)-eicosatrienoic acid[c] + CoA[c]	ENSMUSG00000021226 or ENSMUSG00000021228 or ENSMUSG00000028937 or ENSMUSG00000039653 or ENSMUSG00000052392	Acyl-CoA hydrolysis	0.003	0	0	0	0	0	0	0	0	0	0	0	0	0	0	0	0	0	0	0	0	0	0	0	0	0	0	0	0	0	0	0	0	0	0	0	0	0	0	0	0	0	0	0	0
MMRNR04962	HMR_7865	2 UDP[c] <=> UMP[c] + UTP[c]	ENSMUSG00000028719	Nucleotide metabolism	51.736	0	0	10.607	0	0	0	10.404	9.079	0	8.698	8.982	0	0	0	0	0	10.407	10.474	0	0	0	9.536	0	0	0	0	0	0	0	0	0	9.536	0	10.607	10.546	0	10.474	10.427	0	0	10.133	9.506	0	0
MMRNR05786	HMR_4577	orotidine-5-phosphate[c] + PPi[c] <=> Orotate[c] + PRPP[c]	ENSMUSG00000022814	Pyrimidine catabolism	0	0	0	-0.014	-0.014	-0.013	-0.015	-0.018	-0.004	-0.004	-0.003	-0.003	-0.003	-0.014	-0.014	-0.014	-0.015	-0.018	-0.002	-0.002	-0.003	-0.001	-0.003	-0.014	-0.014	-0.013	-0.015	-0.015	-0.004	-0.004	-0.003	-0.003	-0.003	-0.014	-0.014	-0.014	-0.015	-0.015	-0.002	-0.002	-0.003	-0.001	-0.003	-0.021	-0.021
MMRNR10354	EXC_IN_C00407[s]	=> isoleucine[s]		Exchange reactions	0	0.213	0.183	0.213	0.213	0.213	0.213	0.213	0.183	0.183	0.183	0.183	0.183	0.213	0.213	0.213	0.213	0.213	0.213	0.213	0.213	0.213	0.213	0.332	0.332	0.332	0.332	0.332	0.213	0.213	0.213	0.213	0.213	0.332	0.332	0.332	0.332	0.332	0.332	0.332	0.332	0.332	0.332	0.213	0.213
MMRNR10475	EXC_BOTH_Cx765[s]	<=> chitin-component[s]		Exchange reactions	9.676	0	0	0	0	0	0	0	0	0	0	0	0	0	0	0	0	0	0	0	0	0	0	0	0	0	0	0	0	0	0	0	0	0	0	0	0	0	0	0	0	0	0	0	0
MMRNR01682	MDHm	(S)-Malate[m] + NAD+[m] <=> H+[m] + NADH[m] + OAA[m]	ENSMUSG00000019179	Tricarboxylic acid cycle and glyoxylate/dicarboxylate metabolism	0	6.398	4.143	0	0	0	0	0	0	0	0	0	0	0	0	0	0	0	0	0	0	0	0	0	0	0	0	0	0	0	0	0	0	0	0	0	0	0	0	0	0	0	0	-0.594	0
MMRNR04953	HMR_7162	0.18 ADP[c] + 0.3 CDP[c] + 0.34 GDP[c] + 0.18 UDP[c] => Pi[c] + RNA[c]	ENSMUSG00000020464	Nucleotide metabolism	10.967	0.174	0.137	0.07	0.07	0.068	0.076	0.076	0.067	0.067	0.064	0.072	0.072	0.071	0.071	0.068	0.076	0.076	0.068	0.068	0.066	0.074	0.074	0.07	0.07	0.068	0.076	0.076	0.069	0.069	0.066	0.074	0.074	0.071	0.071	0.068	0.076	0.076	0.068	0.068	0.065	0.074	0.074	0.061	0.06
MMRNR04556	SULFOX	2 ferricytochrome C[m] + H2O[c] + sulfite[c] => 2 ferrocytochrome C[m] + 2 H+[c] + sulfate[c]	ENSMUSG00000049858	Cysteine and methionine metabolism	0	0.273	0.283	0.05	0.05	0.049	0.051	0.048	0.177	0	0.177	0.179	0.179	0.05	0.05	0.049	0.051	0.048	0.06	0.06	0.058	0.063	0.061	0.169	0.169	0.168	0.17	0.17	0.059	0.059	0.059	0.061	0.061	0.169	0.169	0.168	0.17	0.17	0.096	0.179	0.177	0.182	0.18	0.039	0.039
MMRNR10172	HMR_0632	2-lysolecithin pool[c] + acyl-CoA-LD-PC pool[c] => CoA[c] + PC-LD pool[c]	ENSMUSG00000004270 or ENSMUSG00000021608 or ENSMUSG00000027134 or ENSMUSG00000033192	Glycerophospholipid metabolism	0	0.015	0	0.002	0.002	0.002	0.003	0.002	0.004	0.004	0.004	0.005	0.005	0.002	0.002	0.002	0.003	0.002	0.005	0.005	0.005	0.005	0.005	0.002	0.002	0.002	0.003	0.003	0.005	0.005	0.005	0.005	0.005	0.002	0.002	0.002	0.003	0.003	0.005	0.005	0.005	0.005	0.005	0	0
MMRNR07165	r2043	histidine[s] + serine[c] => histidine[c] + serine[s]	ENSMUSG00000024131 or ENSMUSG00000030492	Transport, extracellular	0	0	0	0.097	0.097	0	0	0	0	0.083	0	0.083	0.083	0.097	0.097	0	0.097	0.097	0.097	0.097	0	0.097	0	0.083	0.083	0	0.083	0.083	0.097	0.097	0	0	0.097	0.083	0.083	0	0.083	0.083	0.083	0.083	0	0.083	0	0	0
MMRNR02373	FACOAL205	ATP[c] + CoA[c] + EPA[c] <=> (5Z,8Z,11Z,14Z,17Z)-eicosapentaenoyl-CoA[c] + AMP[c] + PPi[c]	ENSMUSG00000018796 or ENSMUSG00000024981 or ENSMUSG00000027359 or ENSMUSG00000031278 or ENSMUSG00000032883	Fatty acid oxidation	-0.009	0	-0.001	0	0	0	0	0	0	0	0	0	0	0	0	0	0	0	0	0	0	0	0	0	0	0	0	0	0	0	0	0	0	0	0	0	0	0	0	0	0	0	0	0	0
MMRNR09282	HMR_4738	2-aminoadipate 6-semialdehyde[c] + L-2-aminoadipate[m] <=> 2-aminoadipate 6-semialdehyde[m] + L-2-aminoadipate[c]		Transport, mitochondrial	-0.277	0	0	-0.054	-0.054	-0.052	-0.058	-0.048	0	0	0	0	0	-0.054	-0.054	-0.053	-0.058	0	0	-0.089	-0.053	-0.1	0	-0.054	-0.054	-0.052	-0.058	-0.058	0	-0.086	0	-0.095	0	-0.054	-0.054	-0.053	-0.058	0	0	-0.089	-0.084	-0.099	0	-0.017	-0.017
MMRNR10574	EXC_BOTH_C00415[s]	<=> dihydrofolate[s]		Exchange reactions	-276.251	0	0	0	0	0	0	0	0	0	0	0	0	0	0	0	0	0	0	0	0	0	0	0	0	0	0	0	0	0	0	0	0	0	0	0	0	0	0	0	0	0	0	0	0
MMRNR04934	HMR_4054	ATP[c] + thymidine[c] => ADP[c] + dTMP[c]	ENSMUSG00000025574	Nucleotide metabolism	0.809	0.013	0.01	0.005	0.005	0.005	0.006	0.006	0.005	0.005	0.005	0.005	0.005	0.005	0.005	0.005	0.006	0.006	0.005	0.005	0.005	0.005	0.005	0.005	0.005	0.005	0.006	0.006	0.005	0.005	0.005	0.005	0.005	0.005	0.005	0.005	0.006	0.006	0.005	0.005	0.005	0.005	0.005	0.004	0.004
MMRNR04645	r1418	H+[s] + HCO3-[s] <=> CO2[s] + H2O[s]	ENSMUSG00000027555 or ENSMUSG00000027556 or ENSMUSG00000027559 or ENSMUSG00000028463 or ENSMUSG00000032373 or ENSMUSG00000038526 or ENSMUSG00000041261	Miscellaneous	991.719	13	13	13.574	16.038	14.587	13.525	13.082	11.826	14.012	13	13.087	13	12.965	15.039	13.62	14.779	15.807	13.089	15.167	13.569	13.539	13	14.05	15.874	14.446	13.345	13.154	12.135	14.331	13	13.537	13.94	12.936	15.424	13.739	14.884	15.565	13.207	15.5	14.24	13.486	13	12.874	13.7
MMRNR05687	HMR_4612	ADP[c] + thioredoxin[c] => dADP[c] + H2O[c] + oxidized thioredoxin[c]	ENSMUSG00000020649 or ENSMUSG00000022292 or ENSMUSG00000030978	Purine metabolism	131.797	0	0	0.436	0.435	0.438	0.431	0.433	0.432	0.293	0.434	0.426	0.426	0.435	0.435	0.437	0.43	0.433	0.429	0.429	0.433	0.423	0.424	0.436	0.435	0.438	0.431	0.431	0.43	0.131	0.431	0	0.424	0.435	0.429	0.437	0.151	0.431	0.43	0.429	0.433	0.423	0.424	0.451	0
MMRNR06241	HMR_3851	3-sulfinylpyruvic acid[c] + H2O[c] => pyruvate[c] + sulfite[c]		Sulfur metabolism	0	0.273	0.283	0.05	0.05	0.049	0.051	0.048	0.177	0.177	0.177	0.179	0.179	0.05	0.05	0.049	0.051	0.048	0.06	0.06	0.058	0.063	0.061	0.169	0.169	0.168	0.17	0.17	0.059	0.059	0.059	0.061	0.061	0.169	0.169	0.168	0.17	0.17	0.179	0.179	0.177	0.182	0.18	0.039	0.039
MMRNR09100	ACACt2m	Acetoacetate[c] + H+[c] <=> Acetoacetate[m] + H+[m]	ENSMUSG00000032902	Transport, mitochondrial	0	0.059	-0.674	0.391	0.391	0.311	0.308	0.316	0.258	0.258	0.264	0.256	0.256	0.31	0.391	0.311	0.308	0.311	0.309	0.309	0.31	0.308	0.254	0.344	0.344	0.264	0.262	0.262	0.304	0.304	0.31	0.302	0.254	0.263	0.345	0.264	0.262	0.262	0.263	0.263	0.263	0.261	0.254	0.352	0.352
MMRNR00058	HMR_0430	(11Z,14Z)-eicosadienoyl-CoA[c] + H2O[c] => (11Z,14Z)-eicosadienoic acid[c] + CoA[c]	ENSMUSG00000021226 or ENSMUSG00000021228 or ENSMUSG00000028937 or ENSMUSG00000039653 or ENSMUSG00000052392	Acyl-CoA hydrolysis	0.003	0	0	0	0	0	0	0	0	0	0	0	0	0	0	0	0	0	0	0	0	0	0	0	0	0	0	0	0	0	0	0	0	0	0	0	0	0	0	0	0	0	0	0	0
MMRNR09456	HMR_8510	(R)-S-lactoylglutathione[c] <=> (R)-S-lactoylglutathione[m]		Transport, mitochondrial	196.315	0	0	4.546	3.865	3.939	3.752	4.656	2.273	0.995	1.189	1.563	2.62	4.535	3.257	3.512	3.748	4.656	3.733	2.456	2.837	3.035	4.001	4.521	4.052	3.956	3.726	4.779	3.664	2.386	2.454	2.962	4.001	4.509	3.231	3.53	3.722	4.779	3.706	2.429	2.854	3.008	3.992	3.356	3.569
MMRNR03282	HMR_8767	alpha-D-galactose-1-phosphate[c] + UTP[c] => PPi[c] + UDP-galactose[c]	ENSMUSG00000036073	Galactose metabolism	49.317	0	0	4.599	3.156	4.4	5.551	4.985	5.613	5.253	5.431	5.505	4.821	5.419	5.367	5.55	5.64	4.985	5.072	4.717	4.294	5.417	4.803	5.186	5.015	4.4	5.551	4.956	5.597	5.237	3.572	5.487	4.803	5.727	0	0	5.12	4.956	5.072	4.9	4.294	5.417	4.804	2.539	2.414
MMRNR10353	EXC_IN_C00135[s]	=> histidine[s]		Exchange reactions	9.079	0.097	0.083	0.097	0.097	0.097	0.097	0.097	0.083	0.083	0.083	0.083	0.083	0.097	0.097	0.097	0.097	0.097	0.097	0.097	0.097	0.097	0.097	0.083	0.083	0.083	0.083	0.083	0.097	0.097	0.097	0.097	0.097	0.083	0.083	0.083	0.083	0.083	0.083	0.083	0.083	0.083	0.083	0.097	0.097
MMRNR04692	H2CO3D	CO2[c] + H2O[c] <=> H+[c] + HCO3-[c]	ENSMUSG00000027555 or ENSMUSG00000027556 or ENSMUSG00000027559 or ENSMUSG00000028463 or ENSMUSG00000032373 or ENSMUSG00000038526	Miscellaneous	1000	13.022	14.315	18.154	19.238	18.979	18.756	16.249	18.154	19.238	18.979	18.756	16.249	18.154	19.238	18.979	18.756	16.249	18.154	19.238	18.979	18.756	16.249	18.154	19.238	18.979	18.756	16.249	18.154	19.238	18.979	18.756	16.249	18.154	19.238	18.979	18.756	16.249	18.154	19.238	18.979	18.756	16.249	18.154	19.238
MMRNR00019	HMR_0268	(9E)-octadecenoyl-CoA[c] + H2O[c] => CoA[c] + elaidate[c]	ENSMUSG00000021226 or ENSMUSG00000021228 or ENSMUSG00000028937 or ENSMUSG00000039653 or ENSMUSG00000052392	Acyl-CoA hydrolysis	0.003	0	0	0	0	0	0	0	0	0	0	0	0	0	0	0	0	0	0	0	0	0	0	0	0	0	0	0	0	0	0	0	0	0	0	0	0	0	0	0	0	0	0	0	0
MMRNR10676	EXC_BOTH_C00101[s]	<=> THF[s]		Exchange reactions	0	0.006	0.004	0.179	0.18	0.17	0.197	0.2	0.17	0.17	0.162	0.186	0.186	0.181	0.181	0.173	0.198	0.2	0.163	0.163	0.155	0.18	0.181	0.189	0.19	0.181	0.208	0.208	0.166	0.166	0.158	0.181	0.181	0.192	0.192	0.184	0.208	0.208	0.173	0.174	0.165	0.19	0.191	0.002	0.002
MMRNR05093	HMR_2542	3(S)-hydroxy-docosa-13,16,19-all-cis-trienoyl-CoA[c] => H2O[c] + trans,cis,cis,cis-2,13,16,19-docosatetraenoyl-CoA[c]	ENSMUSG00000025868 or ENSMUSG00000028497 or ENSMUSG00000033629 or ENSMUSG00000035376 or ENSMUSG00000063275	Omega-3 fatty acid metabolism	0.019	0	0	0	0	0	0	0	0	0	0	0	0	0	0	0	0	0	0	0	0	0	0	0	0	0	0	0	0	0	0	0	0	0	0	0	0	0	0	0	0	0	0	0	0
MMRNR05832	LDH_Lm	(S)-Lactate[m] + NAD+[m] <=> H+[m] + NADH[m] + pyruvate[m]	ENSMUSG00000030246 or ENSMUSG00000063229	Pyruvate metabolism	0	1.128	1.404	2.808	4.895	3.633	4.643	2.094	5.01	7.1	4.48	6.819	6.095	2.803	4.893	2.351	4.644	2.094	4.002	6.087	4.546	5.798	3.255	2.757	4.844	3.635	4.591	1.984	4.013	6.103	3.353	5.82	3.255	2.751	4.841	2.352	4.593	1.984	3.951	6.036	4.549	5.747	3.163	0.99	2.889
MMRNR05759	HMR_3931	H+[c] + NADPH[c] + oxidized thioredoxin[c] => NADP+[c] + thioredoxin[c]	ENSMUSG00000000811 or ENSMUSG00000020250	Pyrimidine catabolism	132.877	0.03	0.024	0.448	0.448	0.45	0.444	0.446	0.443	0.443	0.445	0.439	0.439	0.447	0.447	0.449	0.444	0.446	0.441	0.441	0.444	0.436	0.437	0.448	0.448	0.45	0.444	0.444	0.442	0.442	0.443	0.437	0.437	0.447	0.447	0.449	0.444	0.444	0.441	0.441	0.444	0.436	0.437	0.461	0.462
MMRNR09341	HMR_5348	2-oxobutyrate[c] + H+[c] => 2-oxobutyrate[m] + H+[m]	ENSMUSG00000020102 or ENSMUSG00000027896 or ENSMUSG00000032902 or ENSMUSG00000041920 or ENSMUSG00000045775	Transport, mitochondrial	0	0	0	0.218	0.218	0.217	0.22	0.21	0.224	0.224	0.225	0.232	0.232	0.218	0.218	0.217	0.22	0.21	0.256	0.256	0.252	0.265	0.26	0.193	0.193	0.192	0.195	0.195	0.252	0.252	0.253	0.26	0.26	0.193	0.193	0.192	0.195	0.195	0.231	0.231	0.226	0.24	0.235	0.026	0.028
MMRNR10758	EXC_OUT_Biomass	biomass[s] =>		Exchange reactions	355.892	5.653	4.449	2.276	2.284	2.194	2.457	2.461	2.169	2.169	2.093	2.329	2.329	2.299	2.299	2.223	2.461	2.461	2.21	2.218	2.126	2.39	2.391	2.274	2.282	2.192	2.455	2.458	2.232	2.232	2.156	2.392	2.391	2.297	2.297	2.221	2.458	2.458	2.208	2.216	2.124	2.388	2.39	1.965	1.95
MMRNR00520	HMR_3122	(2E)-hexadecenoyl-CoA[m] + H2O[m] => (S)-3-hydroxyhexadecanoyl-CoA[m]	ENSMUSG00000025465 or ENSMUSG00000025745	Beta-oxidation (mitochondrial)	0.335	0.068	0	0.001	0.001	0.001	0.001	0.001	0.023	0.001	0.036	0.021	0.021	0.001	0.001	0.001	0.001	0.001	0.001	0.001	0.001	0.001	0.021	0.001	0.001	0.001	0.001	0.001	0.001	0.001	0.001	0.001	0.021	0.001	0.001	0.001	0.001	0.001	0.001	0.001	0.001	0.001	0.021	0.298	0.001
MMRNR08626	HMR_8077	3 HCO3-[c] + Na+[c] => 3 HCO3-[s] + Na+[s]	ENSMUSG00000021733 or ENSMUSG00000060961	Transport, extracellular	489.641	4.333	4.333	5.97	5.254	5.982	6.348	4.472	6.099	6.65	6.378	6.539	5.47	6.302	6.14	6.354	6.136	4.998	6.341	5.931	6.077	6.556	4.775	5.595	5.247	6.031	6.384	4.519	6.101	6.668	6.38	6.579	5.472	6.263	5.821	6.354	6.003	5.152	6.204	5.625	6.126	6.507	4.787	5.357	5.776
MMRNR02249	HMR_2330	H+[c] + NADPH[c] + trans,cis-2,15-tetracosadienoyl-CoA[c] => (15Z)-tetracosenoyl-CoA[c] + NADP+[c]	ENSMUSG00000031708	Fatty acid biosynthesis	0.038	0	0	0	0	0	0	0	0	0	0	0	0	0	0	0	0	0	0	0	0	0	0	0	0	0	0	0	0	0	0	0	0	0	0	0	0	0	0	0	0	0	0	0	0
MMRNR09292	HMR_4864	succinate[c] + sulfite[m] <=> succinate[m] + sulfite[c]	ENSMUSG00000025792	Transport, mitochondrial	0	0	0	0	0	0	0	0	0	-0.177	0	0	0	0	0	0	0	0	0	0	0	0	0	0	0	0	0	0	0	0	0	0	0	0	0	0	0	0	-0.082	0	0	0	0	0	0
MMRNR05857	HMR_8497	H+[c] + methylglyoxal[c] + NADPH[c] => hydroxyacetone[c] + NADP+[c]	ENSMUSG00000001642 or ENSMUSG00000028692 or ENSMUSG00000028743	Pyruvate metabolism	0	0	0	0	0	0	0	0	0	0	2.683	0	0	0	0	0	0	0	0	0	0	0	0	0	0	0	0	0	0	0	0	0	0	0	0	0	0	0	0	0	0	0	0	0	0
MMRNR10701	EXC_BOTH_C05401[s]	<=> galactosylglycerol[s]		Exchange reactions	-628.685	0	0	0	0	0	0	0	0	0	0	0	0	0	0	0	0	0	0	0	0	0	0	0	0	0	0	0	0	0	0	0	0	0	0	0	0	0	0	0	0	0	0	0	0
MMRNR05960	HMR_9838	NADPH[c] + O2[c] => H+[c] + NADP+[c] + O2-[c]	ENSMUSG00000015340 or ENSMUSG00000030562	ROS detoxification	0	14.131	14.216	8.014	9.222	8.585	8.977	9.401	8.014	7.442	8.347	7.558	9.237	8.014	9.222	8.585	8.978	9.47	7.558	8.569	8.361	8.28	8.848	8.014	9.222	8.585	9.119	9.449	7.54	8.685	7.852	8.627	8.933	8.014	9.222	8.585	9.12	9.47	7.68	8.712	8.475	8.422	8.828	8.014	9.222
MMRNR02872	DESAT18_4	H+[c] + NADH[c] + O2[c] + stearoyl-CoA[c] => 11-Octadecenoyl Coenzyme A[c] + 2 H2O[c] + NAD+[c]	ENSMUSG00000025203 or ENSMUSG00000037071	Fatty acid desaturation	0.056	0	0.001	0	0	0	0	0	0	0	0	0	0	0	0	0	0	0	0	0	0	0	0	0	0	0	0	0	0	0	0	0	0	0	0	0.193	0	0	0	0	0	0	0	0	0
MMRNR08499	HMR_6382	asparagine[s] + H+[c] + Na+[s] => asparagine[c] + H+[s] + Na+[c]	ENSMUSG00000022462 or ENSMUSG00000022464	Transport, extracellular	0	0.749	0.517	0.344	0.942	0.931	0.471	0.597	0.083	0.155	0.517	0.634	0.517	0.175	0.175	0.761	0.471	0.597	0.132	0.348	0.333	0.645	0.597	0.152	0.398	0.286	0.234	0.517	0	0.945	0.597	0.48	0.597	0.011	0.669	0	0.593	0.517	0.156	0.677	0.286	0.158	0	0.333	0.321
MMRNR10398	EXC_BOTH_C00037[s]	<=> glycine[s]		Exchange reactions	0	0.152	0.128	0.152	0.152	0.152	0.152	0.152	0.128	0.128	0.128	0.128	0.128	0.152	0.152	0.152	0.152	0.152	0.152	0.152	0.152	0.152	0.152	0.128	0.128	0.128	0.128	0.128	0.152	0.152	0.152	0.152	0.152	0.128	0.128	0.128	0.128	0.128	0.128	0.128	0.128	0.128	0.128	0.152	0.152
MMRNR03382	HMR_0541	(4Z,7Z,10Z,13Z,16Z)-docosapentaenoyl-CoA[c] + sn-glycerol-3-phosphate[c] => 1-acylglycerol-3P-4,7,10,13,16-docosa[c] + CoA[c]	ENSMUSG00000024978 or ENSMUSG00000029314 or ENSMUSG00000031545	Glycerolipid metabolism	0.043	0	0	0	0	0	0	0	0	0	0	0	0	0	0	0	0	0	0	0	0	0	0	0	0	0	0	0	0	0	0	0	0	0	0	0	0	0	0	0	0	0	0	0	0
MMRNR09963	RDH1	NAD+[c] + retinol[c] <=> H+[c] + NADH[c] + Retinal[c]	ENSMUSG00000025350	Vitamin A metabolism	-805.671	0	-0.691	0	0	0	-1.436	-4.618	0	0	0	0	-1.21	0	0	0	0	0	0	0	0	0	0	0	0	0	0	-9.159	0	0	0	0	0	0	0	0	0	0	0	0	0	0	-1.387	0	0
MMRNR09322	HMR_5101	glutamine[c] + H+[c] => glutamine[m] + H+[m]		Transport, mitochondrial	245.701	0	0	0	0	0	0	0	0	0	0	0	0	0	0	0	0	0	0	0	0	0	0	0	0	0	0	0	0	0	0	0	0	0	0	0	0	0	0	0	0	0	0	0	0
MMRNR00537	HMR_3151	(S)-hydroxyoctanoyl-CoA[m] + NAD+[m] => 3-oxooctanoyl-CoA[m] + H+[m] + NADH[m]	ENSMUSG00000025260 or ENSMUSG00000025745 or ENSMUSG00000027984	Beta-oxidation (mitochondrial)	0	0	0	0	0	0	0	0	0	0	0	0	0	0	0	0	0	0	0	0	0	0	0	0	0	0	0	0	0	0	0	0	0	0	0	0	0	0	0	0	0	0	0	0.297	0
MMRNR01335	HMR_2610	CoA[m] + tetradecanoylcarnitine[m] <=> L-carnitine[m] + myristoyl-CoA[m]	ENSMUSG00000026853 or ENSMUSG00000028607	Carnitine shuttle (mitochondrial)	0	0	0	0	0	0	0	-0.001	-0.001	-0.001	0	-0.001	-0.001	0	0	0	0	-0.001	0	0	0	-0.001	-0.001	0	0	0	-0.001	-0.001	-0.001	-0.001	0	-0.001	-0.001	0	0	0	0	0	0	0	0	-0.001	-0.001	0	0
MMRNR09648	HMR_4930	H+[c] + pyruvate[c] <=> H+[p] + pyruvate[p]	ENSMUSG00000020102 or ENSMUSG00000027896 or ENSMUSG00000032902 or ENSMUSG00000041920 or ENSMUSG00000045775	Transport, peroxisomal	4.95	0.003	0.003	0.249	0.25	0.123	0.004	0.004	0.002	0.002	0	0.002	0.002	0.129	0.251	0.003	0.004	0.004	0	0.191	0.18	0	0.002	0.248	0.249	0.123	0.004	0.004	0.002	0.002	0	0.002	0.002	0.128	0.25	0.003	0.004	0.004	0	0.191	0.18	0	0.002	0.052	0.056
MMRNR01423	HMR_3033	L-carnitine[c] + L-octanoylcarnitine[p] <=> L-carnitine[p] + L-octanoylcarnitine[c]	ENSMUSG00000021265 or ENSMUSG00000032602	Carnitine shuttle (peroxisomal)	0	0	0	-0.04	-0.041	0	0	0	0	0	0	0	0	0	-0.041	0	0	0	0	0	0	0	0	-0.04	-0.04	0	0	0	0	0	0	0	0	0	-0.041	0	0	0	0	0	0	0	0	0	0
MMRNR10571	EXC_BOTH_C00330[s]	<=> deoxyguanosine[s]		Exchange reactions	-405.958	0	0	0	0	0	0	0	0	0	0	0	0	0	0	0	0	0	0	0	0	0	0	0	0	0	0	0	0	0	0	0	0	0	0	0	0	0	0	0	0	0	0	0	0
MMRNR04605	r0587	4-nitrophenyl-phosphate[s] + H2O[s] <=> Pi[s] + PNP[s]	ENSMUSG00000028766	Miscellaneous	-1000	0	0	0	0	0	0	0	0	0	0	0	0	0	0	0	0	0	0	0	0	0	0	0	0	0	0	0	0	0	0	0	0	0	0	0	0	0	0	0	0	0	0	0	0
MMRNR09779	3M4HDXPAC	3-methoxy-4-hydroxyphenylacetaldehyde[c] + H2O[c] + NAD+[c] <=> 2 H+[c] + homovanillate[c] + NADH[c]	ENSMUSG00000010025 or ENSMUSG00000019102 or ENSMUSG00000024885	Tyrosine metabolism	0	0	0	0	0	0	0	0	0	0	0	0	0	0	-0.558	0	0	0	0	0	0	0	0	0	-0.558	0	0	0	0	0	0	0	0	-0.719	0	-1.347	0	0	0	0	0	0	0	0	0
MMRNR03830	HMR_6572	glucose-6-phosphate[c] => 1D-myo-inositol-3-phosphate[c]	ENSMUSG00000019139	Inositol phosphate metabolism	0	0.018	0	0	0	0	0	0	0	0	0	0	0	0	0	0	0	0	0	0	0	0	0	0	0	0	0	0	0	0	0	0	0	0	0	0	0	0	0	0	0	0	0	0	0
MMRNR10144	HMR_0581	CTP[m] + phosphatidate-CL pool[m] => PPi[m] + CDP-diacylglycerol-CL pool[m]	ENSMUSG00000029330 or ENSMUSG00000058793	Glycerophospholipid metabolism	0.408	0.006	0.005	0.003	0.003	0.003	0.003	0.003	0.002	0.002	0.002	0.003	0.003	0.003	0.003	0.003	0.003	0.003	0.003	0.003	0.002	0.003	0.003	0.003	0.003	0.003	0.003	0.003	0.003	0.003	0.002	0.003	0.003	0.003	0.003	0.003	0.003	0.003	0.003	0.003	0.002	0.003	0.003	0.002	0.002
MMRNR05132	HMR_2378	H+[c] + NADPH[c] + trans-2-cis,cis,cis-8,11,14-eicosatetraenoyl-CoA[c] => dihomo-gamma-linolenoyl-CoA[c] + NADP+[c]	ENSMUSG00000031708	Omega-6 fatty acid metabolism	4.74	0.012	0.01	0.014	0.015	0.014	0.016	0.019	0.008	0.008	0.009	0.008	0.008	0.015	0.015	0.014	0.016	0.019	0.009	0.009	0.009	0.009	0.008	0.014	0.015	0.014	0.016	0.016	0.008	0.008	0.009	0.008	0.008	0.015	0.015	0.014	0.016	0.016	0.009	0.009	0.009	0.009	0.008	0.025	0.021
MMRNR03366	HMR_0525	(5Z,8Z,11Z,14Z,17Z)-eicosapentaenoyl-CoA[c] + sn-glycerol-3-phosphate[c] => 1-acylglycerol-3P-5,8,11,14,17-eico[c] + CoA[c]	ENSMUSG00000024978 or ENSMUSG00000029314 or ENSMUSG00000031545	Glycerolipid metabolism	0.12	0	0	0	0	0	0	0	0	0	0	0	0	0	0	0	0	0	0	0	0	0	0	0	0	0	0	0	0	0	0	0	0	0	0	0	0	0	0	0	0	0	0	0	0
MMRNR01138	HMR_1436	Acetoacetate[c] + ATP[c] + CoA[c] => acetoacetyl-CoA[c] + AMP[c] + PPi[c]	ENSMUSG00000029482	Butanoate metabolism	0	0.339	1.194	0	0	0.078	0.087	0.069	0.116	0.116	0.11	0.127	0.127	0.081	0	0.079	0.087	0.074	0.118	0.119	0.112	0.131	0.132	0	0	0.078	0.087	0.087	0.12	0.12	0.114	0.132	0.132	0.081	0	0.079	0.087	0.087	0.118	0.119	0.112	0.131	0.132	0	0
MMRNR02645	RE3174R	10,13,16,19-docosatetraenoyl-CoA[r] + H+[r] + malonyl-CoA[r] => 3-Oxo-Tetracosa-12,15,18,21-All-Cis-Tetraenoyl Coenzyme A[r] + CO2[r] + CoA[r]	ENSMUSG00000006390	Fatty acid oxidation	0	0	0	0	0	0	0	0	0	0	0	0	0	0	0	0	0	0	0	0	0	0	0	0	0	0	0	0	0	0	0	0	0	0	0	0	0	0	0	0	0	0	0	0.001	0
MMRNR00047	HMR_0386	13,16,19-docosatrienoyl-CoA[c] + H2O[c] => 13,16,19-docosatrienoic acid[c] + CoA[c]	ENSMUSG00000021226 or ENSMUSG00000021228 or ENSMUSG00000028937 or ENSMUSG00000039653 or ENSMUSG00000052392	Acyl-CoA hydrolysis	0.003	0	0	0	0	0	0	0	0	0	0	0	0	0	0	0	0	0	0	0	0	0	0	0	0	0	0	0	0	0	0	0	0	0	0	0	0	0	0	0	0	0	0	0	0
MMRNR02331	C181CPT1	L-carnitine[c] + oleoyl-CoA[c] <=> CoA[c] + L-oleoylcarnitine[c]	ENSMUSG00000024900 or ENSMUSG00000078937	Carnitine shuttle (cytosolic)	0.075	0	0.001	0	0	0	0	0	0	0	0	0	0	0	0	0	0	0	0	0	0	0	0	0	0	0	0	0	0	0	0	0	0	0	0	0	0	0	0	0	0	0	0	0	0
MMRNR04824	NADS2	ATP[c] + deamido-NAD[c] + glutamine[c] + H2O[c] => AMP[c] + glutamate[c] + H+[c] + NAD+[c] + PPi[c]	ENSMUSG00000031090	NAD metabolism	0.712	0	0	0	0	0	0	0	0	0	0	0	0	0	0	0	0	0	0	0	0	0	0	0	0	0	0	0	0	0	0	0	0	0	0	0	0	0	0	0	0	0	0	0	0
MMRNR02478	r0430	H+[r] + L-carnitine[r] + malonyl-CoA[r] => CoA[r] + malonyl-carnitin[r]	ENSMUSG00000024900 or ENSMUSG00000028607 or ENSMUSG00000078937	Carnitine shuttle (endoplasmic reticular)	0	0	0	0	0	0	0	0	0	0	0	0	0	0	0	0	0	0	0	0	0	0	0	0	0	0	0	0	0	0	0	0	0	0	0	0	0	0	0	0	0	0	0	0.005	0
MMRNR02290	HMR_2203	3-hydroxyeicosanoyl-CoA[c] => (2E)-eicosenoyl-CoA[c] + H2O[c]	ENSMUSG00000025868 or ENSMUSG00000028497 or ENSMUSG00000033629 or ENSMUSG00000035376 or ENSMUSG00000063275	Fatty acid elongation	0.075	0	0.001	0	0	0	0	0	0	0	0	0	0	0	0	0	0	0	0	0	0	0	0	0	0	0	0	0	0	0	0	0	0	0	0	0	0	0	0	0	0	0	0	0	0
MMRNR06553	FRUt1r	fructose[s] <=> fructose[c]	ENSMUSG00000005107 or ENSMUSG00000026791 or ENSMUSG00000027690 or ENSMUSG00000028976	Transport, extracellular	0	1.608	0	1.66	1.619	0.93	2.26	2.581	0	0.139	0	0.451	0	0	0.045	0	0.319	0	1.703	1.662	0.968	2.313	2.602	1.659	1.618	0.93	2.259	2.585	0	0.299	0	0.614	0	0	0.006	0	0.28	0	1.702	1.661	0.968	2.313	2.602	0	0
MMRNR02248	HMR_2328	3(S)-hydroxy-cis-15-tetracosaenoyl-CoA[c] => H2O[c] + trans,cis-2,15-tetracosadienoyl-CoA[c]	ENSMUSG00000025868 or ENSMUSG00000028497 or ENSMUSG00000033629 or ENSMUSG00000035376 or ENSMUSG00000063275	Fatty acid biosynthesis	0.038	0	0	0	0	0	0	0	0	0	0	0	0	0	0	0	0	0	0	0	0	0	0	0	0	0	0	0	0	0	0	0	0	0	0	0	0	0	0	0	0	0	0	0	0
MMRNR10312	HMR_5255	2-lysolecithin pool[l] => 2-lysolecithin pool[r]		Transport, lysosomal	0.251	0.023	0.018	0.005	0.005	0.005	0.006	0.005	0.007	0.007	0.007	0.008	0.008	0.005	0.005	0.005	0.006	0.005	0.008	0.008	0.007	0.009	0.008	0.005	0.005	0.005	0.006	0.006	0.007	0.007	0.007	0.008	0.008	0.005	0.005	0.005	0.006	0.006	0.008	0.008	0.007	0.009	0.008	0.002	0.002
[truncated: 153 more rows]
[truncated: 18 more columns]
