# Supplementary material for: Systematic diet composition swap in a mouse genome-scale metabolic model reveals determinants of obesogenic diet metabolism in liver cancer
Source: iScience. 2023 Jan 24;26(2):106040. doi: 10.1016/j.isci.2023.106040 (PMC9947310; doi:10.1016/j.isci.2023.106040)
Supplement: Table S8. Euclidean distances calculated between flux distributions for different dietary inputs, related to Figures 4A–4C [file mmc9.xlsx]

## Sheet: Table S8
CD_vs_CD			CD versus WD			CD versus LipidSWAP			CD versus CarbsSWAP			CD versus CarbsLipidsSWAP			WD versus WD			WD versus LipidSWAP			WD versus CarbsSWAP			WD versus CarbsLipidsSWAP			LipidSWAP versus LipidSWAP			LipidSWAP versus CarbsSWAP			LipidSWAP versus CarbsLipidSWAP			CarbsSWAP versus CarbsSWAP			CarbsSWAP versus CarbsLipidsSWAP			CarbsLipidsSWAP versus CarbsLipidsSWAP
comp1	comp2	Euclidean distance	comp1	comp2	Euclidean distance	comp1	comp2	Euclidean distance	comp1	comp2	Euclidean distance	comp1	comp2	Euclidean distance	comp1	comp2	Euclidean distance	comp1	comp2	Euclidean distance	comp1	comp2	Euclidean distance	comp1	comp2	Euclidean distance	comp1	comp2	Euclidean distance	comp1	comp2	Euclidean distance	comp1	comp2	Euclidean distance	comp1	comp2	Euclidean distance	comp1	comp2	Euclidean distance	comp1	comp2	Euclidean distance
CD_DEN_Liver_CD	CD_DEN_Tumour_WD	31.3825	CD_nonDEN_Liver_WD	WD_DEN_Tumour_WD	43.7468	CD_nonDEN_Liver_WD	LipidSWAP_WD_DEN_Tumour_WD	39.582	CD_DEN_Tumour_WD	CarbsSWAP_WD_nonDEN_Liver_WD	40.9028	CD_nonDEN_Liver_CD	CarbsLipidsSWAP_WD_nonDEN_Liver_WD	35.7325	WD_DEN_Liver_CD	WD_DEN_Tumour_WD	40.6707	WD_DEN_Liver_CD	LipidSWAP_WD_DEN_Tumour_WD	42.5711	WD_DEN_Tumour_WD	CarbsSWAP_WD_nonDEN_Liver_WD	44.3167	WD_DEN_Tumour_WD	CarbsLipidsSWAP_WD_DEN_Liver_CD	40.4564	LipidSWAP_WD_nonDEN_Liver_WD	LipidSWAP_WD_DEN_Tumour_WD	36.9556	LipidSWAP_WD_DEN_Tumour_WD	CarbsSWAP_WD_DEN_Liver_CD	43.1604	LipidSWAP_WD_DEN_Tumour_WD	CarbsLipidsSWAP_WD_DEN_Liver_CD	38.9372	CarbsSWAP_WD_nonDEN_Liver_WD	CarbsSWAP_WD_DEN_Tumour_WD	36.3424	CarbsSWAP_WD_nonDEN_Liver_WD	CarbsLipidsSWAP_WD_DEN_Tumour_WD	37.1651	CarbsLipidsSWAP_WD_nonDEN_Liver_WD	CarbsLipidsSWAP_WD_DEN_Tumour_WD	32.9683
CD_nonDEN_Liver_CD	CD_nonDEN_Liver_WD	28.8253	CD_DEN_Tumour_WD	WD_nonDEN_Liver_CD	42.9796	CD_DEN_Liver_CD	LipidSWAP_WD_DEN_Tumour_WD	37.0545	CD_DEN_Liver_CD	CarbsSWAP_WD_nonDEN_Liver_WD	40.3529	CD_DEN_Tumour_WD	CarbsLipidsSWAP_WD_nonDEN_Liver_WD	34.1899	WD_nonDEN_Liver_WD	WD_DEN_Tumour_WD	40.2971	WD_DEN_Tumour_WD	LipidSWAP_WD_DEN_Liver_CD	40.441	WD_DEN_Tumour_WD	CarbsSWAP_WD_DEN_Liver_CD	41.4806	WD_DEN_Tumour_WD	CarbsLipidsSWAP_WD_nonDEN_Liver_CD	39.1552	LipidSWAP_WD_DEN_Liver_CD	LipidSWAP_WD_DEN_Tumour_WD	36.6058	LipidSWAP_WD_DEN_Tumour_WD	CarbsSWAP_WD_nonDEN_Liver_WD	42.4882	LipidSWAP_WD_DEN_Tumour_WD	CarbsLipidsSWAP_WD_nonDEN_Liver_WD	38.2609	CarbsSWAP_WD_DEN_Liver_CD	CarbsSWAP_WD_DEN_Tumour_WD	32.0252	CarbsSWAP_WD_DEN_Liver_CD	CarbsLipidsSWAP_WD_DEN_Tumour_WD	36.8258	CarbsLipidsSWAP_WD_DEN_Liver_CD	CarbsLipidsSWAP_WD_DEN_Tumour_WD	32.3015
CD_DEN_AdjLiver_WD	CD_DEN_Tumour_WD	28.3571	CD_DEN_Liver_CD	WD_DEN_Tumour_WD	41.6709	CD_DEN_Tumour_WD	LipidSWAP_WD_nonDEN_Liver_CD	36.606	CD_DEN_Tumour_WD	CarbsSWAP_WD_DEN_Liver_CD	39.7527	CD_nonDEN_Liver_WD	CarbsLipidsSWAP_WD_DEN_Tumour_WD	33.8579	WD_DEN_AdjLiver_WD	WD_DEN_Tumour_WD	36.0693	WD_nonDEN_Liver_WD	LipidSWAP_WD_DEN_Tumour_WD	40.1822	WD_DEN_Tumour_WD	CarbsSWAP_WD_nonDEN_Liver_CD	38.4433	WD_DEN_Tumour_WD	CarbsLipidsSWAP_WD_nonDEN_Liver_WD	38.798	LipidSWAP_WD_DEN_AdjLiver_WD	LipidSWAP_WD_DEN_Tumour_WD	34.751	LipidSWAP_WD_DEN_Tumour_WD	CarbsSWAP_WD_DEN_AdjLiver_WD	40.371	LipidSWAP_WD_DEN_Tumour_WD	CarbsLipidsSWAP_WD_nonDEN_Liver_CD	36.2285	CarbsSWAP_WD_DEN_AdjLiver_WD	CarbsSWAP_WD_DEN_Tumour_WD	30.5861	CarbsSWAP_WD_nonDEN_Liver_CD	CarbsLipidsSWAP_WD_DEN_Tumour_WD	34.5846	CarbsLipidsSWAP_WD_nonDEN_Liver_CD	CarbsLipidsSWAP_WD_DEN_Tumour_WD	29.2754
CD_nonDEN_Liver_WD	CD_DEN_Tumour_WD	27.6778	CD_DEN_Liver_CD	WD_nonDEN_Liver_WD	40.9843	CD_DEN_Liver_CD	LipidSWAP_WD_DEN_AdjLiver_WD	35.6128	CD_DEN_Liver_CD	CarbsSWAP_WD_nonDEN_Liver_CD	39.7347	CD_DEN_Liver_CD	CarbsLipidsSWAP_WD_nonDEN_Liver_CD	33.8123	WD_nonDEN_Liver_CD	WD_DEN_Tumour_WD	31.6311	WD_DEN_AdjLiver_WD	LipidSWAP_WD_DEN_Tumour_WD	39.5668	WD_DEN_Tumour_WD	CarbsSWAP_WD_DEN_AdjLiver_WD	38.2149	WD_DEN_Tumour_WD	CarbsLipidsSWAP_WD_DEN_AdjLiver_WD	38.7963	LipidSWAP_WD_nonDEN_Liver_CD	LipidSWAP_WD_DEN_Tumour_WD	30.0643	LipidSWAP_WD_DEN_Tumour_WD	CarbsSWAP_WD_nonDEN_Liver_CD	40.3267	LipidSWAP_WD_DEN_Tumour_WD	CarbsLipidsSWAP_WD_DEN_AdjLiver_WD	35.06	CarbsSWAP_WD_nonDEN_Liver_WD	CarbsSWAP_WD_DEN_AdjLiver_WD	29.9059	CarbsSWAP_WD_DEN_AdjLiver_WD	CarbsLipidsSWAP_WD_DEN_Tumour_WD	34.3301	CarbsLipidsSWAP_WD_DEN_AdjLiver_WD	CarbsLipidsSWAP_WD_DEN_Tumour_WD	27.7672
CD_nonDEN_Liver_CD	CD_DEN_Liver_CD	25.3566	CD_DEN_Liver_CD	WD_DEN_AdjLiver_WD	40.613	CD_nonDEN_Liver_CD	LipidSWAP_WD_DEN_AdjLiver_WD	34.3204	CD_DEN_Tumour_WD	CarbsSWAP_WD_nonDEN_Liver_CD	39.2792	CD_DEN_Liver_CD	CarbsLipidsSWAP_WD_DEN_AdjLiver_WD	33.157	WD_nonDEN_Liver_CD	WD_nonDEN_Liver_WD	28.2477	WD_DEN_Tumour_WD	LipidSWAP_WD_nonDEN_Liver_WD	37.2704	WD_DEN_AdjLiver_WD	CarbsSWAP_WD_DEN_Tumour_WD	32.2884	WD_DEN_AdjLiver_WD	CarbsLipidsSWAP_WD_DEN_Tumour_WD	38.4056	LipidSWAP_WD_nonDEN_Liver_CD	LipidSWAP_WD_DEN_Liver_CD	26.4165	LipidSWAP_WD_DEN_Liver_CD	CarbsSWAP_WD_DEN_Tumour_WD	34.4843	LipidSWAP_WD_nonDEN_Liver_WD	CarbsLipidsSWAP_WD_DEN_Tumour_WD	32.895	CarbsSWAP_WD_nonDEN_Liver_CD	CarbsSWAP_WD_nonDEN_Liver_WD	28.6452	CarbsSWAP_WD_DEN_Tumour_WD	CarbsLipidsSWAP_WD_DEN_Liver_CD	33.8055	CarbsLipidsSWAP_WD_nonDEN_Liver_CD	CarbsLipidsSWAP_WD_nonDEN_Liver_WD	23.6045
CD_nonDEN_Liver_WD	CD_DEN_Liver_CD	24.634	CD_nonDEN_Liver_CD	WD_DEN_AdjLiver_WD	40.0732	CD_nonDEN_Liver_CD	LipidSWAP_WD_nonDEN_Liver_WD	34.3091	CD_DEN_Liver_CD	CarbsSWAP_WD_DEN_AdjLiver_WD	38.4185	CD_nonDEN_Liver_CD	CarbsLipidsSWAP_WD_DEN_AdjLiver_WD	32.3828	WD_nonDEN_Liver_CD	WD_DEN_AdjLiver_WD	27.6249	WD_nonDEN_Liver_CD	LipidSWAP_WD_DEN_Tumour_WD	35.1485	WD_nonDEN_Liver_CD	CarbsSWAP_WD_nonDEN_Liver_WD	32.2762	WD_DEN_Liver_CD	CarbsLipidsSWAP_WD_DEN_Tumour_WD	37.2961	LipidSWAP_WD_nonDEN_Liver_CD	LipidSWAP_WD_nonDEN_Liver_WD	24.566	LipidSWAP_WD_nonDEN_Liver_CD	CarbsSWAP_WD_nonDEN_Liver_WD	33.1876	LipidSWAP_WD_DEN_AdjLiver_WD	CarbsLipidsSWAP_WD_DEN_Tumour_WD	31.9607	CarbsSWAP_WD_nonDEN_Liver_CD	CarbsSWAP_WD_DEN_Tumour_WD	28.1567	CarbsSWAP_WD_nonDEN_Liver_WD	CarbsLipidsSWAP_WD_DEN_Liver_CD	32.1885	CarbsLipidsSWAP_WD_DEN_Liver_CD	CarbsLipidsSWAP_WD_DEN_AdjLiver_WD	22.3408
CD_nonDEN_Liver_CD	CD_DEN_Tumour_WD	23.2926	CD_DEN_Tumour_WD	WD_DEN_AdjLiver_WD	39.9716	CD_DEN_Tumour_WD	LipidSWAP_WD_DEN_Tumour_WD	33.7085	CD_nonDEN_Liver_WD	CarbsSWAP_WD_DEN_Tumour_WD	38.333	CD_DEN_Liver_CD	CarbsLipidsSWAP_WD_nonDEN_Liver_WD	31.8261	WD_nonDEN_Liver_CD	WD_DEN_Liver_CD	26.0375	WD_DEN_Tumour_WD	LipidSWAP_WD_DEN_AdjLiver_WD	34.8767	WD_nonDEN_Liver_WD	CarbsSWAP_WD_DEN_Tumour_WD	32.1652	WD_nonDEN_Liver_WD	CarbsLipidsSWAP_WD_DEN_Tumour_WD	36.8014	LipidSWAP_WD_nonDEN_Liver_CD	LipidSWAP_WD_DEN_AdjLiver_WD	23.1332	LipidSWAP_WD_DEN_Tumour_WD	CarbsSWAP_WD_DEN_Tumour_WD	33.0951	LipidSWAP_WD_DEN_Liver_CD	CarbsLipidsSWAP_WD_DEN_Tumour_WD	30.4136	CarbsSWAP_WD_DEN_Liver_CD	CarbsSWAP_WD_DEN_AdjLiver_WD	27.2908	CarbsSWAP_WD_DEN_Tumour_WD	CarbsLipidsSWAP_WD_nonDEN_Liver_WD	32.0785	CarbsLipidsSWAP_WD_nonDEN_Liver_CD	CarbsLipidsSWAP_WD_DEN_Liver_CD	22.1122
CD_nonDEN_Liver_CD	CD_DEN_AdjLiver_WD	21.3715	CD_DEN_Tumour_WD	WD_nonDEN_Liver_WD	39.633	CD_DEN_Tumour_WD	LipidSWAP_WD_nonDEN_Liver_WD	33.2673	CD_nonDEN_Liver_CD	CarbsSWAP_WD_DEN_AdjLiver_WD	38.0569	CD_nonDEN_Liver_CD	CarbsLipidsSWAP_WD_nonDEN_Liver_CD	31.5231	WD_nonDEN_Liver_WD	WD_DEN_AdjLiver_WD	25.7127	WD_nonDEN_Liver_CD	LipidSWAP_WD_DEN_Liver_CD	32.0491	WD_DEN_AdjLiver_WD	CarbsSWAP_WD_nonDEN_Liver_WD	31.928	WD_nonDEN_Liver_CD	CarbsLipidsSWAP_WD_DEN_Liver_CD	33.074	LipidSWAP_WD_DEN_Liver_CD	LipidSWAP_WD_DEN_AdjLiver_WD	19.1986	LipidSWAP_WD_nonDEN_Liver_WD	CarbsSWAP_WD_DEN_Tumour_WD	32.277	LipidSWAP_WD_nonDEN_Liver_CD	CarbsLipidsSWAP_WD_DEN_Liver_CD	29.3436	CarbsSWAP_WD_nonDEN_Liver_CD	CarbsSWAP_WD_DEN_Liver_CD	24.179	CarbsSWAP_WD_DEN_Tumour_WD	CarbsLipidsSWAP_WD_nonDEN_Liver_CD	31.7953	CarbsLipidsSWAP_WD_nonDEN_Liver_WD	CarbsLipidsSWAP_WD_DEN_AdjLiver_WD	19.919
CD_nonDEN_Liver_WD	CD_DEN_AdjLiver_WD	19.6817	CD_DEN_Tumour_WD	WD_DEN_Tumour_WD	39.3477	CD_DEN_Tumour_WD	LipidSWAP_WD_DEN_AdjLiver_WD	33.1679	CD_nonDEN_Liver_CD	CarbsSWAP_WD_nonDEN_Liver_WD	37.7302	CD_DEN_Tumour_WD	CarbsLipidsSWAP_WD_DEN_Liver_CD	31.2686	WD_DEN_Liver_CD	WD_DEN_AdjLiver_WD	23.3548	WD_DEN_AdjLiver_WD	LipidSWAP_WD_nonDEN_Liver_CD	31.5427	WD_DEN_Liver_CD	CarbsSWAP_WD_DEN_Tumour_WD	30.8854	WD_nonDEN_Liver_CD	CarbsLipidsSWAP_WD_nonDEN_Liver_WD	31.488	LipidSWAP_WD_nonDEN_Liver_WD	LipidSWAP_WD_DEN_Liver_CD	15.2365	LipidSWAP_WD_nonDEN_Liver_CD	CarbsSWAP_WD_DEN_Liver_CD	30.9433	LipidSWAP_WD_nonDEN_Liver_CD	CarbsLipidsSWAP_WD_nonDEN_Liver_WD	29.2071	CarbsSWAP_WD_nonDEN_Liver_WD	CarbsSWAP_WD_DEN_Liver_CD	20.9941	CarbsSWAP_WD_nonDEN_Liver_WD	CarbsLipidsSWAP_WD_nonDEN_Liver_WD	31.4421	CarbsLipidsSWAP_WD_nonDEN_Liver_WD	CarbsLipidsSWAP_WD_DEN_Liver_CD	18.8808
CD_DEN_Liver_CD	CD_DEN_AdjLiver_WD	18.1377	CD_nonDEN_Liver_WD	WD_nonDEN_Liver_CD	38.9343	CD_DEN_Liver_CD	LipidSWAP_WD_nonDEN_Liver_WD	33.0844	CD_DEN_AdjLiver_WD	CarbsSWAP_WD_nonDEN_Liver_WD	37.5401	CD_nonDEN_Liver_CD	CarbsLipidsSWAP_WD_DEN_Liver_CD	31.2017	WD_nonDEN_Liver_WD	WD_DEN_Liver_CD	20.5252	WD_nonDEN_Liver_WD	LipidSWAP_WD_nonDEN_Liver_CD	30.8479	WD_DEN_AdjLiver_WD	CarbsSWAP_WD_DEN_Liver_CD	30.7897	WD_nonDEN_Liver_CD	CarbsLipidsSWAP_WD_DEN_Tumour_WD	31.4105	LipidSWAP_WD_nonDEN_Liver_WD	LipidSWAP_WD_DEN_AdjLiver_WD	11.9986	LipidSWAP_WD_DEN_AdjLiver_WD	CarbsSWAP_WD_nonDEN_Liver_WD	29.7924	LipidSWAP_WD_nonDEN_Liver_CD	CarbsLipidsSWAP_WD_DEN_Tumour_WD	25.1699	CarbsSWAP_WD_nonDEN_Liver_CD	CarbsSWAP_WD_DEN_AdjLiver_WD	19.0514	CarbsSWAP_WD_DEN_Tumour_WD	CarbsLipidsSWAP_WD_DEN_AdjLiver_WD	31.4355	CarbsLipidsSWAP_WD_nonDEN_Liver_CD	CarbsLipidsSWAP_WD_DEN_AdjLiver_WD	14.5456
CD_nonDEN_Liver_CD	CD_nonDEN_Liver_CD	0	CD_DEN_Tumour_WD	WD_DEN_Liver_CD	38.7353	CD_nonDEN_Liver_WD	LipidSWAP_WD_nonDEN_Liver_CD	32.4053	CD_nonDEN_Liver_CD	CarbsSWAP_WD_nonDEN_Liver_CD	37.5386	CD_DEN_Tumour_WD	CarbsLipidsSWAP_WD_nonDEN_Liver_CD	31.0232	WD_nonDEN_Liver_CD	WD_nonDEN_Liver_CD	0	WD_DEN_Tumour_WD	LipidSWAP_WD_nonDEN_Liver_CD	30.4824	WD_DEN_Tumour_WD	CarbsSWAP_WD_DEN_Tumour_WD	30.767	WD_nonDEN_Liver_CD	CarbsLipidsSWAP_WD_DEN_AdjLiver_WD	31.0017	LipidSWAP_WD_nonDEN_Liver_CD	LipidSWAP_WD_nonDEN_Liver_CD	0	LipidSWAP_WD_DEN_AdjLiver_WD	CarbsSWAP_WD_DEN_Tumour_WD	29.685	LipidSWAP_WD_nonDEN_Liver_CD	CarbsLipidsSWAP_WD_DEN_AdjLiver_WD	24.9663	CarbsSWAP_WD_nonDEN_Liver_CD	CarbsSWAP_WD_nonDEN_Liver_CD	0	CarbsSWAP_WD_nonDEN_Liver_WD	CarbsLipidsSWAP_WD_nonDEN_Liver_CD	29.6422	CarbsLipidsSWAP_WD_nonDEN_Liver_CD	CarbsLipidsSWAP_WD_nonDEN_Liver_CD	0
CD_nonDEN_Liver_WD	CD_nonDEN_Liver_WD	0	CD_nonDEN_Liver_CD	WD_nonDEN_Liver_WD	38.5351	CD_nonDEN_Liver_CD	LipidSWAP_WD_DEN_Tumour_WD	32.0814	CD_DEN_Tumour_WD	CarbsSWAP_WD_DEN_AdjLiver_WD	37.2842	CD_DEN_Tumour_WD	CarbsLipidsSWAP_WD_DEN_AdjLiver_WD	30.4631	WD_nonDEN_Liver_WD	WD_nonDEN_Liver_WD	0	WD_DEN_AdjLiver_WD	LipidSWAP_WD_DEN_Liver_CD	29.5497	WD_nonDEN_Liver_CD	CarbsSWAP_WD_DEN_Liver_CD	29.2754	WD_nonDEN_Liver_WD	CarbsLipidsSWAP_WD_DEN_Liver_CD	30.6711	LipidSWAP_WD_nonDEN_Liver_WD	LipidSWAP_WD_nonDEN_Liver_WD	0	LipidSWAP_WD_DEN_AdjLiver_WD	CarbsSWAP_WD_DEN_Liver_CD	29.1366	LipidSWAP_WD_DEN_AdjLiver_WD	CarbsLipidsSWAP_WD_DEN_Liver_CD	24.1301	CarbsSWAP_WD_nonDEN_Liver_WD	CarbsSWAP_WD_nonDEN_Liver_WD	0	CarbsSWAP_WD_DEN_Liver_CD	CarbsLipidsSWAP_WD_DEN_AdjLiver_WD	28.905	CarbsLipidsSWAP_WD_nonDEN_Liver_WD	CarbsLipidsSWAP_WD_nonDEN_Liver_WD	0
CD_DEN_Liver_CD	CD_DEN_Liver_CD	0	CD_DEN_Liver_CD	WD_DEN_Liver_CD	37.7734	CD_nonDEN_Liver_CD	LipidSWAP_WD_DEN_Liver_CD	31.4049	CD_DEN_Tumour_WD	CarbsSWAP_WD_DEN_Tumour_WD	36.9488	CD_DEN_Liver_CD	CarbsLipidsSWAP_WD_DEN_Tumour_WD	29.1172	WD_DEN_Liver_CD	WD_DEN_Liver_CD	0	WD_DEN_Liver_CD	LipidSWAP_WD_nonDEN_Liver_CD	28.758	WD_nonDEN_Liver_CD	CarbsSWAP_WD_DEN_AdjLiver_WD	29.0817	WD_DEN_AdjLiver_WD	CarbsLipidsSWAP_WD_nonDEN_Liver_CD	29.677	LipidSWAP_WD_DEN_Liver_CD	LipidSWAP_WD_DEN_Liver_CD	0	LipidSWAP_WD_DEN_Liver_CD	CarbsSWAP_WD_DEN_Liver_CD	29.0771	LipidSWAP_WD_nonDEN_Liver_CD	CarbsLipidsSWAP_WD_nonDEN_Liver_CD	23.2266	CarbsSWAP_WD_DEN_Liver_CD	CarbsSWAP_WD_DEN_Liver_CD	0	CarbsSWAP_WD_DEN_Liver_CD	CarbsLipidsSWAP_WD_nonDEN_Liver_CD	28.3932	CarbsLipidsSWAP_WD_DEN_Liver_CD	CarbsLipidsSWAP_WD_DEN_Liver_CD	0
CD_DEN_AdjLiver_WD	CD_DEN_AdjLiver_WD	0	CD_DEN_AdjLiver_WD	WD_nonDEN_Liver_WD	37.5239	CD_DEN_AdjLiver_WD	LipidSWAP_WD_DEN_Tumour_WD	30.7929	CD_DEN_AdjLiver_WD	CarbsSWAP_WD_nonDEN_Liver_CD	36.3103	CD_DEN_AdjLiver_WD	CarbsLipidsSWAP_WD_nonDEN_Liver_CD	28.7532	WD_DEN_AdjLiver_WD	WD_DEN_AdjLiver_WD	0	WD_nonDEN_Liver_CD	LipidSWAP_WD_nonDEN_Liver_WD	28.2956	WD_nonDEN_Liver_WD	CarbsSWAP_WD_DEN_Liver_CD	28.7323	WD_nonDEN_Liver_CD	CarbsLipidsSWAP_WD_nonDEN_Liver_CD	29.6208	LipidSWAP_WD_DEN_AdjLiver_WD	LipidSWAP_WD_DEN_AdjLiver_WD	0	LipidSWAP_WD_DEN_Liver_CD	CarbsSWAP_WD_nonDEN_Liver_WD	28.5551	LipidSWAP_WD_DEN_Tumour_WD	CarbsLipidsSWAP_WD_DEN_Tumour_WD	21.3862	CarbsSWAP_WD_DEN_AdjLiver_WD	CarbsSWAP_WD_DEN_AdjLiver_WD	0	CarbsSWAP_WD_DEN_Liver_CD	CarbsLipidsSWAP_WD_nonDEN_Liver_WD	27.7235	CarbsLipidsSWAP_WD_DEN_AdjLiver_WD	CarbsLipidsSWAP_WD_DEN_AdjLiver_WD	0
CD_DEN_Tumour_WD	CD_DEN_Tumour_WD	0	CD_DEN_Liver_CD	WD_nonDEN_Liver_CD	36.726	CD_DEN_Liver_CD	LipidSWAP_WD_nonDEN_Liver_CD	30.7926	CD_nonDEN_Liver_CD	CarbsSWAP_WD_DEN_Liver_CD	36.0456	CD_DEN_Tumour_WD	CarbsLipidsSWAP_WD_DEN_Tumour_WD	28.4512	WD_DEN_Tumour_WD	WD_DEN_Tumour_WD	0	WD_nonDEN_Liver_WD	LipidSWAP_WD_DEN_Liver_CD	26.9526	WD_nonDEN_Liver_WD	CarbsSWAP_WD_DEN_AdjLiver_WD	25.646	WD_DEN_AdjLiver_WD	CarbsLipidsSWAP_WD_DEN_Liver_CD	29.0388	LipidSWAP_WD_DEN_Tumour_WD	LipidSWAP_WD_DEN_Tumour_WD	0	LipidSWAP_WD_nonDEN_Liver_WD	CarbsSWAP_WD_nonDEN_Liver_WD	28.1429	LipidSWAP_WD_DEN_Liver_CD	CarbsLipidsSWAP_WD_nonDEN_Liver_WD	21.344	CarbsSWAP_WD_DEN_Tumour_WD	CarbsSWAP_WD_DEN_Tumour_WD	0	CarbsSWAP_WD_nonDEN_Liver_CD	CarbsLipidsSWAP_WD_DEN_Liver_CD	26.7258	CarbsLipidsSWAP_WD_DEN_Tumour_WD	CarbsLipidsSWAP_WD_DEN_Tumour_WD	0
			CD_nonDEN_Liver_CD	WD_DEN_Liver_CD	36.4196	CD_DEN_Tumour_WD	LipidSWAP_WD_DEN_Liver_CD	30.5013	CD_DEN_Liver_CD	CarbsSWAP_WD_DEN_Liver_CD	35.2586	CD_DEN_AdjLiver_WD	CarbsLipidsSWAP_WD_nonDEN_Liver_WD	27.0425				WD_nonDEN_Liver_CD	LipidSWAP_WD_DEN_AdjLiver_WD	25.6795	WD_nonDEN_Liver_WD	CarbsSWAP_WD_nonDEN_Liver_WD	25.4954	WD_DEN_Tumour_WD	CarbsLipidsSWAP_WD_DEN_Tumour_WD	28.0197				LipidSWAP_WD_nonDEN_Liver_CD	CarbsSWAP_WD_DEN_AdjLiver_WD	27.9365	LipidSWAP_WD_nonDEN_Liver_WD	CarbsLipidsSWAP_WD_DEN_Liver_CD	20.9712				CarbsSWAP_WD_nonDEN_Liver_WD	CarbsLipidsSWAP_WD_DEN_AdjLiver_WD	26.2177
			CD_DEN_AdjLiver_WD	WD_DEN_Liver_CD	36.0331	CD_DEN_Liver_CD	LipidSWAP_WD_DEN_Liver_CD	29.2617	CD_nonDEN_Liver_WD	CarbsSWAP_WD_nonDEN_Liver_WD	34.7623	CD_DEN_AdjLiver_WD	CarbsLipidsSWAP_WD_DEN_AdjLiver_WD	26.7717				WD_DEN_Liver_CD	LipidSWAP_WD_DEN_Liver_CD	24.5429	WD_DEN_Liver_CD	CarbsSWAP_WD_nonDEN_Liver_WD	24.7138	WD_DEN_AdjLiver_WD	CarbsLipidsSWAP_WD_DEN_AdjLiver_WD	27.4119				LipidSWAP_WD_nonDEN_Liver_WD	CarbsSWAP_WD_DEN_Liver_CD	27.6593	LipidSWAP_WD_DEN_AdjLiver_WD	CarbsLipidsSWAP_WD_nonDEN_Liver_WD	19.2438				CarbsSWAP_WD_DEN_AdjLiver_WD	CarbsLipidsSWAP_WD_DEN_Liver_CD	25.4136
			CD_DEN_AdjLiver_WD	WD_DEN_AdjLiver_WD	35.9936	CD_DEN_AdjLiver_WD	LipidSWAP_WD_DEN_AdjLiver_WD	29.1174	CD_DEN_AdjLiver_WD	CarbsSWAP_WD_DEN_Liver_CD	34.7016	CD_nonDEN_Liver_CD	CarbsLipidsSWAP_WD_DEN_Tumour_WD	26.0107				WD_DEN_AdjLiver_WD	LipidSWAP_WD_nonDEN_Liver_WD	23.5844	WD_DEN_AdjLiver_WD	CarbsSWAP_WD_nonDEN_Liver_CD	24.4786	WD_nonDEN_Liver_WD	CarbsLipidsSWAP_WD_nonDEN_Liver_WD	26.9211				LipidSWAP_WD_nonDEN_Liver_CD	CarbsSWAP_WD_nonDEN_Liver_CD	25.5993	LipidSWAP_WD_nonDEN_Liver_WD	CarbsLipidsSWAP_WD_nonDEN_Liver_CD	19.1485				CarbsSWAP_WD_nonDEN_Liver_CD	CarbsLipidsSWAP_WD_nonDEN_Liver_WD	23.4047
			CD_nonDEN_Liver_CD	WD_DEN_Tumour_WD	35.736	CD_DEN_AdjLiver_WD	LipidSWAP_WD_nonDEN_Liver_WD	28.4544	CD_nonDEN_Liver_WD	CarbsSWAP_WD_nonDEN_Liver_CD	34.3919	CD_nonDEN_Liver_WD	CarbsLipidsSWAP_WD_nonDEN_Liver_CD	25.7582				WD_DEN_Liver_CD	LipidSWAP_WD_DEN_AdjLiver_WD	22.3978	WD_DEN_AdjLiver_WD	CarbsSWAP_WD_DEN_AdjLiver_WD	23.5286	WD_DEN_Liver_CD	CarbsLipidsSWAP_WD_nonDEN_Liver_WD	26.3322				LipidSWAP_WD_DEN_Liver_CD	CarbsSWAP_WD_nonDEN_Liver_CD	25.4046	LipidSWAP_WD_DEN_AdjLiver_WD	CarbsLipidsSWAP_WD_nonDEN_Liver_CD	18.1441				CarbsSWAP_WD_DEN_Tumour_WD	CarbsLipidsSWAP_WD_DEN_Tumour_WD	23.2072
			CD_DEN_AdjLiver_WD	WD_DEN_Tumour_WD	35.3532	CD_nonDEN_Liver_CD	LipidSWAP_WD_nonDEN_Liver_CD	27.4454	CD_DEN_Liver_CD	CarbsSWAP_WD_DEN_Tumour_WD	34.3483	CD_DEN_Liver_CD	CarbsLipidsSWAP_WD_DEN_Liver_CD	24.7913				WD_nonDEN_Liver_WD	LipidSWAP_WD_nonDEN_Liver_WD	22.3938	WD_nonDEN_Liver_CD	CarbsSWAP_WD_nonDEN_Liver_CD	23.1792	WD_DEN_Liver_CD	CarbsLipidsSWAP_WD_DEN_AdjLiver_WD	25.4577				LipidSWAP_WD_DEN_Liver_CD	CarbsSWAP_WD_DEN_AdjLiver_WD	24.4859	LipidSWAP_WD_DEN_Liver_CD	CarbsLipidsSWAP_WD_DEN_Liver_CD	17.7916				CarbsSWAP_WD_DEN_Liver_CD	CarbsLipidsSWAP_WD_DEN_Liver_CD	23.16
			CD_nonDEN_Liver_WD	WD_nonDEN_Liver_WD	34.54	CD_DEN_AdjLiver_WD	LipidSWAP_WD_DEN_Liver_CD	26.8944	CD_DEN_AdjLiver_WD	CarbsSWAP_WD_DEN_AdjLiver_WD	33.0149	CD_DEN_AdjLiver_WD	CarbsLipidsSWAP_WD_DEN_Liver_CD	24.3354				WD_nonDEN_Liver_WD	LipidSWAP_WD_DEN_AdjLiver_WD	22.0899	WD_nonDEN_Liver_WD	CarbsSWAP_WD_nonDEN_Liver_CD	22.8054	WD_DEN_Liver_CD	CarbsLipidsSWAP_WD_DEN_Liver_CD	25.4059				LipidSWAP_WD_nonDEN_Liver_CD	CarbsSWAP_WD_DEN_Tumour_WD	23.2895	LipidSWAP_WD_DEN_Liver_CD	CarbsLipidsSWAP_WD_nonDEN_Liver_CD	17.2814				CarbsSWAP_WD_DEN_AdjLiver_WD	CarbsLipidsSWAP_WD_nonDEN_Liver_CD	22.5461
			CD_nonDEN_Liver_WD	WD_DEN_AdjLiver_WD	33.3055	CD_nonDEN_Liver_WD	LipidSWAP_WD_DEN_AdjLiver_WD	26.5334	CD_nonDEN_Liver_WD	CarbsSWAP_WD_DEN_Liver_CD	32.1825	CD_nonDEN_Liver_WD	CarbsLipidsSWAP_WD_DEN_AdjLiver_WD	23.1777				WD_DEN_Liver_CD	LipidSWAP_WD_nonDEN_Liver_WD	21.208	WD_DEN_Liver_CD	CarbsSWAP_WD_DEN_AdjLiver_WD	21.9693	WD_nonDEN_Liver_WD	CarbsLipidsSWAP_WD_DEN_AdjLiver_WD	24.6275				LipidSWAP_WD_nonDEN_Liver_WD	CarbsSWAP_WD_nonDEN_Liver_CD	21.7501	LipidSWAP_WD_nonDEN_Liver_WD	CarbsLipidsSWAP_WD_nonDEN_Liver_WD	17.2238				CarbsSWAP_WD_nonDEN_Liver_CD	CarbsLipidsSWAP_WD_DEN_AdjLiver_WD	22.147
			CD_nonDEN_Liver_CD	WD_nonDEN_Liver_CD	33.0546	CD_DEN_AdjLiver_WD	LipidSWAP_WD_nonDEN_Liver_CD	24.5837	CD_nonDEN_Liver_CD	CarbsSWAP_WD_DEN_Tumour_WD	31.6883	CD_DEN_AdjLiver_WD	CarbsLipidsSWAP_WD_DEN_Tumour_WD	23.0881				WD_DEN_AdjLiver_WD	LipidSWAP_WD_DEN_AdjLiver_WD	19.0987	WD_DEN_Liver_CD	CarbsSWAP_WD_DEN_Liver_CD	21.32	WD_DEN_Liver_CD	CarbsLipidsSWAP_WD_nonDEN_Liver_CD	24.377				LipidSWAP_WD_nonDEN_Liver_WD	CarbsSWAP_WD_DEN_AdjLiver_WD	19.8784	LipidSWAP_WD_nonDEN_Liver_WD	CarbsLipidsSWAP_WD_DEN_AdjLiver_WD	16.5172				CarbsSWAP_WD_DEN_AdjLiver_WD	CarbsLipidsSWAP_WD_nonDEN_Liver_WD	19.9523
			CD_nonDEN_Liver_WD	WD_DEN_Liver_CD	32.6619	CD_nonDEN_Liver_WD	LipidSWAP_WD_nonDEN_Liver_WD	23.9645	CD_DEN_AdjLiver_WD	CarbsSWAP_WD_DEN_Tumour_WD	30.7184	CD_nonDEN_Liver_WD	CarbsLipidsSWAP_WD_nonDEN_Liver_WD	21.2658				WD_DEN_Tumour_WD	LipidSWAP_WD_DEN_Tumour_WD	18.5603	WD_nonDEN_Liver_CD	CarbsSWAP_WD_DEN_Tumour_WD	19.9115	WD_DEN_AdjLiver_WD	CarbsLipidsSWAP_WD_nonDEN_Liver_WD	23.8958				LipidSWAP_WD_DEN_AdjLiver_WD	CarbsSWAP_WD_nonDEN_Liver_CD	19.4804	LipidSWAP_WD_DEN_AdjLiver_WD	CarbsLipidsSWAP_WD_DEN_AdjLiver_WD	14.8683				CarbsSWAP_WD_DEN_AdjLiver_WD	CarbsLipidsSWAP_WD_DEN_AdjLiver_WD	19.8439
			CD_DEN_AdjLiver_WD	WD_nonDEN_Liver_CD	32.5863	CD_nonDEN_Liver_WD	LipidSWAP_WD_DEN_Liver_CD	20.4457	CD_nonDEN_Liver_WD	CarbsSWAP_WD_DEN_AdjLiver_WD	30.4253	CD_nonDEN_Liver_WD	CarbsLipidsSWAP_WD_DEN_Liver_CD	17.2851				WD_nonDEN_Liver_CD	LipidSWAP_WD_nonDEN_Liver_CD	17.336	WD_DEN_Liver_CD	CarbsSWAP_WD_nonDEN_Liver_CD	16.8628	WD_nonDEN_Liver_WD	CarbsLipidsSWAP_WD_nonDEN_Liver_CD	22.8914				LipidSWAP_WD_DEN_AdjLiver_WD	CarbsSWAP_WD_DEN_AdjLiver_WD	18.928	LipidSWAP_WD_DEN_Liver_CD	CarbsLipidsSWAP_WD_DEN_AdjLiver_WD	14.4677				CarbsSWAP_WD_nonDEN_Liver_CD	CarbsLipidsSWAP_WD_nonDEN_Liver_CD	19.7573
