# Supplementary material for: Systematic diet composition swap in a mouse genome-scale metabolic model reveals determinants of obesogenic diet metabolism in liver cancer
Source: iScience. 2023 Jan 24;26(2):106040. doi: 10.1016/j.isci.2023.106040 (PMC9947310; doi:10.1016/j.isci.2023.106040)
Supplement: Table S9. Fluxes in tumor and peritumoral tissue models for subsystems identified in Figure 4D and used for Figures 4E, 4F, S4B, and S4C [file mmc10.xlsx]

## Sheet: Table S9
ID	RetiredID	EQUATION	GENEASSOCIATION	SUBSYSTEM	WD_DEN_AdjLiver_WD	WD_DEN_Tumour_WD	CD_DEN_AdjLiver_WD	CD_DEN_Tumour_WD
MMRNR10083	HMR_0604	1,2-diacylglycerol-LD-TAG pool[c] + ATP[c] => ADP[c] + phosphatidate-LD-TAG pool[c]	ENSMUSG00000040479 or ENSMUSG00000070738 or ENSMUSG00000004815 or ENSMUSG00000025357	Acylglycerides metabolism	0	0	0.00456	0.00457
MMRNR10084	HMR_0605	1,2-diacylglycerol-LD-TAG pool[c] + acyl-CoA-LD-TG3 pool[c] => CoA[c] + TAG-LD pool[c]	ENSMUSG00000012187 or ENSMUSG00000022555 or ENSMUSG00000030747 or ENSMUSG00000052396	Acylglycerides metabolism	0.06752	0.06762	0.06401	0.06402
MMRNR10098	HMR_7588	acyl-CoA-LD-TG2 pool[c] + DHAP[c] => acylglycerone-phosphate[c] + CoA[c]	ENSMUSG00000031985	Acylglycerides metabolism	0.10768	0.11092	0.04266	0.04266
MMRN_glycogen	MMRN_glycogen	glycogen[c] => glycogen_pool_biomass[c][c]		Artificial reactions	0.65229	0.6533	0.61842	0.61847
MMRN_Lipid_pool	MMRN_Lipid_pool	0.033217 1-acylglycerol-3P-LD-TG1 pool[c] + 0.027078 1,2-diacylglycerol-LD-TAG pool[c] + 0.010879 2-lysolecithin pool[c] + 0.071173 cholesterol[c] + 0.14776 PC-LD pool[c] + 0.17255 PE-LD pool[c] + 0.14125 phosphatidate-LD-TAG pool[c] + 0.026652 PI pool[c] + 0.050694 PS-LD pool[c] + 0.020776 SM pool[c] + 0.23649 TAG-LD pool[c] + 0.056548 cholesterol-ester pool[r] + 0.0049357 CL pool[c] => lipid_po…		Artificial reactions	0.28549	0.28594	0.27067	0.27069
MMRN_Nucleotide_pool	MMRN_Nucleotide_pool	0.19744 DNA[n] + 0.80256 RNA[c] => nucleotide_pool_biomass[c]		Artificial reactions	0.09433	0.09448	0.08943	0.08944
MMRN_Biomass	MMRN_Biomass	20 ATP[c] + 20 H2O[c] + 0.001 cofactors and vitamins[c] + 1.4761 protein_pool_biomass[c] + 0.11621 lipid_pool_biomass[c] + 0.038396 nucleotide_pool_biomass[c] + 0.26551 glycogen_pool_biomass[c][c] => 20 ADP[c] + 20 Pi[c] + biomass[c]		Artificial reactions	2.45676	2.46057	2.32918	2.32937
MMRNR00468	cofactors_vitamins	biotin[c] + FADH2[c] + L-carnitine[c] + NADH[c] + NADPH[c] + riboflavin[c] + THF[c] => cofactors and vitamins[c]		Artificial reactions	0.00246	0.00246	0.00233	0.00233
MMRN_Protein_pool	MMRN_Protein_pool	0.080419 alanine[c] + 0.00062826 arginine[c] + 0.0081672 asparagine[c] + 0.46931 aspartate[c] + 0.00081672 cysteine[c] + 0.11372 glutamate[c] + 0.12942 glutamine[c] + 0.094239 glycine[c] + 0.019476 histidine[c] + 0.002513 isoleucine[c] + 0.0075392 leucine[c] + 0.0062826 lysine[c] + 0.0012565 methionine[c] + 0.002513 phenylalanine[c] + 0.012189 proline[c] + 0.02513 serine[c] + 0.013822 threonine[c…		Artificial reactions	3.62653	3.63215	3.4382	3.43848
MMRNR00625	HMR_3179	(2E)-heptadecenoyl-CoA[m] + H2O[m] => 3-hydroxyheptadecanoyl-CoA[m]	ENSMUSG00000025465 or ENSMUSG00000025745	Beta-oxidation (mitochondrial)	0.49982	0.49974	0.0999	0.0999
MMRNR00524	HMR_3129	(2E)-tetradecenoyl-CoA[m] + H2O[m] => (S)-3-hydroxytetradecanoyl-CoA[m]	ENSMUSG00000025465 or ENSMUSG00000025745	Beta-oxidation (mitochondrial)	3e-05	4e-05	0.02068	0.02068
MMRNR00627	HMR_3181	3-oxoheptadecanoyl-CoA[m] + CoA[m] => acetyl-CoA[m] + pentadecanoyl-CoA[m]	ENSMUSG00000025745 or ENSMUSG00000036880 or ENSMUSG00000059447	Beta-oxidation (mitochondrial)	0.49982	0.49974	0.0999	0.0999
MMRNR00617	HMR_3171	(2E)-heneicosenoyl-CoA[m] + H2O[m] => 3-hydroxyheneicosanoyl-CoA[m]	ENSMUSG00000025465 or ENSMUSG00000025745	Beta-oxidation (mitochondrial)	0.49994	0.49991	0.09997	0.09997
MMRNR00525	HMR_3130	(S)-3-hydroxytetradecanoyl-CoA[m] + NAD+[m] => 3-oxotetradecanoyl-CoA[m] + H+[m] + NADH[m]	ENSMUSG00000025260 or ENSMUSG00000025745 or ENSMUSG00000027984	Beta-oxidation (mitochondrial)	3e-05	4e-05	0.02068	0.02068
MMRNR02411	FAOXC2051843m	(5Z,8Z,11Z,14Z,17Z)-eicosapentaenoyl-CoA[m] + CoA[m] + H2O[m] + NAD+[m] => (6Z,9Z,12Z,15Z)-octadecatetraenoyl-CoA[m] + acetyl-CoA[m] + H+[m] + NADH[m]	ENSMUSG00000029545 or ENSMUSG00000062908	Beta-oxidation (mitochondrial)	0	0	0.00354	0.00354
MMRNR00626	HMR_3180	3-hydroxyheptadecanoyl-CoA[m] + NAD+[m] => 3-oxoheptadecanoyl-CoA[m] + H+[m] + NADH[m]	ENSMUSG00000025260 or ENSMUSG00000025745 or ENSMUSG00000027984	Beta-oxidation (mitochondrial)	0.49982	0.49974	0.0999	0.0999
MMRNR00529	HMR_3137	(S)-3-hydroxydodecanoyl-CoA[m] + NAD+[m] => 3-oxododecanoyl-CoA[m] + H+[m] + NADH[m]	ENSMUSG00000025260 or ENSMUSG00000025745 or ENSMUSG00000027984	Beta-oxidation (mitochondrial)	0	0	0.02067	0.02066
MMRNR00624	HMR_3178	FAD[m] + heptadecanoyl-CoA[m] => (2E)-heptadecenoyl-CoA[m] + FADH2[m]	ENSMUSG00000018574 or ENSMUSG00000026003 or ENSMUSG00000027710 or ENSMUSG00000062908	Beta-oxidation (mitochondrial)	0.49982	0.49974	0.0999	0.0999
MMRNR00534	HMR_3146	3-oxodecanoyl-CoA[m] + CoA[m] => acetyl-CoA[m] + octanoyl-CoA[m]	ENSMUSG00000025745 or ENSMUSG00000036880 or ENSMUSG00000059447	Beta-oxidation (mitochondrial)	0	0	0.02067	0.02066
MMRNR00522	HMR_3125	3-oxopalmitoyl-CoA[m] + CoA[m] => acetyl-CoA[m] + myristoyl-CoA[m]	ENSMUSG00000025745 or ENSMUSG00000036880 or ENSMUSG00000059447	Beta-oxidation (mitochondrial)	0.00093	0.00114	0.02123	0.02123
MMRNR00558	HMR_9719	(6Z,9Z,12Z,15Z)-octadecatetraenoyl-CoA[m] + 8 CoA[m] + 4 FAD[m] + 8 H2O[m] + 8 NAD+[m] => 9 acetyl-CoA[m] + 4 FADH2[m] + 8 H+[m] + 8 NADH[m]	ENSMUSG00000018574 or ENSMUSG00000025260 or ENSMUSG00000025465 or ENSMUSG00000025745 or ENSMUSG00000026003 or ENSMUSG00000027710 or ENSMUSG00000027984 or ENSMUSG00000036138 or ENSMUSG00000036880 or ENSMUSG00000059447 or ENSMUSG00000062908	Beta-oxidation (mitochondrial)	0.00737	0.00706	0	0
MMRNR00623	HMR_3177	3-oxononadecanoyl-CoA[m] + CoA[m] => acetyl-CoA[m] + heptadecanoyl-CoA[m]	ENSMUSG00000025745 or ENSMUSG00000036880 or ENSMUSG00000059447	Beta-oxidation (mitochondrial)	0.49991	0.49987	0.09995	0.09995
MMRNR00532	HMR_3143	(2E)-decenoyl-CoA[m] + H2O[m] => (S)-hydroxydecanoyl-CoA[m]	ENSMUSG00000025465 or ENSMUSG00000025745	Beta-oxidation (mitochondrial)	0	0	0.02067	0.02066
MMRNR00619	HMR_3173	3-oxoheneicosanoyl-CoA[m] + CoA[m] => acetyl-CoA[m] + nonadecanoyl-CoA[m]	ENSMUSG00000025745 or ENSMUSG00000036880 or ENSMUSG00000059447	Beta-oxidation (mitochondrial)	0.49994	0.49991	0.09997	0.09997
MMRNR00528	HMR_3136	(2E)-dodecenoyl-CoA[m] + H2O[m] => (S)-3-hydroxydodecanoyl-CoA[m]	ENSMUSG00000025465 or ENSMUSG00000025745	Beta-oxidation (mitochondrial)	0	0	0.02067	0.02066
MMRNR00620	HMR_3174	FAD[m] + nonadecanoyl-CoA[m] => (2E)-nonadecenoyl-CoA[m] + FADH2[m]	ENSMUSG00000018574 or ENSMUSG00000026003 or ENSMUSG00000027710 or ENSMUSG00000062908	Beta-oxidation (mitochondrial)	0.49991	0.49987	0.09995	0.09995
MMRNR02392	FAOXC16180m	4 CoA[m] + 3 FAD[m] + 4 H2O[m] + 4 NAD+[m] + palmitoleoyl-CoA[m] => 4 acetyl-CoA[m] + 3 FADH2[m] + 4 H+[m] + 4 NADH[m] + octanoyl-CoA[m]	ENSMUSG00000029545 or ENSMUSG00000062908	Beta-oxidation (mitochondrial)	0.31413	0.30543	0	0
MMRNR00533	HMR_3144	(S)-hydroxydecanoyl-CoA[m] + NAD+[m] => 3-oxodecanoyl-CoA[m] + H+[m] + NADH[m]	ENSMUSG00000025260 or ENSMUSG00000025745 or ENSMUSG00000027984	Beta-oxidation (mitochondrial)	0	0	0.02067	0.02066
MMRNR00520	HMR_3122	(2E)-hexadecenoyl-CoA[m] + H2O[m] => (S)-3-hydroxyhexadecanoyl-CoA[m]	ENSMUSG00000025465 or ENSMUSG00000025745	Beta-oxidation (mitochondrial)	0.00093	0.00114	0.02123	0.02123
MMRNR00616	HMR_3170	FAD[m] + heneicosanoyl-CoA[m] => (2E)-heneicosenoyl-CoA[m] + FADH2[m]	ENSMUSG00000018574 or ENSMUSG00000026003 or ENSMUSG00000027710 or ENSMUSG00000062908	Beta-oxidation (mitochondrial)	0.49994	0.49991	0.09997	0.09997
MMRNR02402	FAOXC183806m	5 CoA[m] + gamma-linolenoyl-CoA[m] + 5 H2O[m] + 5 NAD+[m] + 2 O2[m] => 5 acetyl-CoA[m] + 5 H+[m] + 2 H2O2[m] + 5 NADH[m] + octanoyl-CoA[m]	ENSMUSG00000029545 or ENSMUSG00000062908	Beta-oxidation (mitochondrial)	0.01943	0.00799	0	0
MMRNR00530	HMR_3139	3-oxododecanoyl-CoA[m] + CoA[m] => acetyl-CoA[m] + decanoyl-CoA[m]	ENSMUSG00000025745 or ENSMUSG00000036880 or ENSMUSG00000059447	Beta-oxidation (mitochondrial)	0	0	0.02067	0.02066
MMRNR00618	HMR_3172	3-hydroxyheneicosanoyl-CoA[m] + NAD+[m] => 3-oxoheneicosanoyl-CoA[m] + H+[m] + NADH[m]	ENSMUSG00000025260 or ENSMUSG00000025745 or ENSMUSG00000027984	Beta-oxidation (mitochondrial)	0.49994	0.49991	0.09997	0.09997
MMRNR00547	HMR_3409	(6Z,9Z)-octadecadienoyl-CoA[m] + 8 CoA[m] + 6 FAD[m] + 8 H2O[m] + 8 NAD+[m] => 9 acetyl-CoA[m] + 6 FADH2[m] + 8 H+[m] + 8 NADH[m]	ENSMUSG00000018574 or ENSMUSG00000025260 or ENSMUSG00000025465 or ENSMUSG00000025745 or ENSMUSG00000026003 or ENSMUSG00000027710 or ENSMUSG00000027984 or ENSMUSG00000036138 or ENSMUSG00000036880 or ENSMUSG00000059447 or ENSMUSG00000062908	Beta-oxidation (mitochondrial)	0.18013	0.1697	0	0
MMRNR02387	FAOXC150m	6 CoA[m] + 6 FAD[m] + 6 H2O[m] + 6 NAD+[m] + pentadecanoyl-CoA[m] => 6 acetyl-CoA[m] + 6 FADH2[m] + 6 H+[m] + 6 NADH[m] + propanoyl-CoA[m]	ENSMUSG00000029545 or ENSMUSG00000062908	Beta-oxidation (mitochondrial)	0.49977	0.49966	0.09986	0.09986
MMRNR00560	HMR_3428	(5Z,8Z,11Z,14Z,17Z)-eicosapentaenoyl-CoA[m] + 9 CoA[m] + 4 FAD[m] + 9 H2O[m] + 9 NAD+[m] => 10 acetyl-CoA[m] + 4 FADH2[m] + 9 H+[m] + 9 NADH[m]	ENSMUSG00000018574 or ENSMUSG00000025260 or ENSMUSG00000025465 or ENSMUSG00000025745 or ENSMUSG00000026003 or ENSMUSG00000027710 or ENSMUSG00000027984 or ENSMUSG00000036138 or ENSMUSG00000036880 or ENSMUSG00000059447 or ENSMUSG00000062908	Beta-oxidation (mitochondrial)	0.0188	0.01709	0	0
MMRNR00622	HMR_3176	3-hydroxynonadecanoyl-CoA[m] + NAD+[m] => 3-oxononadecanoyl-CoA[m] + H+[m] + NADH[m]	ENSMUSG00000025260 or ENSMUSG00000025745 or ENSMUSG00000027984	Beta-oxidation (mitochondrial)	0.49991	0.49987	0.09995	0.09995
MMRNR00621	HMR_3175	(2E)-nonadecenoyl-CoA[m] + H2O[m] => 3-hydroxynonadecanoyl-CoA[m]	ENSMUSG00000025465 or ENSMUSG00000025745	Beta-oxidation (mitochondrial)	0.49991	0.49987	0.09995	0.09995
MMRNR00526	HMR_3132	3-oxotetradecanoyl-CoA[m] + CoA[m] => acetyl-CoA[m] + lauroyl-CoA[m]	ENSMUSG00000025745 or ENSMUSG00000036880 or ENSMUSG00000059447	Beta-oxidation (mitochondrial)	3e-05	4e-05	0.02068	0.02068
MMRNR00521	HMR_3123	(S)-3-hydroxyhexadecanoyl-CoA[m] + NAD+[m] => 3-oxopalmitoyl-CoA[m] + H+[m] + NADH[m]	ENSMUSG00000025260 or ENSMUSG00000025745 or ENSMUSG00000027984	Beta-oxidation (mitochondrial)	0.00093	0.00114	0.02123	0.02123
MMRNR02429	FAOXC80	3 CoA[m] + 3 FAD[m] + 3 H2O[m] + 3 NAD+[m] + octanoyl-CoA[m] => 4 acetyl-CoA[m] + 3 FADH2[m] + 3 H+[m] + 3 NADH[m]	ENSMUSG00000029545 or ENSMUSG00000062908	Beta-oxidation (mitochondrial)	0.33356	0.31342	0.02067	0.02066
MMRNR03238	HEX7	ATP[c] + fructose[c] => ADP[c] + fructose-6-phosphate[c] + H+[c]	ENSMUSG00000041798	Fructose and Mannose metabolism	0	0	0.4506	0
MMRNR03234	FBA2	D-Fructose 1-Phosphate[c] <=> DHAP[c] + glyceraldehyde[c]	ENSMUSG00000017390 or ENSMUSG00000028307 or ENSMUSG00000030695	Fructose and Mannose metabolism	2.26007	2.58132	0	0
MMRNR03224	KHK	ATP[c] + fructose[c] => ADP[c] + D-Fructose 1-Phosphate[c] + H+[c]	ENSMUSG00000029162	Fructose and Mannose metabolism	2.26007	2.58132	0	0
MMRNR03343	HMR_0502	oleoyl-CoA[c] + sn-glycerol-3-phosphate[c] => 1-acylglycerol-3P-ol[c] + CoA[c]	ENSMUSG00000024978 or ENSMUSG00000029314 or ENSMUSG00000031545	Glycerolipid metabolism	0	0.00153	0	0
MMRNR03378	HMR_0537	arachidonyl-CoA[c] + sn-glycerol-3-phosphate[c] => 1-acylglycerol-3P-arach[c] + CoA[c]	ENSMUSG00000024978 or ENSMUSG00000029314 or ENSMUSG00000031545	Glycerolipid metabolism	0	0.00095	0	0
MMRNR10132	HMR_0588	1-acylglycerol-3P-LD-TG1 pool[c] + acyl-CoA-LD-TG2 pool[c] => CoA[c] + phosphatidate-LD-TAG pool[c]	ENSMUSG00000001211 or ENSMUSG00000023827 or ENSMUSG00000031467 or ENSMUSG00000054469 or ENSMUSG00000026922 or ENSMUSG00000032540 or ENSMUSG00000034254	Glycerolipid metabolism	0.0982	0.10142	0.03367	0.03366
MMRNR03340	HMR_0499	sn-glycerol-3-phosphate[c] + stearoyl-CoA[c] => 1-acylglycerol-3P-stea[c] + CoA[c]	ENSMUSG00000024978 or ENSMUSG00000029314 or ENSMUSG00000031545	Glycerolipid metabolism	0	0.0017	0	0
MMRNR03334	HMR_0493	palmitoyl-CoA[c] + sn-glycerol-3-phosphate[c] => 1-acylglycerol-3P-palm[c] + CoA[c]	ENSMUSG00000024978 or ENSMUSG00000029314 or ENSMUSG00000031545	Glycerolipid metabolism	0	0.00373	0	0
MMRNR03375	HMR_0534	linoleoyl-CoA[c] + sn-glycerol-3-phosphate[c] => 1-acylglycerol-3P-lin[c] + CoA[c]	ENSMUSG00000024978 or ENSMUSG00000029314 or ENSMUSG00000031545	Glycerolipid metabolism	0	0.00332	0	0
MMRNR10133	HMR_0596	H2O[c] + phosphatidate-LD-TAG pool[c] => 1,2-diacylglycerol-LD-TAG pool[c] + Pi[c]	ENSMUSG00000020593 or ENSMUSG00000021759 or ENSMUSG00000024052 or ENSMUSG00000027412 or ENSMUSG00000028517 or ENSMUSG00000031570 or ENSMUSG00000040563 or ENSMUSG00000052151	Glycerolipid metabolism	0.05787	0.06103	0	0
MMRNR10169	HMR_0627	PS-LD pool[c] => CO2[c] + PE-LD pool[c]	ENSMUSG00000023452	Glycerophospholipid metabolism	0.04245	0.04335	0.03722	0.03722
MMRNR10144	HMR_0581	CTP[m] + phosphatidate-CL pool[m] => PPi[m] + CDP-diacylglycerol-CL pool[m]	ENSMUSG00000029330 or ENSMUSG00000058793	Glycerophospholipid metabolism	0.00282	0.00282	0.00267	0.00267
MMRNR03411	HMR_0482	DHAP[c] + FADH2[c] => FAD[c] + sn-glycerol-3-phosphate[c]	ENSMUSG00000026827	Glycerophospholipid metabolism	0.57127	0.56866	0.50103	0.50103
MMRNR03430	HMR_8424	H2O[c] + phosphocholine[c] => choline[c] + Pi[c]	ENSMUSG00000050860	Glycerophospholipid metabolism	0.03041	0.01258	0.0933	0.09331
MMRNR10183	HMR_7591	1-acylglycerol-3P-LD-TG1 pool[c] + NADP+[c] <=> acylglycerone-phosphate[c] + H+[c] + NADPH[c]	ENSMUSG00000028692	Glycerophospholipid metabolism	-0.10768	-0.11092	-0.04266	-0.04266
MMRNR10167	HMR_0623	PC-LD pool[c] + serine[c] => choline[c] + PS-LD pool[c]	ENSMUSG00000021518	Glycerophospholipid metabolism	0.05692	0.05785	0.05094	0.05095
MMRNR03403	G3PD1	NAD+[c] + sn-glycerol-3-phosphate[c] <=> DHAP[c] + H+[c] + NADH[c]	ENSMUSG00000023019 or ENSMUSG00000050627	Glycerophospholipid metabolism	8.16343	6.18665	6.46425	0.49702
MMRNR10147	HMR_0586	CDP-diacylglycerol-CL pool[m] + PG-CL pool[m] => CL pool[m] + CMP[m]	ENSMUSG00000027357	Glycerophospholipid metabolism	0.00141	0.00141	0.00134	0.00134
MMRNR10154	HMR_0597	H2O[c] + phosphatidate-LD-PC pool[c] => 1,2-diacylglycerol-LD-PC pool[c] + Pi[c]	ENSMUSG00000020593 or ENSMUSG00000021759 or ENSMUSG00000024052 or ENSMUSG00000027412 or ENSMUSG00000028517 or ENSMUSG00000031570 or ENSMUSG00000040563 or ENSMUSG00000052151	Glycerophospholipid metabolism	0	0.0134	0	0
MMRNR10145	HMR_0582	CDP-diacylglycerol-CL pool[m] + sn-glycerol-3-phosphate[m] => CMP[m] + PGP-CL pool[m]	ENSMUSG00000017715	Glycerophospholipid metabolism	0.00141	0.00141	0.00134	0.00134
MMRNR10172	HMR_0632	2-lysolecithin pool[c] + acyl-CoA-LD-PC pool[c] => CoA[c] + PC-LD pool[c]	ENSMUSG00000004270 or ENSMUSG00000021608 or ENSMUSG00000027134 or ENSMUSG00000033192	Glycerophospholipid metabolism	0.00257	0.00188	0.00496	0.00496
MMRNR10146	HMR_0584	H2O[m] + PGP-CL pool[m] => Pi[m] + PG-CL pool[m]		Glycerophospholipid metabolism	0.00141	0.00141	0.00134	0.00134
MMRNR03415	HMR_0638	CTP[c] + phosphocholine[c] => CDP-choline[c] + H+[c] + PPi[c]	ENSMUSG00000005615	Glycerophospholipid metabolism	0	0.0134	0	0
MMRNR10162	HMR_0613	CDP-diacylglycerol-LD-PI pool[r] + inositol[r] => CMP[r] + PI pool[r]	ENSMUSG00000030682	Glycerophospholipid metabolism	0.02498	0.02195	0.03477	0.03477
MMRNR10142	HMR_0579	acyl-CoA-CL pool[m] + sn-glycerol-3-phosphate[m] => CoA[m] + 1-acylglycerol-3P-CL pool[m]	ENSMUSG00000031545 or ENSMUSG00000029314 or ENSMUSG00000024978 or ENSMUSG00000046338	Glycerophospholipid metabolism	0.00282	0.00282	0.00267	0.00267
MMRNR03410	HMR_0483	DHAP[c] + ubiquinol[m] => sn-glycerol-3-phosphate[c] + ubiquinone[m]	ENSMUSG00000026827	Glycerophospholipid metabolism	7.59638	5.63562	5.96723	0
MMRNR10168	HMR_0625	1,2-diacylglycerol-LD-PC pool[c] + CDP-choline[c] + H+[c] => CMP[c] + PC-LD pool[c]	ENSMUSG00000040774 or ENSMUSG00000060002	Glycerophospholipid metabolism	0	0.0134	0	0
MMRNR10143	HMR_0580	1-acylglycerol-3P-CL pool[m] + acyl-CoA-CL pool[m] => CoA[m] + phosphatidate-CL pool[m]	ENSMUSG00000032540 or ENSMUSG00000034254 or ENSMUSG00000026922 or ENSMUSG00000001211 or ENSMUSG00000023827 or ENSMUSG00000031467 or ENSMUSG00000054469 or ENSMUSG00000038732 or ENSMUSG00000020646	Glycerophospholipid metabolism	0.00282	0.00282	0.00267	0.00267
MMRNR10148	HMR_0589	1-acylglycerol-3P-LD-PC pool[c] + acyl-CoA-LD-PC pool[c] => CoA[c] + phosphatidate-LD-PC pool[c]	ENSMUSG00000001211 or ENSMUSG00000023827 or ENSMUSG00000031467 or ENSMUSG00000054469 or ENSMUSG00000026922 or ENSMUSG00000032540 or ENSMUSG00000034254	Glycerophospholipid metabolism	0	0.0134	0	0
MMRNR03400	r0245	glycerol[c] + NADP+[c] <=> glyceraldehyde[c] + H+[c] + NADPH[c]	ENSMUSG00000001642 or ENSMUSG00000028138 or ENSMUSG00000028692 or ENSMUSG00000029762 or ENSMUSG00000037797 or ENSMUSG00000052131 or ENSMUSG00000053054 or ENSMUSG00000055301 or ENSMUSG00000061758 or ENSMUSG00000074207	Glycerophospholipid metabolism	-3.71584	-6.23253	0	-0.6575
MMRNR03592	HMR_0846	CMP-N-acetylneuraminate[c] + GT1b[c] => CMP[c] + GQ1b[c]	ENSMUSG00000025425	Glycosphingolipid metabolism	0.03041	0.02599	0.04495	0.04495
MMRNR10835	HMR_0841	CMP-N-acetylneuraminate[c] + GM3[c] => CMP[c] + Gd3[c]	ENSMUSG00000030283	Glycosphingolipid metabolism	0.03041	0.02599	0.04495	0.04495
MMRNR10190	HMR_0824	CMP-N-acetylneuraminate[c] + LacCer pool[c] => CMP[c] + GM3[c]	ENSMUSG00000056091	Glycosphingolipid metabolism	0.03041	0.02599	0.04495	0.04495
MMRNR10203	HMR_0926	glucosylceramide pool[c] + UDP-galactose[c] => LacCer pool[c] + UDP[c]	ENSMUSG00000013418 or ENSMUSG00000017929 or ENSMUSG00000021504 or ENSMUSG00000021916 or ENSMUSG00000022793 or ENSMUSG00000028413 or ENSMUSG00000028700 or ENSMUSG00000031608 or ENSMUSG00000031803 or ENSMUSG00000032116 or ENSMUSG00000032437 or ENSMUSG00000034064 or ENSMUSG00000034160 or ENSMUSG00000034780 or ENSMUSG00000036587 or ENSMUSG00000037470 or ENSMUSG00000037953 or ENSMUSG00000039242 or ENS…	Glycosphingolipid metabolism	0.03041	0.02599	0.04495	0.04495
MMRNR10837	HMR_0842	Gd3[c] + UDP-N-acetyl-D-galactosamine[c] => GD2[c] + UDP[c]	ENSMUSG00000006731	Glycosphingolipid metabolism	0.03041	0.02599	0.04495	0.04495
MMRNR03589	HMR_0843	GD2[c] + UDP-galactose[c] => GD1b[c] + UDP[c]	ENSMUSG00000067370	Glycosphingolipid metabolism	0.03041	0.02599	0.04495	0.04495
MMRNR03590	HMR_0844	CMP-N-acetylneuraminate[c] + GD1b[c] => CMP[c] + GT1b[c]	ENSMUSG00000013846 or ENSMUSG00000031749 or ENSMUSG00000032038	Glycosphingolipid metabolism	0.03041	0.02599	0.04495	0.04495
MMRNR10257	HMR_0547	0.0001 (10Z)-heptadecenoyl-CoA[c] + 0.0001 (11Z,14Z,17Z)-eicosatrienoyl-CoA[c] + 0.0001 (11Z,14Z)-eicosadienoyl-CoA[c] + 0.0001 (11Z)-docosenoyl-CoA[c] + 0.0001 (11Z)-eicosenoyl-CoA[c] + 0.0001 (13Z,16Z)-docosadienoyl-CoA[c] + 0.0001 (13Z)-docosenoyl-CoA[c] + 0.0001 (13Z)-eicosenoyl-CoA[c] + 0.0001 (13Z)-octadecenoyl-CoA[c] + 0.0001 (15Z)-tetracosenoyl-CoA[c] + 0.0221 (4Z,7Z,10Z,13Z,16Z,19Z)-doco…		Pool reactions	0.06752	0.06762	0.06401	0.06402
MMRNR10258	HMR_0548	0.0005 (10Z)-heptadecenoyl-CoA[c] + 0.0005 (11Z,14Z,17Z)-eicosatrienoyl-CoA[c] + 0.0005 (11Z,14Z)-eicosadienoyl-CoA[c] + 0.0005 (11Z)-docosenoyl-CoA[c] + 0.0005 (11Z)-eicosenoyl-CoA[c] + 0.0005 (13Z,16Z)-docosadienoyl-CoA[c] + 0.0005 (13Z)-docosenoyl-CoA[c] + 0.0005 (13Z)-eicosenoyl-CoA[c] + 0.0005 (13Z)-octadecenoyl-CoA[c] + 0.0005 (15Z)-tetracosenoyl-CoA[c] + 0.0252 (4Z,7Z,10Z,13Z,16Z,19Z)-doco…		Pool reactions	0.00257	0.01528	0.00496	0.00496
MMRNR10336	HMR_0556_HMRdatabase	0.0005 1-acylglycerol-3P-10-heptade[c] + 0.0005 1-acylglycerol-3P-10,13,16-docosa[c] + 0.0005 1-acylglycerol-3P-10,13,16,19-doco[c] + 0.0005 1-acylglycerol-3P-11-docose[c] + 0.0005 1-acylglycerol-3P-11-eico[c] + 0.0005 1-acylglycerol-3P-11,14-eicosa[c] + 0.0005 1-acylglycerol-3P-11,14,17-eico[c] + 0.0005 1-acylglycerol-3P-12,15,18,21-tetra[c] + 0.0005 1-acylglycerol-3P-13-docose[c] + 0.0005 1-acy…		Pool reactions	0	0.0134	0	0
MMRNR10255	HMR_0545	0.0001 (10Z)-heptadecenoyl-CoA[c] + 0.0001 (11Z,14Z,17Z)-eicosatrienoyl-CoA[c] + 0.0001 (11Z,14Z)-eicosadienoyl-CoA[c] + 0.0001 (11Z)-docosenoyl-CoA[c] + 0.0001 (11Z)-eicosenoyl-CoA[c] + 0.0001 (13Z,16Z)-docosadienoyl-CoA[c] + 0.0001 (13Z)-docosenoyl-CoA[c] + 0.0001 (13Z)-eicosenoyl-CoA[c] + 0.0001 (13Z)-octadecenoyl-CoA[c] + 0.0001 (15Z)-tetracosenoyl-CoA[c] + 0.0268 (4Z,7Z,10Z,13Z,16Z,19Z)-doco…		Pool reactions	0.00564	0.00565	0.00534	0.00534
MMRNR10256	HMR_0546	0.0001 (10Z)-heptadecenoyl-CoA[c] + 0.0001 (11Z,14Z,17Z)-eicosatrienoyl-CoA[c] + 0.0001 (11Z,14Z)-eicosadienoyl-CoA[c] + 0.0001 (11Z)-docosenoyl-CoA[c] + 0.0001 (11Z)-eicosenoyl-CoA[c] + 0.0001 (13Z,16Z)-docosadienoyl-CoA[c] + 0.0001 (13Z)-docosenoyl-CoA[c] + 0.0001 (13Z)-eicosenoyl-CoA[c] + 0.0001 (13Z)-octadecenoyl-CoA[c] + 0.0001 (15Z)-tetracosenoyl-CoA[c] + 0.0081 (4Z,7Z,10Z,13Z,16Z,19Z)-doco…		Pool reactions	0.20588	0.21234	0.07633	0.07632
MMRNR10112	HMR_0761	ceramide pool[c] + UDP-glucose[c] => glucosylceramide pool[c] + UDP[c]	ENSMUSG00000028381	Sphingolipid metabolism	0.03041	0.02599	0.04495	0.04495
MMRNR10103	HMR_0736	ceramide pool[c] + PC-LD pool[c] => 1,2-diacylglycerol-LD-TAG pool[c] + SM pool[c]	ENSMUSG00000040451	Sphingolipid metabolism	0	0	0.04835	0.04836
MMRNR10120	HMR_0795	H2O[c] + SM pool[c] => ceramide pool[c] + phosphocholine[c]	ENSMUSG00000005899 or ENSMUSG00000019822 or ENSMUSG00000031906 or ENSMUSG00000037049	Sphingolipid metabolism	0.03041	0.02599	0.0933	0.09331
