# Supplementary material for: Systematic diet composition swap in a mouse genome-scale metabolic model reveals determinants of obesogenic diet metabolism in liver cancer
Source: iScience. 2023 Jan 24;26(2):106040. doi: 10.1016/j.isci.2023.106040 (PMC9947310; doi:10.1016/j.isci.2023.106040)
Supplement: Table S10. Differential gene expression for genes associated with reactions in Figures 4E, 4F, and S4 [file mmc11.xlsx]

## Sheet: Table S10
genes	geneSymbol	padj(DEN_Tumour_WD_vs_DEN_AdjLiver_WD)	logFC(DEN_Tumour_WD_vs_DEN_AdjLiver_WD)
ENSMUSG00000031545	Gpat4	1.51718e-22	-0.922516
ENSMUSG00000052151	Plpp2	2.71329e-22	0.928797
ENSMUSG00000037797	Adh4	2.52086e-19	-1.1541
ENSMUSG00000021518	Ptdss1	1.04609e-15	-0.52768
ENSMUSG00000027412	Lpin3	1.24912e-14	1.31844
ENSMUSG00000025260	Hsd17b10	8.67575e-13	-0.683945
ENSMUSG00000032437	Stt3b	3.01187e-11	0.378108
ENSMUSG00000018574	Acadvl	1.64915e-10	-0.473806
ENSMUSG00000060002	Chpt1	2.36693e-09	-1.02392
ENSMUSG00000026922	Agpat2	3.43301e-09	-0.564012
ENSMUSG00000056124	B4galt6	4.35462e-09	1.63844
ENSMUSG00000070738	Dgkd	6.20276e-09	0.487867
ENSMUSG00000031749	St3gal2	1.05403e-07	0.760063
ENSMUSG00000040479	Dgkz	2.77602e-07	0.438207
ENSMUSG00000028700	Pomgnt1	3.54089e-07	0.394124
ENSMUSG00000052131	Akr1b7	5.27756e-07	1.83341
ENSMUSG00000005615	Pcyt1a	6.14553e-07	-0.386819
ENSMUSG00000032540	Abhd5	6.19663e-07	0.897371
ENSMUSG00000036138	Acaa1a	8.45139e-07	-0.570402
ENSMUSG00000046338	Gpat2	1.06095e-06	-1.16336
ENSMUSG00000028138	Adh5	1.14278e-06	-0.396357
ENSMUSG00000001642	Akr1b3	1.2126e-06	1.05605
ENSMUSG00000006731	B4galnt1	2.84516e-06	0.450565
ENSMUSG00000041798	Gck	5.33844e-06	-0.673342
ENSMUSG00000041372	B4galnt3	6.86624e-06	-1.01464
ENSMUSG00000036880	Acaa2	2.85618e-05	-0.423963
ENSMUSG00000031570	Plpp5	5.94431e-05	0.587299
ENSMUSG00000042104	Uggt2	7.68814e-05	0.789793
ENSMUSG00000032116	Stt3a	0.000102591	0.541389
ENSMUSG00000027984	Hadh	0.000108787	-0.430748
ENSMUSG00000031906	Smpd3	0.000213509	0.879335
ENSMUSG00000025465	Echs1	0.000238153	-0.321606
ENSMUSG00000012187	Mogat1	0.000382061	-1.38317
ENSMUSG00000030695	Aldoa	0.000476128	0.356538
ENSMUSG00000055301	Adh7	0.000556544	0.55387
ENSMUSG00000021916	Glt8d1	0.00124046	0.409342
ENSMUSG00000028692	Akr1a1	0.00148268	-0.273867
ENSMUSG00000079469	Pigb	0.00174216	0.281909
ENSMUSG00000017390	Aldoc	0.00194496	0.60054
ENSMUSG00000013846	St3gal1	0.00228086	0.331736
ENSMUSG00000017715	Pgs1	0.00243974	0.310738
ENSMUSG00000028517	Plpp3	0.00285086	-0.389903
ENSMUSG00000029545	Acads	0.00344153	-0.317707
ENSMUSG00000029162	Khk	0.00403558	-0.519024
ENSMUSG00000062908	Acadm	0.00663302	-0.365952
ENSMUSG00000028381	Ugcg	0.00814078	0.316447
ENSMUSG00000052396	Mogat2	0.00955768	1.40834
ENSMUSG00000036587	Fut7	0.0110426	1.08182
ENSMUSG00000021504	B4galt7	0.0116104	0.301484
ENSMUSG00000037470	Uggt1	0.0169597	0.272713
ENSMUSG00000024052	Lpin2	0.0182442	-0.397658
ENSMUSG00000001211	Agpat3	0.0242914	-0.192122
ENSMUSG00000024978	Gpam	0.0300895	0.487568
ENSMUSG00000052423	B4galt3	0.034126	0.212096
ENSMUSG00000050627	Gpd1l	0.0396098	-0.193233
ENSMUSG00000019822	Smpd2	0.0461869	-0.229796
ENSMUSG00000023019	Gpd1	0.0506237	-0.294991
ENSMUSG00000040774	Cept1	0.0561978	-0.190184
ENSMUSG00000034064	Poglut1	0.0649853	0.164105
ENSMUSG00000032038	St3gal4	0.066317	-0.216221
ENSMUSG00000027710	Acad9	0.0739077	-0.225686
ENSMUSG00000026827	Gpd2	0.0821469	-0.264072
ENSMUSG00000025357	Dgka	0.094444	-0.219572
ENSMUSG00000037953	A4gnt	0.0972987	-0.398507
ENSMUSG00000025745	Hadha	0.0989584	-0.167172
ENSMUSG00000028307	Aldob	0.114881	-0.249946
ENSMUSG00000056091	St3gal5	0.126949	-0.285328
ENSMUSG00000061758	Akr1b10	0.142995	0.243239
ENSMUSG00000020646	Mboat2	0.177847	-0.23432
ENSMUSG00000026003	Acadl	0.255376	-0.140338
ENSMUSG00000030747	Dgat2	0.29237	-0.172708
ENSMUSG00000046605	B3gntl1	0.320133	0.1832
ENSMUSG00000054469	Lclat1	0.383372	-0.102074
ENSMUSG00000039357	Fut11	0.397717	-0.105555
ENSMUSG00000005899	Smpd4	0.411985	-0.0653963
ENSMUSG00000021759	Plpp1	0.419553	0.0976263
ENSMUSG00000050860	Phospho1	0.437729	-0.17575
ENSMUSG00000031467	Agpat5	0.444471	0.097961
ENSMUSG00000013418	B4galnt2	0.456002	-0.103438
ENSMUSG00000029330	Cds1	0.468263	-0.167686
ENSMUSG00000031608	Galnt7	0.503248	0.13509
ENSMUSG00000059447	Hadhb	0.508315	-0.0826057
ENSMUSG00000040563	Plppr2	0.55159	0.110149
ENSMUSG00000020593	Lpin1	0.556808	-0.133597
ENSMUSG00000031985	Gnpat	0.561676	-0.0573081
ENSMUSG00000017929	B4galt5	0.56886	0.134753
ENSMUSG00000004815	Dgkq	0.588835	-0.0679544
ENSMUSG00000031803	B3gnt3	0.607355	0.0763746
ENSMUSG00000023452	Pisd	0.611232	0.0452972
ENSMUSG00000074207	Adh1	0.627276	-0.0786341
ENSMUSG00000030682	Cdipt	0.64065	0.0402643
ENSMUSG00000058793	Cds2	0.65486	-0.072268
ENSMUSG00000029314	Gpat3	0.660315	-0.0882481
ENSMUSG00000021608	Lpcat1	0.668095	0.0869746
ENSMUSG00000039427	Alg1	0.680258	0.0474291
ENSMUSG00000022555	Dgat1	0.713723	0.0506696
ENSMUSG00000029762	Akr1b8	0.731926	-0.0629427
ENSMUSG00000039242	B3galnt2	0.75291	-0.0399417
ENSMUSG00000023827	Agpat4	0.754355	0.068175
ENSMUSG00000004270	Lpcat3	0.755412	0.0565496
ENSMUSG00000034254	Agpat1	0.765417	0.049384
ENSMUSG00000050229	Pigm	0.767041	0.0332937
ENSMUSG00000038732	Mboat1	0.778602	-0.0669976
ENSMUSG00000040451	Sgms1	0.800585	-0.0472441
ENSMUSG00000067370	B3galt4	0.808543	0.0612086
ENSMUSG00000033192	Lpcat2	0.814553	0.0552124
ENSMUSG00000022793	B4galt4	0.842671	0.0407863
ENSMUSG00000051650	B3gnt2	0.851923	-0.0435142
ENSMUSG00000034160	Ogt	0.864817	-0.0219024
ENSMUSG00000051950	B3glct	0.880501	0.0316921
ENSMUSG00000027357	Crls1	0.883711	-0.0316113
ENSMUSG00000028413	B4galt1	0.886165	-0.0280148
ENSMUSG00000053054	Adh6a	0.889143	-0.0171534
ENSMUSG00000034780	B3galt1	0.945033	0.0199595
ENSMUSG00000043257	Pigv	0.957421	-0.00921689
ENSMUSG00000037049	Smpd1	0.984838	-0.0014161
ENSMUSG00000027134	Lpcat4	NA	0.811689
ENSMUSG00000025425	St8sia5	NA	0.00139687
ENSMUSG00000055373	Fut9	NA	0.000732332
ENSMUSG00000030283	St8sia1	NA	0.0241569
