# Supplementary material for: Systematic diet composition swap in a mouse genome-scale metabolic model reveals determinants of obesogenic diet metabolism in liver cancer
Source: iScience. 2023 Jan 24;26(2):106040. doi: 10.1016/j.isci.2023.106040 (PMC9947310; doi:10.1016/j.isci.2023.106040)
Supplement: Data S1. Cytoscape file showing of all reactions in subsystems that have a reaction ratio = 1 (either in [MMRNHep]DEN−T-WD or in [MMRNHep]DEN−PT-WD) with WD (Figure 4D, left) and partake in lipid and carbohydrate metabolism, related to Figure 4D — Reaction identifiers are indicated by diamond-shaped nodes and can be colored with the table loaded in the file for different FBA experiments described in the text [WD: full WD, CD: full CD, CARB: WDcarbs(CD), LIPID: WDlipids(CD)]. The labels (“higher”, “lower”, “equal”, “noFlux”) for these nodes refer to flux differences in T relative to PT. [file mmc12.zip]

Archive with 1 entries (1 files):
- Clasen_et_al-Supplementary_File_1.cys
